# Supplementary material for: Transcriptomic Analysis of Fusarium verticillioides Across Different Cultivation Periods Reveals Dynamic Gene Expression Changes
Source: Microorganisms. 2026 Jan 2;14(1):102. doi: 10.3390/microorganisms14010102 (PMC12843636; doi:10.3390/microorganisms14010102)
Supplement: Supplementary file 1 [file microorganisms-14-00102-s001.zip]

Archive with 3 entries (3 files):
- Supplementary Material.pdf
- Supplementary Table S2.xlsx
- Supplementary Table S3.xlsx
