# Supplementary material for: Transcriptomic Analysis of Fusarium verticillioides Across Different Cultivation Periods Reveals Dynamic Gene Expression Changes
Source: Microorganisms. 2026 Jan 2;14(1):102. doi: 10.3390/microorganisms14010102 (PMC12843636; doi:10.3390/microorganisms14010102)
Supplement: Supplementary file 1 [file microorganisms-14-00102-s001.zip › Supplementary Table S2.xlsx]

## Sheet: FV3_vs_FV5.DEGs
#ID	FV31_Count	FV32_Count	FV33_Count	FV51_Count	FV52_Count	FV53_Count	FV31_FPKM	FV32_FPKM	FV33_FPKM	FV51_FPKM	FV52_FPKM	FV53_FPKM	FDR	log2FC	regulated
gene-FVEG_14049	3167	5267	3555	15620	15818	14992	27.9975	40.4157	33.736	144.755	131.428	133.93	3.04449e-38	1.90933	up
gene-FVEG_02821	789	861	972	2172	2493	2168	19.189	18.1936	25.3952	51.0838	57.0399	53.3276	1.13454e-08	1.2899	up
gene-FVEG_14046	17	61	22	90	116	125	0.14142	0.446543	0.191924	0.73167	0.922482	1.06984	0.00134808	1.74564	up
gene-FVEG_10756	52	701	44	22	20	34	0.145989	1.71572	0.132614	0.058034	0.052656	0.096769	0.000640988	-3.22407	down
gene-FVEG_10202	66	237	76	381	303	419	1.89266	5.93631	2.3514	10.6338	8.20393	12.2249	0.000600464	1.57738	up
gene-FVEG_09779	817	1859	801	6473	7110	6103	53.1733	105.128	55.9868	407.608	435.391	401.823	1.78542e-23	2.49892	up
gene-FVEG_09778	72	169	92	384	392	369	2.94378	6.03183	4.06456	15.2641	15.1417	15.3418	2.97235e-09	1.75977	up
gene-FVEG_01294	264	512	359	829	810	779	3.89814	6.58149	5.69422	11.8636	11.266	11.6593	7.28052e-06	1.04824	up
gene-FVEG_01297	181	202	413	716	833	723	3.48134	3.38138	8.54971	13.358	15.1142	14.0952	0.00178178	1.37907	up
gene-FVEG_05605	266	392	299	800	731	700	3.88899	4.99741	4.71095	11.3489	9.97439	10.3754	1.74987e-10	1.1643	up
gene-FVEG_09596	7498	19059	7066	4984	5185	4728	154.369	358.776	153.974	101.218	95.539	97.4143	0.00013377	-1.16044	down
gene-FVEG_09598	65	90	38	197	142	149	1.95998	2.3591	1.22608	5.74862	4.02649	4.56189	0.000643033	1.31007	up
gene-FVEG_02750	1171	1357	1153	2615	2658	2587	11.49	11.4767	12.115	24.7721	24.5425	25.6848	1.03975e-12	1.02433	up
gene-FVEG_03523	1768	2259	1899	411	547	426	63.9781	70.5768	72.9726	11.3375	17.9669	13.9827	1.34631e-31	-2.167	down
gene-FVEG_03524	4786	4483	4349	1493	1793	1451	210.348	171.044	205.136	63.3839	74.0348	64.4372	3.93293e-16	-1.61074	down
gene-FVEG_03525	5763	5885	5652	1085	1223	1109	202.334	179.376	213.029	36.8168	40.3547	39.325	2.78411e-44	-2.42296	down
gene-FVEG_01032	662	648	515	2130	2174	1984	7.03621	6.04949	5.92548	22.1288	21.9014	21.5368	1.73778e-23	1.7129	up
gene-FVEG_02218	99	173	158	317	316	404	2.04893	3.1103	3.50001	6.34215	6.1597	8.46607	0.000179619	1.20975	up
gene-FVEG_03297	193	291	155	64	57	66	2.59221	3.39709	2.22971	0.830819	0.721017	0.893164	1.89968e-09	-1.80457	down
gene-FVEG_00555	303	224	140	53	114	73	3.25221	2.0883	1.61399	0.549015	1.14741	0.782359	0.00101222	-1.54686	down
gene-FVEG_04952	2464	1958	2073	930	787	783	46.6656	32.1918	42.1338	17.0212	13.995	14.9845	1.0639e-09	-1.47332	down
gene-FVEG_15144	291	524	402	1333	1499	1346	8.54975	13.3669	12.6767	37.8604	41.404	39.9764	4.40971e-16	1.72791	up
gene-FVEG_10757	40	1232	50	39	18	18	0.371275	9.96713	0.49195	0.343362	0.150457	0.1671	0.00939056	-3.95966	down
gene-FVEG_10201	278	443	118	2498	2551	2160	3.6125	4.99483	1.63557	31.3863	31.1735	28.3883	7.05861e-20	3.10715	up
gene-FVEG_06013	318	303	429	1013	978	988	8.11637	6.70897	11.7432	24.9893	23.4494	25.4819	2.21639e-06	1.3967	up
gene-FVEG_11764	361	358	108	36	60	41	3.96909	3.42345	1.26858	0.377311	0.614034	0.448158	1.84287e-07	-2.622	down
gene-FVEG_17077	275	592	54	28	12	28	5.36562	10.015	1.11386	0.524787	0.208769	0.546112	4.13785e-07	-3.69115	down
gene-FVEG_09777	1178	1527	1240	4095	3751	3955	13.8404	15.4624	15.7833	47.9431	42.7102	48.2143	1.18178e-27	1.51734	up
gene-FVEG_05596	101	140	63	336	303	193	1.84759	2.22517	1.23673	5.94315	5.21026	3.56947	8.16444e-05	1.41794	up
gene-FVEG_10435	1055	476	797	3659	3557	3452	4.92331	1.92662	3.98902	16.499	15.6003	16.2781	2.05077e-08	2.06485	up
gene-FVEG_06824	3113	15607	1642	648	640	832	27.0162	117.59	15.297	5.43218	5.2132	7.29242	0.000741609	-3.1489	down
gene-FVEG_12691	2833	2013	2551	1042	1062	1104	48.4341	29.8781	46.8064	17.2181	17.0581	19.0749	2.13346e-06	-1.31271	down
NewGene_36	65	64	61	150	162	190	1.07738	0.875345	0.926765	2.38891	2.46381	3.15156	8.43891e-05	1.32706	up
gene-FVEG_10698	2561	3539	2521	6367	6838	6448	34.1849	41.0115	36.1205	82.1465	85.7962	86.9934	1.46148e-22	1.13524	up
NewGene_30	43	114	56	213	195	198	0.978263	2.24416	1.35953	4.68049	4.167	4.55426	7.02018e-05	1.49679	up
gene-FVEG_07999	722	895	547	402	331	299	9.41422	10.133	7.65412	5.06696	4.0593	3.93845	1.12963e-07	-1.11828	down
gene-FVEG_11140	164	194	172	67	49	63	1.98615	2.04759	2.23872	0.780841	0.551974	0.771834	3.56789e-07	-1.63626	down
gene-FVEG_15561	113	210	1070	23	2	18	1.20529	1.95959	12.1802	0.235379	0.010567	0.178635	0.000226446	-5.20845	down
gene-FVEG_07991	219	540	318	742	822	690	6.16332	13.2335	9.64089	20.258	21.8087	19.7021	0.000439153	1.04165	up
gene-FVEG_11142	82	60	137	16	24	13	1.37722	0.862768	2.46225	0.257215	0.379384	0.216706	6.5159e-05	-2.54282	down
gene-FVEG_02578	10380	22293	8709	6324	6904	6195	247.41	461.265	222.824	145.658	154.645	149.211	5.48235e-05	-1.08786	down
gene-FVEG_01565	1653	2518	1743	5876	6250	5337	37.767	49.9646	42.753	129.799	134.249	123.252	7.69778e-28	1.51207	up
gene-FVEG_13270	760	1268	159	81	48	101	9.76327	14.15	2.18997	1.00241	0.57554	1.30096	9.60373e-08	-3.2045	down
NewGene_1852	15	50	21	73	74	94	0.219402	0.643478	0.32243	1.0455	1.02893	1.41025	0.00778934	1.49343	up
NewGene_1342	797	2014	888	2487	2615	2443	14.7796	32.1249	13.4838	41.3647	43.4988	45.5617	0.00036572	1.02968	up
gene-FVEG_11449	628	1281	630	1699	1756	1975	6.79666	12.0338	7.30865	17.7624	17.8578	21.5972	9.04187e-06	1.08435	up
gene-FVEG_16999	52	70	78	244	179	232	3.01146	3.53532	4.85394	13.7084	9.77335	13.6129	5.26553e-06	1.6322	up
gene-FVEG_10817	1030	1350	874	439	598	521	85.5981	97.3952	77.9774	35.2316	46.6945	43.7772	1.08413e-08	-1.11166	down
gene-FVEG_01001	398	1163	453	186	323	215	3.24682	8.23787	3.96593	1.46112	2.47724	1.76954	0.000295997	-1.46286	down
NewGene_1699	189	254	161	634	573	630	2.85067	3.32708	2.59559	9.23292	8.11967	9.59182	2.18969e-16	1.55747	up
gene-FVEG_07428	92	124	57	46	15	20	1.55274	1.82492	1.02652	0.742662	0.23008	0.332403	0.00329281	-1.7851	down
gene-FVEG_10983	416	3012	445	241	264	178	5.51551	34.7065	6.33095	3.08203	3.2914	2.37766	0.000143142	-2.39848	down
gene-FVEG_06950	4418	8412	5044	2646	2300	2486	50.689	83.7866	62.1158	29.332	24.796	28.8174	5.16895e-11	-1.29582	down
NewGene_364	47	72	46	195	212	152	2.07365	3.18581	2.62722	9.34553	10.307	8.31487	5.81372e-08	1.71117	up
gene-FVEG_17163	123	198	119	335	295	290	3.48269	4.88347	3.60492	9.18177	7.87642	8.30791	2.44494e-05	1.0238	up
gene-FVEG_13868	392	897	332	237	238	204	5.02267	9.78714	4.56884	2.98068	2.84471	2.64634	0.00020291	-1.24861	down
gene-FVEG_12198	996	853	959	370	446	395	25.7252	19.1206	26.572	9.22482	10.8192	10.2953	2.68997e-07	-1.31012	down
gene-FVEG_03267	590	796	868	175	191	145	13.6786	16.0156	21.6062	3.92343	4.16094	3.39643	2.93453e-16	-2.22833	down
gene-FVEG_07176	217	584	49	20	20	30	1.9066	4.46257	0.458748	0.164734	0.165124	0.259589	1.22814e-06	-3.5161	down
gene-FVEG_03889	373	578	564	244	290	238	5.55757	7.47411	9.01435	3.51175	4.05169	3.58261	0.000182242	-1.04689	down
gene-FVEG_03886	89	93	63	200	185	243	2.63948	2.38509	1.97755	5.72718	5.1315	7.26527	3.81336e-05	1.30214	up
gene-FVEG_16695	323	828	191	54	42	41	0.892718	1.98776	0.565802	0.143135	0.107357	0.113248	2.9458e-12	-3.25242	down
gene-FVEG_03088	682	758	692	1830	1842	1753	7.33067	6.99142	8.05408	19.0878	18.7257	19.2618	1.14709e-14	1.27157	up
gene-FVEG_07508	411	560	303	1049	1110	862	8.86431	10.4885	7.01118	21.9015	22.5308	18.8253	4.4152e-09	1.20499	up
gene-FVEG_07509	2306	1550	2181	787	757	778	122.763	71.6163	124.641	40.4766	37.8518	41.849	5.97716e-07	-1.49366	down
gene-FVEG_11423	1706	4166	830	459	560	473	20.6451	43.7765	10.7736	5.36793	6.36198	5.77779	8.33318e-07	-2.1216	down
gene-FVEG_13482	50	41	45	14	10	16	1.59835	1.13543	1.52142	0.420372	0.278759	0.509426	0.002853	-1.85466	down
gene-FVEG_13483	2586	4207	2431	1617	1574	1330	186.547	263.502	188.25	112.747	106.697	96.9499	6.2563e-10	-1.06457	down
gene-FVEG_08352	216	568	86	54	47	53	3.42264	7.83172	1.46273	0.818124	0.700212	0.847465	2.72881e-05	-2.43652	down
gene-FVEG_08350	200	426	264	609	638	652	7.70342	14.2511	10.9132	22.6839	23.1263	25.3964	4.61057e-05	1.0633	up
gene-FVEG_10594	130	183	120	340	355	371	1.82063	2.2218	1.80745	4.68992	4.81859	5.39021	9.05632e-09	1.25207	up
gene-FVEG_10596	330	435	313	1583	1719	1511	14.5969	16.6737	14.8535	67.669	71.4564	67.5231	9.73905e-50	2.10193	up
gene-FVEG_05574	2011	2408	1556	279	432	334	75.3495	78.3124	62.5889	10.0704	15.2145	12.645	4.68586e-33	-2.56876	down
gene-FVEG_02841	7276	9112	11141	2770	2871	3060	109.902	119.494	180.656	40.4374	40.7527	46.7075	5.35523e-12	-1.75546	down
gene-FVEG_09755	18	9	5	85	60	44	0.257283	0.106204	0.072127	1.19374	0.825389	0.648261	0.000534352	2.47932	up
gene-FVEG_09753	122	262	129	361	366	396	2.43529	4.55605	2.77285	6.98562	6.88165	8.00585	0.000158751	1.11571	up
gene-FVEG_16916	2714	2279	2641	992	927	777	30.7798	22.4439	32.1567	10.8756	9.88095	8.90255	4.45052e-11	-1.60359	down
gene-FVEG_07712	801	827	719	359	388	368	14.7419	13.2115	14.2146	6.38193	6.70968	6.84295	1.70355e-09	-1.14872	down
gene-FVEG_04689	2725	6269	3663	12661	12382	12173	36.6748	71.0734	50.6801	160.024	153.641	160.29	8.44789e-11	1.53372	up
gene-FVEG_07340	312	539	386	193	198	151	4.39549	6.64475	5.79396	2.61793	2.63995	2.14496	9.45059e-07	-1.24062	down
gene-FVEG_03503	122	73	80	245	283	208	1.54459	0.797954	1.0788	2.99716	3.36195	2.66208	0.000756951	1.31734	up
gene-FVEG_15856	1103	1497	1067	2782	2848	2531	8.45508	9.96651	8.77973	20.6194	20.5265	19.6179	6.26984e-19	1.09877	up
gene-FVEG_15852	36	22	18	121	129	125	1.0563	0.556323	0.557021	3.49453	3.60739	3.78587	1.00434e-06	2.22133	up
NewGene_1571	46	48	42	98	134	124	0.567769	0.516302	0.564993	1.18337	1.58509	1.57414	0.000508351	1.31775	up
gene-FVEG_02276	2116	7824	2181	1266	1417	1157	16.9385	54.3693	18.7415	9.79343	10.6578	9.35729	9.80195e-05	-1.61153	down
gene-FVEG_02275	1455	2384	1144	497	493	488	10.0547	14.0197	8.49252	3.33245	3.07072	3.26702	8.76249e-18	-1.77474	down
gene-FVEG_13104	907	1519	839	3507	3523	3247	12.1236	17.6413	12.1937	46.8781	45.2097	44.6997	2.85083e-22	1.62317	up
gene-FVEG_13102	3231	3699	2970	8023	8858	8591	59.7609	59.3981	58.9625	143.419	154.007	160.586	5.87239e-22	1.29655	up
gene-FVEG_02035	321	444	291	133	108	92	6.80985	8.18186	6.62872	2.72431	2.1406	1.96608	3.01725e-12	-1.71597	down
gene-FVEG_04747	2932	3676	2796	7302	7687	7313	40.7656	44.3584	41.7235	98.1098	100.444	102.743	7.65281e-26	1.18484	up
gene-FVEG_04515	94	114	107	259	356	361	3.32275	3.47779	4.02885	8.83791	11.8173	12.9081	1.02401e-07	1.56068	up
gene-FVEG_01310	118	284	165	26	12	23	2.05469	4.3218	3.10437	0.425972	0.184749	0.407332	5.47297e-12	-3.23523	down
gene-FVEG_01745	44	54	27	169	92	190	0.299025	0.318585	0.193359	1.11753	0.589152	1.31442	0.000109391	1.81822	up
gene-FVEG_02219	235	386	290	753	828	735	3.82445	5.45073	5.0692	11.8516	12.6674	12.0841	1.10075e-10	1.2932	up
gene-FVEG_05821	35	147	35	23	8	14	1.32422	4.91467	1.42508	0.839091	0.273872	0.535416	0.00542019	-2.21096	down
gene-FVEG_00528	83	94	37	260	247	322	1.19762	1.18088	0.57048	3.62629	3.34666	4.69715	2.68054e-07	1.9252	up
gene-FVEG_10191	72	88	59	27	21	30	1.48652	1.57365	1.29977	0.532983	0.392872	0.610183	0.000703521	-1.54055	down
gene-FVEG_10900	1274	1606	1326	783	591	709	15.9106	17.4066	17.7712	9.44411	6.92991	8.94665	2.21798e-08	-1.07892	down
gene-FVEG_15226	40	210	60	309	342	347	1.95727	8.91971	3.12537	14.6075	15.7407	17.159	0.00119086	1.74086	up
gene-FVEG_04330	42	49	51	137	133	87	0.712384	0.734655	0.935189	2.28354	2.15657	1.52152	0.00260663	1.24563	up
gene-FVEG_07976	9245	16533	8024	5163	5633	5225	149.205	221.093	139.078	76.9735	81.5262	85.037	5.06689e-08	-1.09528	down
gene-FVEG_07971	1423	927	1439	3631	3616	3357	9.744	5.50525	10.5728	24.0248	23.2721	23.2284	1.37468e-05	1.36218	up
gene-FVEG_12302	12643	16846	5023	3164	2918	2913	159.836	184.877	68.1577	38.6482	34.6665	37.2063	5.02515e-09	-1.94665	down
NewGene_516	13	20	19	59	76	77	0.418449	0.559459	0.654679	1.86871	2.38198	2.61474	0.000114425	1.9633	up
gene-FVEG_17155	14	0	3	52	57	49	0.600924	0	0.144399	2.2576	2.39486	2.23593	0.00784981	3.05499	up
gene-FVEG_09306	3848	6487	4777	14417	15059	14161	73.9924	108.295	98.6089	267.95	272.194	275.211	5.93342e-19	1.47996	up
gene-FVEG_17157	58	66	42	226	179	177	0.719972	0.727006	0.571241	2.8075	2.1611	2.2676	1.93698e-08	1.75456	up
gene-FVEG_04051	133	428	72	59	61	77	2.39787	6.71661	1.39568	1.02808	1.02968	1.40839	0.00829586	-1.61336	down
gene-FVEG_04050	493	1003	626	1780	1782	1791	12.9691	22.9018	17.672	45.2776	44.0695	47.6457	2.58873e-09	1.30327	up
gene-FVEG_12002	545	505	437	184	129	170	3.44509	2.77381	2.9637	1.12107	0.767041	1.08311	3.05053e-10	-1.69865	down
gene-FVEG_17524	67	157	63	43	27	31	0.402212	0.819562	0.401458	0.249186	0.148418	0.183945	0.00312762	-1.5059	down
gene-FVEG_10016	23	48	36	303	314	324	0.309274	0.573535	0.53638	4.07013	4.10242	4.55279	1.30998e-23	3.08947	up
gene-FVEG_13295	351	675	212	139	102	166	5.68786	9.49074	3.68619	2.16732	1.54344	2.70723	9.84919e-05	-1.58958	down
gene-FVEG_13299	374	441	363	57	48	30	3.71	3.79968	3.86654	0.541413	0.44447	0.295257	7.77918e-27	-3.19792	down
gene-FVEG_04509	78	161	81	399	398	430	0.833109	1.49516	0.923757	4.14307	4.01487	4.67028	3.94847e-12	1.91887	up
gene-FVEG_06830	68	364	120	34	30	42	0.400883	1.88991	0.769276	0.19232	0.167953	0.250074	0.000129774	-2.32973	down
gene-FVEG_09802	1320	2389	769	283	302	341	14.2649	22.4202	8.91749	2.94928	3.05851	3.71877	1.3245e-12	-2.2647	down
gene-FVEG_01463	91	137	55	257	297	266	5.32227	7.00871	3.44421	14.6306	16.4311	15.8425	2.26445e-06	1.51349	up
gene-FVEG_09258	295	1057	235	72	136	141	7.53876	23.4864	6.45697	1.76645	3.255	3.64702	8.44507e-05	-2.12081	down
gene-FVEG_06206	788	3168	797	475	610	483	24.8565	87.8844	27.0154	14.3942	18.0809	15.4453	0.000848307	-1.54333	down
gene-FVEG_06207	1023	677	793	395	320	384	9.98697	5.73188	8.30479	3.72457	2.9353	3.77961	4.43927e-05	-1.28509	down
gene-FVEG_15143	160	155	202	530	539	518	5.25745	4.4292	7.12981	16.8712	16.6821	17.2344	1.40061e-07	1.51823	up
gene-FVEG_05222	313	753	480	1210	1093	1331	3.63433	7.60181	5.9971	13.6056	11.9574	15.6563	3.23294e-05	1.20707	up
NewGene_307	293	447	363	164	190	158	3.94677	5.221	5.24991	2.12273	2.3944	2.14081	1.48286e-06	-1.16795	down
gene-FVEG_00752	138	314	304	973	862	806	2.63835	5.23929	6.27003	18.0866	15.5835	15.668	3.0893e-07	1.7388	up
gene-FVEG_00750	182	183	129	363	419	323	9.57622	8.35387	7.26844	18.4781	20.7422	17.1835	1.51365e-05	1.096	up
gene-FVEG_00751	168	906	159	136	69	122	2.20603	10.3661	2.23802	1.73169	0.84453	1.62182	0.00500098	-1.82168	down
gene-FVEG_00759	1085	1877	531	207	188	168	27.9979	42.0405	14.7058	5.14916	4.55008	4.37236	1.05841e-13	-2.62462	down
gene-FVEG_04504	1074	1910	575	283	269	274	4.49376	6.93813	2.57959	1.14434	1.05429	1.15483	3.53585e-10	-2.09807	down
gene-FVEG_08283	167	166	170	48	115	59	2.86436	2.46594	3.13532	0.786729	1.85546	1.02079	0.0063369	-1.2711	down
gene-FVEG_03317	61	101	42	34	23	16	0.388743	0.557053	0.284395	0.204937	0.136694	0.100267	0.00799778	-1.50354	down
gene-FVEG_03316	637	532	570	66	76	74	10.1852	7.38269	9.78037	1.01786	1.14179	1.18315	1.0498e-28	-3.10234	down
gene-FVEG_14747	3592	3659	2496	10919	10146	9898	42.3291	36.7541	30.9037	124.938	112.625	118.619	2.05126e-21	1.60546	up
gene-FVEG_01800	228	667	86	34	32	14	3.36686	8.57879	1.35328	0.485078	0.433702	0.199612	7.22991e-08	-3.55214	down
gene-FVEG_04837	2067	3544	2173	6719	7437	6861	31.3768	46.718	35.4163	98.5897	106.128	105.275	7.90339e-18	1.39686	up
gene-FVEG_11622	94	185	39	14	11	20	3.41107	5.84855	1.49052	0.474995	0.358704	0.723849	1.88244e-05	-2.78673	down
gene-FVEG_12711	674	692	662	221	270	210	10.887	9.70326	11.4798	3.44066	4.09199	3.42287	8.21094e-13	-1.61579	down
gene-FVEG_12714	523	1290	464	256	266	285	9.43189	20.2016	8.97763	4.45512	4.49626	5.17805	1.26841e-05	-1.48071	down
gene-FVEG_05302	79	193	82	326	235	215	1.19656	2.56022	1.33299	4.80967	3.37214	3.31633	0.00385533	1.12773	up
gene-FVEG_11192	7118	7619	6521	18533	19902	18096	109.989	102.211	108.174	276.789	289.071	282.598	7.91122e-21	1.33667	up
gene-FVEG_11193	322	540	332	1256	1387	1159	6.63967	9.65735	7.34728	25.0321	26.8726	24.1471	2.10579e-19	1.63088	up
gene-FVEG_11196	907	1233	667	432	360	342	5.15182	6.10107	4.03127	2.34893	1.90863	1.95596	1.31949e-10	-1.34601	down
gene-FVEG_11194	1188	1569	657	3349	3119	3250	7.8525	9.0042	4.65693	21.3937	19.3755	21.7084	2.2641e-09	1.48593	up
gene-FVEG_09512	16	14	11	42	56	38	1.30024	1.00016	1.01896	3.45499	4.53549	3.28281	0.00625328	1.65692	up
gene-FVEG_01500	1788	2084	1771	806	929	839	47.8708	48.4479	50.8901	20.8437	23.375	22.6967	3.23951e-14	-1.20317	down
gene-FVEG_10572	61	71	32	181	228	167	0.690724	0.701708	0.389211	2.00486	2.45496	1.93185	1.18432e-06	1.77156	up
gene-FVEG_10571	140	118	137	706	743	825	2.11479	1.54204	2.21189	10.332	10.5731	12.6244	1.67296e-20	2.43404	up
gene-FVEG_02867	359	297	350	1440	1267	1201	5.05591	3.63351	5.28206	19.6119	16.7818	17.1008	9.76302e-14	1.85834	up
gene-FVEG_09007	1741	2328	1962	951	1009	969	17.2794	20.0634	20.9117	9.12299	9.4099	9.72064	2.32834e-12	-1.10785	down
gene-FVEG_09009	78	156	86	47	52	52	1.15241	2.01802	1.36527	0.674697	0.716688	0.777384	0.00543749	-1.10861	down
gene-FVEG_09008	306	409	368	78	51	54	4.05209	4.70567	5.23899	0.994189	0.631902	0.717036	4.55078e-19	-2.63667	down
gene-FVEG_05912	45	36	50	195	225	220	0.523744	0.359619	0.624362	2.1957	2.46392	2.59115	2.2025e-09	2.1899	up
gene-FVEG_08565	231	194	151	63	64	78	2.94468	2.15074	2.06544	0.7695	0.767197	1.00144	7.90956e-06	-1.5625	down
gene-FVEG_08568	96	99	43	19	14	32	0.543482	0.490551	0.258002	0.102718	0.074116	0.180513	0.00169261	-1.90228	down
gene-FVEG_08139	11445	10498	8984	31196	32561	30724	108.74	86.5826	91.6272	286.438	290.756	294.988	2.09646e-18	1.53231	up
gene-FVEG_01254	29	75	25	138	134	145	0.74245	1.67298	0.679587	3.44325	3.24212	3.78402	0.000176732	1.70236	up
gene-FVEG_01253	327	1038	230	249	161	180	3.50677	9.66885	2.64656	2.58243	1.62238	1.94729	0.00594358	-1.3815	down
gene-FVEG_16524	611	1526	498	311	370	494	6.65957	14.4457	5.83029	3.27202	3.78712	5.4461	0.00398888	-1.13792	down
gene-FVEG_01785	1007	990	774	412	330	333	28.4334	24.2766	23.467	11.2445	8.76241	9.50623	1.13878e-11	-1.43744	down
gene-FVEG_01073	2557	4480	2483	1419	1699	1340	77.5702	120.427	81.8657	41.8401	49.2148	41.2542	1.02658e-08	-1.12454	down
gene-FVEG_04557	70	111	40	326	352	379	0.678553	0.93517	0.414733	3.07847	3.2304	3.74087	7.60381e-12	2.24482	up
gene-FVEG_07099	782	1383	1118	574	526	545	25.8967	39.7578	39.7171	18.3544	16.3478	18.224	5.61818e-06	-1.05203	down
gene-FVEG_07096	905	2332	829	571	683	451	8.41497	18.8312	8.2715	5.12705	5.96577	4.23955	0.000430376	-1.24087	down
gene-FVEG_03780	226	335	209	711	643	618	3.01229	3.86768	2.98043	9.1548	8.05318	8.32423	9.72998e-13	1.31181	up
gene-FVEG_03781	80	125	80	649	663	528	1.86997	2.55173	2.00849	14.7534	14.6464	12.5503	4.06561e-34	2.64253	up
gene-FVEG_03782	788	754	870	2747	2588	2530	8.72325	7.24468	10.3418	29.4076	26.942	28.3242	3.43178e-13	1.6097	up
gene-FVEG_03786	1652	1794	1725	11799	13219	11678	9.17635	8.64935	10.2862	63.3588	69.0364	65.5704	2.04056e-62	2.74578	up
gene-FVEG_03787	1491	1623	1586	5093	5271	4393	59.9805	56.6803	68.4726	198.025	199.317	178.604	1.44387e-18	1.56703	up
gene-FVEG_13122	2010	4720	592	279	337	249	45.3803	92.5265	14.3296	6.08187	7.13623	5.67901	6.34824e-09	-3.02287	down
gene-FVEG_11908	433	953	254	89	74	66	8.7978	16.8219	5.53191	1.74245	1.41249	1.3518	5.18919e-12	-2.81657	down
gene-FVEG_05209	60146	82107	48495	14488	15241	14802	287.405	336.231	248.776	66.6837	68.3243	71.121	7.63284e-59	-2.14003	down
gene-FVEG_02528	1329	1653	1076	541	515	604	7.07737	7.75496	6.24459	2.82593	2.62088	3.30059	6.08892e-15	-1.33874	down
gene-FVEG_03126	41	71	35	137	99	90	1.10404	1.6743	1.02647	3.62245	2.55877	2.50112	0.00790872	1.11934	up
gene-FVEG_06574	234	299	337	89	81	58	3.62098	4.01602	5.60579	1.32196	1.18039	0.8951	3.14034e-09	-2.02336	down
gene-FVEG_06575	883	724	501	171	252	241	16.3203	11.6153	9.93731	3.05222	4.37601	4.48686	2.1134e-08	-1.73543	down
gene-FVEG_12528	2784	2388	1613	44	34	34	56.6616	42.1838	35.2368	0.860357	0.642234	0.681612	2.62503e-99	-5.98946	down
gene-FVEG_12522	2582	2553	1774	107	99	91	214.643	184.262	158.35	8.53371	7.69532	7.58767	3.09406e-108	-4.60476	down
gene-FVEG_12520	7666	5029	3743	145	163	122	175.514	99.9472	91.9934	3.20082	3.48861	2.81134	1.37335e-69	-5.3424	down
gene-FVEG_12521	946	1456	758	17	8	7	12.9308	17.2928	11.1293	0.219203	0.100759	0.09054	3.85241e-76	-6.65707	down
gene-FVEG_17732	19567	14112	13493	6142	6919	6125	355.475	222.84	263.17	108.264	118.112	112.418	1.74371e-08	-1.391	down
gene-FVEG_08782	499	2727	331	149	155	226	11.5966	55.117	8.26369	3.33243	3.38486	5.31153	2.89584e-05	-2.63189	down
gene-FVEG_04607	397	1661	433	92	176	165	3.48563	12.6648	4.08237	0.779444	1.44898	1.45882	1.30683e-06	-2.46427	down
gene-FVEG_10962	988	1187	684	291	335	290	17.3975	18.14	12.9286	4.94554	5.54488	5.15491	4.21749e-17	-1.68861	down
gene-FVEG_05203	3182	5806	3167	1673	1713	1572	14.7404	23.3504	15.7489	7.48884	7.4569	7.35788	1.39702e-12	-1.31973	down
gene-FVEG_01234	120	132	115	310	329	374	1.08797	1.04278	1.12269	2.72341	2.81193	3.44179	2.64601e-08	1.39649	up
gene-FVEG_04603	93	58	92	192	216	213	5.07419	2.72691	5.36914	10.1095	11.0381	11.7088	0.00290983	1.23744	up
gene-FVEG_15586	173	125	193	535	439	502	1.0066	0.6338	1.21193	3.0438	2.4174	2.97506	2.50547e-05	1.47301	up
NewGene_1979	60	165	129	361	347	296	1.01737	2.43845	2.3571	5.93444	5.5388	5.08455	0.000149618	1.4588	up
gene-FVEG_04310	1304	2246	835	563	627	637	23.0464	34.4562	15.8386	9.60059	10.4105	11.3727	8.98617e-06	-1.26581	down
gene-FVEG_15175	40	79	77	187	208	196	0.623736	1.08596	1.30586	2.84862	3.09602	3.12715	5.2948e-05	1.52658	up
gene-FVEG_10384	1359	1829	1721	904	833	831	17.6782	20.6542	24.0364	11.3664	10.1776	10.9165	3.64335e-07	-1.00869	down
gene-FVEG_13720	15	30	21	95	109	75	0.219732	0.383657	0.329599	1.35618	1.51628	1.12146	9.68394e-06	2.03123	up
gene-FVEG_04030	587	826	554	1314	1357	1408	11.0873	13.833	11.162	24.1575	24.5132	26.8863	1.44048e-11	1.00394	up
gene-FVEG_10921	281	473	174	2248	2067	1968	5.12998	7.5138	3.40977	39.7584	35.5461	36.3985	6.65836e-26	2.75101	up
gene-FVEG_10923	297	319	201	113	89	63	4.16219	3.88368	3.02828	1.52967	1.16889	0.887176	3.19443e-07	-1.6844	down
gene-FVEG_11387	13763	10381	12179	5532	5639	5491	164.311	107.593	156.079	63.8262	63.2757	66.2373	6.29003e-07	-1.22715	down
gene-FVEG_10438	131	251	132	85	81	93	2.67648	4.45252	2.89637	1.66799	1.55332	1.90583	0.00274915	-1.01072	down
gene-FVEG_10928	143	476	141	55	92	63	1.86047	5.37488	1.95789	0.687608	1.12304	0.823588	0.000342387	-1.81979	down
gene-FVEG_04784	1817	1163	1376	3735	3533	3374	20.5504	11.4191	16.7057	40.8355	37.5644	38.5698	4.13583e-05	1.18137	up
gene-FVEG_04787	190	437	240	733	657	562	5.93844	11.8565	8.06141	22.148	19.316	17.7424	6.34791e-05	1.14864	up
gene-FVEG_04780	381	848	322	1137	1166	1207	5.46892	10.604	4.96399	15.803	15.7916	17.5604	7.26704e-05	1.18463	up
gene-FVEG_16583	272	1357	106	35	35	26	15.8387	68.6995	6.62077	1.9583	1.87817	1.48723	1.10921e-08	-4.06092	down
gene-FVEG_06018	3046	6231	4319	11148	11553	10260	279.932	497.097	426.053	990.135	997.96	952.939	1.8869e-08	1.23711	up
gene-FVEG_12892	60	1166	119	66	55	54	1.01247	17.1918	2.15189	1.07926	0.870034	0.922408	0.00139675	-2.79379	down
gene-FVEG_12893	616	873	620	2621	2747	2883	11.6768	14.5219	12.6996	48.611	49.1945	55.9643	7.45624e-42	1.91675	up
gene-FVEG_12890	252	360	228	626	729	653	10.0194	12.4351	9.72394	24.0778	27.2637	26.2651	3.92741e-11	1.21095	up
gene-FVEG_12891	2	0	19	98	81	112	0.053776	0	0.536589	2.61419	2.09617	3.11148	0.00230969	3.5642	up
gene-FVEG_05782	182	254	140	565	635	601	4.31844	5.24931	3.5626	13.0055	14.2323	14.4804	7.98843e-15	1.60529	up
gene-FVEG_05781	1644	1712	1396	9983	10687	9819	9.49569	8.58049	8.6528	55.7227	58.0131	57.3128	1.64355e-74	2.61015	up
gene-FVEG_01440	137068	117805	135424	30696	29060	29005	1078.55	804.71	1143.87	233.421	214.906	230.632	1.85197e-25	-2.23536	down
NewGene_2013	68	124	94	271	237	278	0.998939	1.33218	1.67827	3.77538	3.15334	4.22693	1.96523e-06	1.41001	up
gene-FVEG_17128	726	3741	417	291	350	232	85.5848	383.108	52.8047	33.1672	38.8075	27.5467	0.00828948	-2.37914	down
gene-FVEG_05015	1414	1400	1391	813	660	668	10.4752	9.00305	11.0613	5.81734	4.59439	4.99835	9.05654e-07	-1.0598	down
gene-FVEG_13937	36	34	10	94	122	123	0.478446	0.397316	0.135088	1.22029	1.54517	1.67128	0.000174288	2.05162	up
gene-FVEG_04815	32905	37402	32691	17325	17652	16572	307.178	303.102	327.59	156.295	154.868	156.332	9.13807e-15	-1.07255	down
gene-FVEG_01864	45	81	70	176	169	183	1.57452	2.47131	2.6267	5.98862	5.57421	6.50827	6.43796e-05	1.37188	up
gene-FVEG_15046	636	1618	344	332	319	359	4.08422	9.017	2.36638	2.05884	1.92493	2.32473	0.00366313	-1.31575	down
gene-GimoM_p19	253	273	47	34	42	52	8.25988	7.73237	1.6312	1.04947	1.28025	1.71491	0.000823802	-2.16186	down
gene-FVEG_03948	3536	4210	2833	7628	7562	7227	24.9933	25.6767	23.0999	55.8466	53.8965	55.5391	3.70749e-16	1.02804	up
gene-GimoM_p11	858	1424	140	208	255	191	14.1021	20.3158	2.47098	3.29895	3.93271	3.17304	0.00317932	-1.84929	down
gene-GimoM_p17	336	349	20	52	52	24	6.03264	5.43972	0.383148	0.895055	0.868827	0.421448	0.00483702	-2.46029	down
NewGene_1099	198	451	181	73	82	50	1.95506	4.66271	2.01654	0.637974	0.987379	0.552663	2.18548e-07	-2.02006	down
gene-FVEG_12776	120818	88056	95271	34598	36402	33577	1159.73	570.711	864.374	321.684	320.67	306.68	6.70324e-12	-1.63979	down
NewGene_1092	633	1363	754	4047	4470	3641	20.8233	38.9285	26.6194	128.675	138.23	121.05	3.69377e-21	2.12128	up
NewGene_1616	8	22	10	107	79	71	0.375357	0.968188	0.559763	5.38691	3.84215	3.73049	9.5234e-07	2.66393	up
gene-FVEG_07548	3122	3258	2866	1282	1408	1315	53.507	48.4742	52.7281	21.2319	22.6856	22.7749	2.58585e-15	-1.28322	down
gene-FVEG_14026	134	442	94	81	57	61	0.458006	1.31996	0.34466	0.267514	0.181676	0.209591	0.00252711	-1.69565	down
gene-FVEG_00017	565	2490	375	242	188	289	5.6517	21.8874	4.07085	2.37215	1.74096	3.02508	0.000159815	-2.15943	down
gene-FVEG_00018	16	37	11	74	126	70	0.329977	0.673678	0.24943	1.49684	2.51007	1.4799	0.000344731	2.07818	up
gene-FVEG_10732	508	830	179	89	85	145	10.3672	14.7919	3.91008	1.7217	1.61028	2.96861	8.08541e-06	-2.22321	down
gene-FVEG_03205	404	422	228	74	113	107	3.335	3.02975	2.02098	0.583918	0.876145	0.892023	1.26577e-08	-1.88849	down
gene-FVEG_15564	117	374	140	469	587	506	10.0814	28.056	12.9718	39.1576	47.6428	44.1887	0.000771792	1.32627	up
gene-FVEG_16893	56	116	88	263	194	186	1.50297	2.73142	2.56022	6.8974	4.94642	5.10533	0.000518972	1.25706	up
gene-FVEG_01279	6420	20674	6833	5112	5317	4985	288.934	807.755	330.13	222.333	224.895	226.685	0.00252397	-1.10641	down
gene-FVEG_13550	10136	9626	10776	4722	4908	4612	82.0211	67.7384	94.0458	37.0697	37.3253	37.7124	1.32539e-08	-1.19544	down
gene-FVEG_10849	1401	1373	1099	2805	3003	2644	11.4098	9.7092	9.61147	22.0808	22.9944	21.7638	1.19633e-09	1.05282	up
gene-FVEG_09065	62	106	74	326	370	269	1.9122	2.81291	2.42057	9.71175	10.7196	8.38453	1.38788e-12	1.94506	up
gene-FVEG_00908	1181	1954	1193	739	758	690	12.2351	17.5823	13.268	7.39375	7.38439	7.22272	2.13005e-09	-1.02271	down
gene-FVEG_07303	3630	2898	2193	6929	6375	6094	29.9007	20.722	19.3846	55.1557	49.353	50.7249	7.69378e-06	1.07615	up
gene-FVEG_14058	3956	11720	2840	1888	1587	1567	23.0895	59.3832	17.7896	10.6459	8.70507	9.23643	4.52033e-06	-1.83016	down
gene-FVEG_04578	52	69	62	147	150	109	1.59006	1.86249	2.03317	4.40539	4.42684	3.47264	0.00237365	1.07821	up
gene-FVEG_01416	498	655	539	218	214	227	5.77954	6.60327	6.71098	2.43665	2.33445	2.65981	1.90053e-13	-1.42381	down
gene-FVEG_15810	1846	2472	2489	417	442	445	9.8302	11.4848	14.2034	2.13883	2.18957	2.37897	2.18887e-31	-2.46233	down
gene-FVEG_14052	6839	14409	6151	3786	3809	3656	63.5899	116.311	61.3928	34.0182	33.2874	34.3542	1.65051e-07	-1.28685	down
gene-FVEG_13143	41	585	46	16	17	29	0.533834	6.74594	0.648443	0.19868	0.211142	0.382248	0.000541061	-3.27664	down
gene-FVEG_02145	724	2142	370	304	330	313	4.38687	11.2711	2.40499	1.78077	1.87934	1.91251	0.000544367	-1.70938	down
gene-FVEG_10746	13140	17988	11664	4031	4100	3876	299.556	356.002	285.438	88.7952	87.8318	89.2938	1.29952e-65	-1.88132	down
NewGene_460	70	100	110	48	33	34	0.814629	1.00467	1.36387	0.531428	0.352622	0.393961	0.00348866	-1.36731	down
gene-FVEG_02266	181	183	122	1125	1251	1138	10.6665	9.34774	7.70341	64.1265	69.3343	67.8143	3.79592e-45	2.79382	up
gene-FVEG_06558	766	1131	507	2325	2218	2246	14.487	18.57	10.2857	42.5168	39.4462	42.9476	1.65184e-11	1.47529	up
gene-FVEG_17712	188	142	171	99	65	77	1.40997	0.924323	1.37617	0.71616	0.454306	0.579305	0.00418451	-1.15746	down
gene-FVEG_12541	85	174	53	46	25	37	1.88667	3.15496	1.19571	0.959572	0.501445	0.771441	0.00594357	-1.51689	down
NewGene_1951	211	125	215	53	35	39	8.66594	4.42554	9.42392	2.09086	1.3256	1.60781	2.36297e-06	-2.24517	down
gene-FVEG_11957	2883	2266	2609	1330	1314	1143	68.5261	46.7405	66.5644	30.5388	29.335	27.4456	5.27162e-06	-1.13688	down
gene-FVEG_10940	206	110	137	45	39	45	2.85922	1.32096	2.04162	0.604456	0.499368	0.62276	4.12564e-05	-1.92224	down
gene-FVEG_10948	27	28	14	54	83	70	0.476574	0.429123	0.266075	0.917928	1.37252	1.25454	0.00355043	1.53773	up
gene-FVEG_12173	515	573	435	240	282	209	7.06152	6.82161	6.39955	3.18053	3.6305	2.88537	1.60981e-07	-1.12604	down
gene-FVEG_12175	262	190	105	91	66	49	3.88985	2.45191	1.67723	1.3022	0.918839	0.725172	0.00179631	-1.50567	down
gene-FVEG_01501	153	315	284	1102	967	1024	8.74048	15.7056	17.4575	61.1369	52.2068	59.3874	7.09748e-12	1.98029	up
gene-FVEG_11011	241	1143	184	102	83	99	3.98231	16.4497	3.26048	1.63373	1.28582	1.64185	5.81838e-05	-2.37456	down
gene-FVEG_07439	123	35	34	365	411	376	2.06067	0.501155	0.598667	5.91052	6.48563	6.37975	1.64845e-05	2.46832	up
NewGene_1325	1089	777	1204	358	321	328	6.4382	3.98797	7.64377	2.04339	1.78036	1.95588	8.97254e-08	-1.72841	down
gene-FVEG_08109	808	951	177	182	167	109	6.29767	6.42956	1.47769	1.36495	1.21895	0.853781	9.83474e-05	-2.08451	down
gene-FVEG_05420	47061	183423	41865	18365	20266	19044	1452.01	4912.87	1386.55	547.577	587.657	593.741	4.6675e-07	-2.17597	down
gene-FVEG_01423	1953	1983	1713	5226	4343	4484	19.8678	17.5135	18.7034	51.3939	41.5314	46.11	1.20683e-12	1.23882	up
gene-FVEG_01421	1237	3368	1112	903	868	868	10.7065	25.4941	10.7527	7.37778	6.89836	7.41045	0.00186169	-1.09038	down
gene-FVEG_09214	9338	5489	8678	2779	2950	2653	54.5137	27.8168	54.3793	15.6783	16.1831	15.6456	5.25402e-07	-1.61349	down
gene-FVEG_09216	6499	12522	5756	3918	4316	4014	130.744	214.854	123.599	76.8445	81.4178	82.3211	4.88117e-06	-1.02784	down
gene-FVEG_09217	6806	14052	6476	3925	3526	3126	145.279	260.419	148.394	80.9606	70.7287	67.4363	5.74068e-09	-1.38039	down
gene-FVEG_16992	153	288	142	509	420	428	3.13164	5.1239	3.10489	10.0746	8.09001	8.85559	7.25801e-06	1.19718	up
gene-FVEG_14827	130	237	136	416	434	537	2.10347	3.34301	2.35758	6.52704	6.62438	8.8234	7.67799e-08	1.43531	up
gene-FVEG_16629	44	71	35	5	0	8	0.99988	1.4036	0.851067	0.101676	0	0.18361	0.000177496	-3.53981	down
NewGene_872	138	85	126	39	57	53	6.58413	3.50894	6.42868	1.79854	2.54487	2.5395	0.00631825	-1.34365	down
gene-FVEG_11839	226	299	256	1016	1033	860	6.10902	7.00506	7.41587	26.5212	26.228	23.4715	4.52111e-23	1.82923	up
gene-FVEG_11838	60	104	44	328	297	316	0.977002	1.47536	0.765388	5.22202	4.59661	5.25154	5.11376e-13	2.15755	up
gene-FVEG_03357	134	79	63	320	364	354	1.77842	0.910373	0.894175	4.11834	4.54843	4.76273	2.05694e-06	1.82497	up
gene-FVEG_03356	502	318	467	1703	1790	1700	5.93434	3.26242	5.93041	19.4791	19.921	20.3414	7.31305e-10	1.89489	up
gene-FVEG_03354	2254	2599	2451	5610	6011	5754	44.5555	44.5983	52.0051	107.166	111.687	114.932	1.35294e-12	1.17256	up
gene-FVEG_13087	6571	13692	5756	3185	3140	3085	84.0444	152.019	79.019	39.365	37.7454	39.8722	2.04175e-09	-1.46932	down
gene-FVEG_01842	885	924	1035	2193	2087	2215	16.9696	15.3813	21.3186	40.655	37.6333	42.9479	7.7048e-07	1.10084	up
gene-FVEG_01849	88	75	35	180	162	125	0.744886	0.551302	0.320878	1.48111	1.29545	1.07408	0.00865871	1.18242	up
gene-FVEG_11958	52180	36115	42777	14825	14988	15417	450.892	268.329	395.891	123.324	121.446	134.959	2.11386e-10	-1.63964	down
gene-FVEG_11959	62	121	50	195	160	217	1.93451	3.29973	1.67803	5.93578	4.72206	6.89884	0.000643033	1.28789	up
gene-FVEG_16673	229	509	255	911	1123	933	22.2157	42.823	26.4803	85.3944	102.31	91.4483	3.65231e-09	1.56367	up
gene-FVEG_13886	54	64	45	2	6	6	0.888214	0.917734	0.799799	0.028074	0.081071	0.08548	2.83147e-07	-3.5966	down
gene-FVEG_13887	21428	11769	17449	346	367	373	133.07	63.4453	116.321	2.07263	2.13712	2.33487	5.96072e-75	-5.66501	down
gene-FVEG_13884	198	392	159	103	88	95	3.84639	6.61416	3.31326	1.92972	1.59063	1.85434	6.33399e-05	-1.39349	down
gene-FVEG_13880	510	544	397	225	181	179	6.37511	5.90046	5.3199	2.71203	2.11981	2.25512	9.30594e-10	-1.37511	down
gene-FVEG_15399	1290	1384	1445	635	760	634	49.61	46.2047	59.6268	23.5917	27.4713	24.6074	3.94398e-07	-1.10923	down
gene-FVEG_15394	1104	850	862	313	291	354	9.57159	6.39421	8.01537	2.61728	2.37085	3.09574	8.64946e-10	-1.64592	down
gene-FVEG_11480	3050	2525	3500	11521	11428	10900	28.9767	20.9149	35.7457	106.34	102.698	105.272	7.11085e-12	1.78751	up
gene-FVEG_11487	1173	3136	849	767	736	692	14.1274	32.4566	10.7704	8.74789	8.20158	8.69998	0.00193894	-1.19751	down
gene-FVEG_08663	4820	8527	2437	1080	1150	1109	67.5459	103.739	36.6633	14.6204	15.1459	15.6941	6.27269e-12	-2.22899	down
gene-FVEG_10536	2502	4280	2240	606	665	587	32.8184	48.7943	31.5606	7.81019	8.25696	7.75883	1.71672e-35	-2.30562	down
gene-FVEG_17507	170	533	67	64	38	60	1.53316	4.18123	0.645455	0.552081	0.314807	0.544651	0.00108015	-2.16816	down
gene-FVEG_11221	6101	21955	5678	2099	2253	1827	81.0324	253.164	80.9605	26.9441	28.1261	24.516	2.47236e-09	-2.39851	down
gene-FVEG_11222	138	215	120	28	39	27	3.26251	4.42387	3.03585	0.630736	0.862273	0.640665	6.37405e-11	-2.36793	down
gene-FVEG_15818	16	71	32	101	124	182	0.319961	1.30506	0.714976	2.06082	2.4703	3.90778	0.00220325	1.79145	up
gene-FVEG_08829	25	37	12	118	97	90	0.420754	0.532522	0.212795	1.92728	1.54211	1.54684	2.60107e-05	2.02335	up
gene-FVEG_13574	3877	1971	3019	154	160	219	36.1978	15.9719	30.2554	1.38178	1.39723	2.06455	4.72035e-31	-4.17639	down
gene-FVEG_13575	648	619	695	261	270	250	13.4699	11.1548	15.5073	5.2303	5.27233	5.2479	9.88384e-09	-1.42285	down
gene-FVEG_13570	5447	6974	5389	788	810	817	124.827	138.748	132.55	17.4488	17.4465	18.9188	1.6137e-126	-2.94345	down
gene-FVEG_01217	379	1823	348	199	167	225	3.35958	14.0246	3.30291	1.70406	1.38529	2.01135	0.000229765	-2.02443	down
gene-FVEG_08850	72	144	59	19	29	21	1.00945	1.76066	0.894714	0.248723	0.38356	0.297872	6.3092e-05	-2.0028	down
gene-FVEG_07324	341	532	356	905	966	965	6.21982	8.42882	6.97651	15.975	16.5733	17.8025	1.59628e-11	1.16094	up
gene-FVEG_15830	1309	1539	1356	3457	3486	3348	23.3181	23.8117	25.9152	59.5165	58.3656	60.2698	1.35742e-16	1.21909	up
NewGene_362	66	129	76	477	539	334	2.0613	3.49479	2.55753	14.4614	15.8675	10.576	3.98085e-14	2.27863	up
gene-FVEG_05529	3943	2946	3385	9673	9544	9423	83.4196	54.1095	76.8723	197.792	189.793	201.46	1.5725e-08	1.37746	up
gene-FVEG_03145	125	86	94	246	252	224	2.31263	1.37298	1.8665	4.4055	4.37945	4.18421	0.000941821	1.14638	up
gene-FVEG_13163	82	85	82	34	24	38	1.56021	1.40308	1.66589	0.618319	0.429999	0.723426	0.00149285	-1.45124	down
gene-FVEG_13168	2220	7781	1182	1089	1198	1156	21.7783	66.264	12.4439	10.3216	11.0392	11.4574	0.0016366	-1.62071	down
gene-FVEG_06183	831	1762	914	2921	3002	3037	10.3189	19.0018	12.1888	35.0745	35.3475	38.2043	4.26439e-09	1.33723	up
gene-FVEG_02743	2202	2917	1399	570	504	503	16.8462	19.3718	11.4887	4.21317	3.62266	3.883	5.90572e-22	-2.07836	down
gene-FVEG_17206	10	0	15	183	187	177	0.412367	0	0.679694	7.64779	7.6047	7.71816	1.97929e-07	4.25985	up
gene-FVEG_04150	82	123	99	43	43	33	1.09281	1.43006	1.42272	0.552824	0.540787	0.445897	0.000261415	-1.41475	down
gene-FVEG_01304	16796	6573	15012	5575	7221	2880	48.3721	16.5429	46.7207	15.6125	19.6222	8.43862	0.00350937	-1.45107	down
gene-FVEG_04526	91	134	74	386	328	272	1.52613	1.9499	1.3319	6.29448	5.19778	4.63758	6.22895e-10	1.67999	up
gene-FVEG_06538	6702	11182	908	148	160	152	231.282	335.001	33.6023	4.9336	5.17169	5.30086	8.87214e-10	-5.30547	down
NewGene_413	20	41	27	127	93	57	0.469765	1.25865	1.00446	2.98029	2.31321	2.046	0.00237386	1.60831	up
gene-FVEG_06530	4757	11705	4385	2441	2487	2157	63.3067	135.24	62.6402	31.3963	31.1019	29.0011	1.33723e-07	-1.546	down
gene-FVEG_06531	928	1017	1112	2318	2289	2023	12.4717	11.8616	16.0495	30.115	28.9182	27.4821	2.36605e-06	1.02653	up
gene-FVEG_06535	6	20	12	66	60	38	0.099846	0.330196	0.247049	1.21428	1.08236	0.727827	0.0015771	2.07896	up
gene-FVEG_11058	0	0	10	67	45	66	0	0	0.126556	0.762124	0.499963	0.786771	0.00368512	3.93261	up
gene-FVEG_01980	6324	8989	7795	20482	20889	18811	47.3762	58.3794	62.8112	148.243	147.054	142.424	6.10537e-16	1.31325	up
gene-FVEG_08872	3356	3894	2886	1398	1651	1477	46.8583	47.1998	43.2463	18.8577	21.6552	20.8385	1.6652e-17	-1.22537	down
gene-FVEG_04358	24552	35933	19056	135861	125922	126408	265.649	337.506	221.323	1420.62	1280.5	1382.11	7.11618e-46	2.25504	up
gene-FVEG_04356	333	389	365	1600	1691	1759	5.61937	5.69381	6.60872	26.1227	26.8482	30.0299	2.2963e-32	2.14212	up
gene-FVEG_04357	9150	13773	6959	40829	41282	38140	314.107	410.46	256.451	1354.62	1332.02	1323.17	2.27791e-31	1.98017	up
gene-FVEG_00876	20597	41000	17299	7702	8393	7986	279.107	482.326	251.631	100.865	106.889	109.351	2.84387e-13	-1.71605	down
gene-FVEG_07911	1167	825	1042	2371	2150	2251	11.6034	7.11617	11.115	22.7833	20.092	22.6158	0.000193001	1.05096	up
gene-FVEG_07668	48	23	28	90	94	116	0.640382	0.259775	0.400232	1.16514	1.1824	1.55827	0.00538113	1.4968	up
gene-FVEG_16021	141	91	104	295	264	188	2.17414	1.21774	1.7245	4.40492	3.83454	2.94356	0.00827356	1.04694	up
gene-FVEG_16027	2384	2252	2344	5672	5271	5054	20.0583	16.5861	21.2365	46.4038	41.653	43.2979	3.03543e-08	1.10619	up
gene-FVEG_17530	22	115	34	232	241	250	0.872079	4.04409	1.46609	9.11999	9.20376	10.2938	8.76944e-05	2.12701	up
gene-FVEG_05863	335	587	223	106	92	84	3.13884	4.76817	2.23395	0.952763	0.803323	0.789161	8.07145e-10	-2.02892	down
gene-FVEG_05525	458	531	395	2250	2301	2176	6.49735	6.53637	6.01429	30.8827	30.7143	31.2234	1.41116e-60	2.21951	up
gene-FVEG_15642	132	155	130	423	550	497	5.29201	5.40466	5.61366	16.4842	20.8514	20.2618	2.28473e-14	1.75095	up
gene-FVEG_08129	9803	21843	8485	6638	6791	6351	196.756	380.608	182.818	128.762	128.104	128.823	0.000237181	-1.0151	down
gene-FVEG_09450	74	98	51	15	21	13	1.21389	1.40095	0.894055	0.224816	0.321249	0.204442	1.04439e-05	-2.22655	down
gene-FVEG_09451	203	272	139	60	66	82	4.02269	4.66585	2.94637	1.13741	1.21631	1.62957	1.73313e-06	-1.59332	down
gene-FVEG_09186	231	553	219	110	140	127	1.76208	3.66895	1.79422	0.811712	1.00232	0.980457	0.000111021	-1.40596	down
gene-FVEG_05745	12391	10158	1509	908	1123	956	1115.35	793.732	145.725	78.9819	94.9316	86.8836	0.000309947	-3.0311	down
gene-FVEG_05741	163	334	108	59	54	53	3.10174	5.51829	2.19386	1.07826	0.955889	1.00287	1.00014e-05	-1.85633	down
gene-FVEG_10078	375	592	389	6672	6649	5969	14.652	20.1096	16.3257	252.464	244.649	236.138	7.12824e-159	3.78427	up
gene-FVEG_10072	468	353	424	1543	1655	1484	9.26945	6.07503	9.00825	29.563	30.8378	29.7244	2.08158e-12	1.80814	up
gene-FVEG_10071	4357	2510	352	216	268	239	206.734	103.371	17.9115	9.87409	11.9383	11.4322	0.000566521	-3.36598	down
gene-FVEG_09984	13	71	9	145	113	97	0.36807	1.84265	0.26648	4.17974	3.1805	2.93107	0.00712096	2.01868	up
gene-FVEG_13863	12	29	13	59	39	72	0.201255	0.445243	0.242512	1.00856	0.647861	1.2944	0.00830035	1.64783	up
gene-FVEG_08861	1556	768	1004	113	71	97	32.1094	13.7524	22.2338	2.24251	1.36904	2.01724	1.73766e-21	-3.68216	down
gene-FVEG_01409	7357	24154	7169	5327	6527	5337	144.773	412.664	151.444	101.314	120.726	106.129	0.00376958	-1.13131	down
gene-FVEG_01402	138	521	178	121	97	97	1.05621	3.47372	1.46786	0.896825	0.697737	0.75234	0.00449947	-1.37764	down
gene-FVEG_02179	65	201	104	33	31	36	2.50723	6.79379	4.31807	1.23009	1.12588	1.39531	0.000130815	-1.89188	down
gene-FVEG_02172	49	264	70	10	30	18	0.79267	3.74556	1.22419	0.147597	0.458284	0.282944	0.000334233	-2.66291	down
gene-FVEG_15002	164	388	100	100	65	71	7.06356	14.5559	4.60374	4.16085	2.61332	3.08371	0.00384365	-1.43736	down
gene-FVEG_15006	1969	3036	1758	1100	1160	1070	12.0368	16.1103	11.5342	6.49385	6.66136	6.60522	1.67674e-11	-1.05862	down
gene-FVEG_11932	772	594	271	136	145	153	1.6271	1.08752	0.611433	0.276727	0.287099	0.324443	6.78344e-07	-1.96898	down
gene-FVEG_16615	29	42	45	131	122	112	0.379265	0.483478	0.639143	1.68853	1.53145	1.51561	7.17221e-05	1.57698	up
gene-FVEG_07178	163	358	181	478	597	433	2.83158	5.41476	3.37762	8.04572	9.7898	7.63197	0.000300833	1.08425	up
gene-FVEG_15141	63	54	74	149	177	153	1.41866	1.05976	1.79679	3.24301	3.7591	3.4875	0.00168445	1.2241	up
gene-FVEG_00441	3989	2692	1752	672	732	830	32.2892	18.916	15.2222	5.25136	5.56233	6.78839	1.02811e-09	-1.9894	down
gene-FVEG_17429	338	1345	328	167	160	157	4.32515	14.9601	4.50098	2.06078	1.91759	2.02142	3.24653e-05	-1.996	down
gene-FVEG_17692	9556	15811	11196	1764	1658	1693	292.756	420.514	368.181	52.224	47.7376	52.3941	9.07536e-77	-2.88454	down
gene-FVEG_08601	57	128	54	872	760	693	1.02308	2.02736	1.05142	15.39	13.0313	12.7763	8.64555e-31	3.26972	up
gene-FVEG_08604	363	601	393	172	165	199	8.89829	12.7898	10.3364	4.06052	3.7948	4.90978	4.09459e-09	-1.37979	down
gene-FVEG_08605	41	42	60	137	120	104	0.590678	0.526375	0.927891	1.9285	1.64321	1.52892	0.005324	1.2327	up
gene-FVEG_08606	2424	3658	2680	14199	13754	13663	26.1698	34.4199	31.1311	148.599	140.085	149.701	2.55637e-62	2.19525	up
gene-FVEG_10512	54	26	26	106	103	111	1.34355	0.56344	0.685692	2.56879	2.41763	2.79817	0.0044429	1.49613	up
gene-FVEG_12009	360	285	51	29	16	17	1.83616	1.26049	0.277369	0.139333	0.076144	0.084057	3.8408e-07	-3.51838	down
gene-FVEG_10039	41	97	49	18	17	26	0.7313	1.50266	0.928276	0.306912	0.283404	0.46513	0.00453837	-1.62514	down
gene-FVEG_11206	127	231	89	64	69	72	2.79148	4.42225	2.10587	1.34715	1.42273	1.60745	0.00469198	-1.13017	down
gene-FVEG_08575	1246	2157	753	312	416	344	33.9099	50.987	21.9978	8.20328	10.6268	9.44343	1.58891e-10	-1.95588	down
gene-FVEG_02657	431	708	194	203	219	205	3.53525	5.0474	1.70414	1.60485	1.68925	1.69614	0.00799778	-1.08031	down
gene-FVEG_01337	208	513	257	162	186	119	2.73689	5.87148	3.63294	2.06005	2.30598	1.57538	0.00310022	-1.08089	down
gene-FVEG_07493	167575	246371	202301	105174	106278	102731	3720.01	4747.85	4820.73	2256.33	2217.37	2304.53	1.82423e-11	-1.03369	down
gene-FVEG_16853	142	694	64	70	65	31	3.50987	14.9359	1.69894	1.66801	1.50017	0.75798	0.00227571	-2.33611	down
gene-FVEG_04601	150	76	48	397	441	522	2.49427	1.09276	0.84991	6.40227	6.92678	8.81406	1.31055e-06	2.23009	up
gene-FVEG_13516	75	207	87	0	4	6	1.50284	3.59801	1.86239	0	0.062837	0.102829	2.47314e-11	-5.19112	down
gene-FVEG_12047	324	886	465	2070	1764	1953	5.06602	12.0282	7.80276	31.2945	25.9405	30.8758	1.81335e-09	1.78004	up
gene-FVEG_06582	107	327	69	16	39	25	1.77161	4.68926	1.21884	0.252084	0.604954	0.402357	4.18719e-05	-2.601	down
gene-FVEG_02765	3896	3967	3735	9737	9946	9618	20.9855	18.5527	21.5959	50.6949	50.3611	52.3599	3.08769e-14	1.25582	up
gene-FVEG_00613	5274	6138	3938	19439	19236	17957	54.0042	54.5645	43.2782	192.374	185.135	185.812	5.23983e-40	1.82972	up
gene-FVEG_00611	2480	5890	1196	591	569	500	42.7	88.0449	22.0923	9.82232	9.19804	8.69497	1.91985e-09	-2.48407	down
gene-FVEG_02544	7506	5672	8421	2128	2197	2239	49.4379	32.4304	59.5364	13.5423	13.5944	14.9009	1.07951e-10	-1.83485	down
gene-FVEG_02543	7580	8397	7223	3483	3359	3395	54.8324	52.7288	56.0873	24.4173	22.8374	24.8151	9.83798e-19	-1.2531	down
gene-FVEG_04985	4964	15769	5445	3436	3503	3269	38.9164	106.978	45.8699	26.05	25.8166	25.9088	0.000165861	-1.33063	down
gene-FVEG_06517	0	0	0	73	61	81	0	0	0	1.5157	1.23016	1.76077	6.92974e-10	8.53812	up
gene-FVEG_06951	82	131	67	20	19	7	1.11933	1.55879	0.988288	0.263722	0.235785	0.083606	1.44914e-06	-2.64192	down
gene-FVEG_05580	4690	2679	4758	2079	1858	1833	89.9935	44.6262	97.9967	38.5549	33.5	35.5314	0.000716354	-1.20411	down
gene-FVEG_05582	1169	1032	752	215	210	244	14.0057	10.733	9.66628	2.48238	2.35589	2.94726	1.05381e-19	-2.21032	down
gene-FVEG_08855	388	530	376	193	206	191	5.6035	6.64464	5.83057	2.69431	2.79826	2.78068	4.30339e-10	-1.18712	down
gene-FVEG_03148	6872	10303	8526	20725	22691	20485	315.807	411.021	420.572	920.408	980.057	951.315	2.24984e-14	1.2517	up
gene-FVEG_08851	278	370	206	61	61	102	2.6686	3.08419	2.11372	0.562783	0.550447	0.982814	1.76009e-08	-1.96319	down
gene-FVEG_13747	223	646	113	7	0	5	5.10883	12.8438	2.77876	0.152377	0	0.103752	1.2397e-15	-6.28935	down
gene-FVEG_13746	1610	3505	1103	47	37	84	43.0547	81.3906	31.6699	1.19757	0.917548	2.25536	1.18576e-37	-5.18222	down
gene-FVEG_13741	90	151	138	411	521	509	1.2493	1.81591	2.05539	5.51461	6.80305	7.14102	5.44764e-11	1.86344	up
gene-FVEG_06024	159	202	152	46	89	47	2.52469	2.79219	2.59191	0.693557	1.33032	0.742079	7.81224e-05	-1.55944	down
gene-FVEG_11420	4048	5903	5033	11103	11332	10559	31.2276	39.5384	41.6802	82.7845	82.1735	82.3208	7.91758e-11	1.07359	up
gene-FVEG_03699	190	319	42	39	18	30	5.731	8.36325	1.33388	1.1162	0.484988	0.912955	0.000153417	-2.62626	down
gene-FVEG_00955	507	1471	570	1951	2116	1949	63.1641	159.203	76.211	235.178	248.037	245.611	0.000160151	1.25487	up
gene-FVEG_10899	1703	1545	1674	867	774	922	14.0102	11.0574	14.717	6.91104	5.93171	7.59413	1.41701e-05	-1.03228	down
gene-FVEG_09436	290	365	223	742	728	835	3.57431	3.90967	2.94219	8.84106	8.44577	10.4129	6.94085e-12	1.34672	up
gene-FVEG_09943	3944	3529	3576	876	1141	993	86.9469	67.5381	84.618	18.6534	23.6328	22.1214	1.887e-19	-1.96582	down
gene-FVEG_05723	67	153	109	285	236	307	0.308466	0.614038	0.540931	1.27751	1.03069	1.44	0.000223228	1.29443	up
gene-FVEG_05725	173	1229	273	113	59	64	5.43885	33.6246	9.21053	3.41879	1.73827	2.01614	1.47149e-05	-2.74531	down
gene-FVEG_05726	2071	3498	2391	546	684	627	31.8281	46.6718	39.4447	8.11007	9.86952	9.73281	1.77266e-30	-2.14353	down
gene-FVEG_05727	57	139	45	14	13	0	1.85532	3.9469	1.58469	0.41745	0.373301	0	0.00138873	-3.15658	down
gene-FVEG_10091	16177	26988	20209	63132	69672	60689	247.225	358.048	331.534	932.424	1000.75	937.262	2.62996e-20	1.55806	up
gene-FVEG_06282	492	1101	423	204	282	241	4.82347	9.38051	4.4643	1.92753	2.59296	2.3867	9.36079e-06	-1.46599	down
gene-FVEG_06280	36	27	36	110	89	151	0.617614	0.398564	0.665943	1.82502	1.44488	2.62376	0.000411999	1.72795	up
gene-FVEG_06281	486	1054	582	1534	1623	1574	7.91961	14.7998	10.1319	24.1248	24.7037	25.8092	2.11595e-06	1.13602	up
gene-FVEG_06285	38	23	19	69	98	79	1.67098	0.862402	0.884959	2.91302	4.0563	3.50478	0.00405509	1.53543	up
gene-FVEG_07433	1255	2428	1184	644	796	744	20.3697	34.2295	20.6327	10.0975	12.1479	12.1953	1.00898e-06	-1.17107	down
gene-FVEG_06141	125	329	189	434	487	530	4.6634	10.6388	7.55434	15.6285	17.0519	19.959	0.000553899	1.15745	up
NewGene_1494	13	63	21	110	120	102	0.136437	0.695481	0.25601	1.31253	1.29867	1.29144	0.0022606	1.80437	up
gene-FVEG_04410	737	1007	710	218	258	231	11.6398	13.8113	12.0354	3.33001	3.83272	3.68022	2.89914e-27	-1.8489	down
gene-FVEG_04415	81	73	51	30	18	24	4.74903	3.70858	3.19028	1.66981	0.990829	1.42091	0.00226025	-1.57557	down
NewGene_521	93	154	92	228	349	242	2.86097	3.29681	2.1836	5.49388	7.91716	6.76948	7.86823e-05	1.23224	up
NewGene_298	500	692	404	168	180	210	12.3612	14.863	10.7273	4.0056	4.1659	5.24441	4.53045e-12	-1.55456	down
gene-FVEG_03820	2869	7744	2792	1911	2033	1546	27.1737	63.6854	28.3898	17.4952	18.1009	14.7997	0.000112378	-1.27215	down
gene-FVEG_03823	30	69	59	172	134	185	0.43186	0.866311	0.912308	2.41818	1.83343	2.7232	0.0002095	1.58555	up
gene-FVEG_03829	943	1364	1135	5582	5246	5231	12.3076	15.4537	15.8985	70.3964	64.3393	68.9828	1.31369e-43	2.15927	up
gene-FVEG_03828	1241	1282	1104	3893	3989	3450	16.597	15.0458	16.86	50.9162	52.0406	46.642	4.74942e-23	1.56742	up
gene-FVEG_15021	51	85	53	141	154	111	2.38547	3.47207	2.68249	6.39662	6.8004	5.25802	0.00241932	1.05841	up
gene-FVEG_12247	25	14	18	105	80	67	0.382662	0.18767	0.301701	1.57761	1.16766	1.04526	0.000184201	2.04035	up
gene-FVEG_12242	102	147	115	251	328	218	2.67074	3.35732	3.24119	6.37925	8.10644	5.80171	0.000248049	1.06876	up
gene-FVEG_12249	96	80	59	410	410	385	1.23961	0.903184	0.824708	5.15953	5.0173	5.07416	8.59272e-17	2.28774	up
gene-FVEG_08629	269	136	290	61	112	69	6.73951	2.94656	7.78538	1.45963	2.61774	1.72907	0.00148671	-1.66703	down
gene-FVEG_06701	332	438	476	2327	2386	2326	9.73576	11.1735	15.0018	66.1061	65.9273	69.0951	2.20831e-27	2.41481	up
gene-FVEG_06700	580	1042	623	6471	6308	6744	15.9235	24.8354	18.347	171.7	162.782	187.111	1.09286e-71	3.08822	up
gene-FVEG_17547	41	96	36	3	9	3	0.198804	0.403626	0.185794	0.009656	0.038182	0.010553	6.90635e-06	-3.52715	down
gene-FVEG_12799	279	349	225	657	556	561	2.5273	2.7421	2.18476	5.75052	4.73468	5.13575	2.59369e-07	1.00466	up
gene-FVEG_11261	794	1242	728	353	408	442	17.4163	23.6663	17.1475	7.48619	8.40365	9.8066	1.7603e-09	-1.23434	down
gene-FVEG_11265	751	909	647	1679	1632	1601	8.89861	9.30763	8.21109	19.2396	18.1794	19.0522	1.6798e-14	1.03248	up
gene-FVEG_11268	342	504	222	963	926	920	7.04253	9.02307	4.91417	19.1839	17.9349	19.1582	9.5992e-09	1.37203	up
gene-FVEG_14084	5256	9772	4051	1942	1895	1982	64.6319	104.318	53.4785	23.0803	21.8988	24.629	3.57863e-13	-1.71847	down
gene-FVEG_10799	5309	5367	3832	2106	1973	2010	89.4786	78.5227	69.3259	34.2954	31.2562	34.2344	7.20853e-15	-1.31688	down
gene-FVEG_04254	158	140	123	277	324	291	3.83287	2.93141	3.18767	6.47586	7.37202	7.11983	0.000272626	1.0051	up
NewGene_605	66	88	100	175	214	155	0.870503	1.00793	1.5054	2.4169	2.91683	2.21568	0.00635474	1.01195	up
gene-FVEG_03213	100	116	142	268	371	207	1.71592	1.72071	2.61301	4.4534	6.00289	3.6007	0.00290191	1.14173	up
gene-FVEG_13686	235	674	272	169	97	139	3.51334	8.74775	4.35152	2.43283	1.35055	2.095	0.000282895	-1.53042	down
gene-FVEG_13687	257	555	296	183	100	151	5.50052	10.3378	6.81414	3.78937	2.00588	3.25473	0.000174288	-1.36875	down
NewGene_1120	77	122	126	244	293	225	1.25974	1.91756	2.82289	4.52778	5.53121	4.68713	0.000657452	1.15243	up
NewGene_1122	28	91	33	207	166	173	0.295637	0.766521	0.336198	2.02419	1.65198	1.70764	4.97501e-05	1.85829	up
gene-FVEG_04628	8595	22960	7875	6513	6766	5960	196.104	454.785	192.874	143.62	145.089	137.41	0.00204544	-1.01454	down
gene-FVEG_13534	75	179	45	5	0	11	2.32004	4.80582	1.48592	0.147197	0	0.341455	8.68515e-06	-4.17353	down
gene-FVEG_15565	955	2110	807	629	626	614	9.16334	16.8439	7.80066	6.01297	5.77812	5.61801	0.000446211	-1.04491	down
NewGene_835	67	167	70	232	236	219	1.0916	2.37301	1.23409	3.62193	3.48208	3.64346	0.00145009	1.17393	up
gene-FVEG_09373	298	402	223	936	700	845	1.84761	2.16791	1.48752	5.62562	4.09103	5.30862	7.08241e-10	1.38793	up
gene-FVEG_09371	167	170	101	86	70	37	1.8665	1.64804	1.21041	0.928327	0.73524	0.413303	0.00649812	-1.24439	down
gene-FVEG_02708	80	159	69	273	275	192	1.74644	3.04633	1.59991	5.78276	5.5995	4.2376	0.000368993	1.24779	up
gene-FVEG_02429	185	161	127	101	70	60	2.79827	2.10874	2.05761	1.476	0.993119	0.90264	0.00431374	-1.11194	down
gene-FVEG_00602	4937	7030	3302	1798	1843	1751	31.2301	38.6191	22.5113	11.1005	11.0523	11.3626	3.91993e-14	-1.52792	down
gene-FVEG_00635	279	260	266	753	889	731	5.32874	4.31385	5.46385	13.9273	15.9955	14.1304	1.91662e-10	1.47206	up
gene-FVEG_00634	1359	1788	1526	5521	5877	5353	41.5363	47.4286	50.0404	163.084	168.805	165.33	1.64524e-34	1.77406	up
gene-FVEG_17049	495	208	418	29	37	15	15.4872	5.65364	14.0437	0.865233	1.07882	0.473473	8.08362e-14	-3.93984	down
gene-FVEG_09758	816	966	815	4295	4125	4529	31.7705	32.6879	34.093	161.77	151.101	178.379	1.32322e-52	2.25054	up
gene-FVEG_01943	1073	1630	1003	635	549	435	3.60827	4.75907	3.62039	2.06432	1.73311	1.47861	1.34974e-09	-1.23892	down
gene-FVEG_01948	1427	1809	1469	3840	3591	3406	13.2421	14.5744	14.6347	34.4445	31.3197	31.9462	3.9953e-17	1.13812	up
gene-FVEG_01949	46	72	59	229	248	172	2.57099	3.45765	3.50765	12.3836	12.9974	9.72587	1.55002e-08	1.81189	up
gene-FVEG_16796	29	64	44	704	782	621	1.63415	3.16854	2.68815	39.316	42.4836	36.2415	1.48856e-47	3.89807	up
gene-FVEG_07728	4	67	4	275	375	267	0.0843	1.53742	0.102874	7.05545	9.37555	7.17826	1.45016e-05	3.75406	up
gene-FVEG_17244	122	57	59	236	270	263	3.2314	1.31305	1.67458	6.04846	6.72917	7.04393	0.00043774	1.58853	up
gene-FVEG_15495	398	690	567	1387	1392	1307	23.9755	36.1423	36.7199	80.8589	78.9511	79.7037	8.80859e-09	1.24625	up
gene-FVEG_05441	99	43	59	215	225	186	2.40313	0.900354	1.53905	5.0601	5.16976	4.5856	0.00130157	1.52025	up
gene-FVEG_05442	338	386	233	810	943	899	2.22009	2.20639	1.6415	5.15084	5.83548	5.98314	2.62141e-12	1.42029	up
gene-FVEG_10305	3226	4686	2906	2246	1362	976	41.5865	55.0325	39.6007	28.2081	16.3246	12.4748	4.46114e-05	-1.28819	down
gene-FVEG_10306	362	642	372	709	1590	1684	3.05555	4.70917	3.37269	5.78449	12.6237	14.3819	5.81838e-05	1.50814	up
gene-FVEG_06932	16	9	14	58	70	42	0.643892	0.308921	0.57623	2.27623	2.70866	1.73196	0.00151226	2.01233	up
gene-FVEG_12817	229	277	181	130	88	98	3.72954	3.91166	3.1652	2.0436	1.34576	1.60022	7.3593e-05	-1.17386	down
gene-FVEG_05707	27	64	6	122	131	119	0.401747	0.83645	0.087624	1.77692	1.84917	1.81185	0.00446443	1.99444	up
gene-FVEG_11910	689	449	313	42	52	32	7.82329	4.41931	3.79754	0.446433	0.544315	0.350406	9.93103e-20	-3.60978	down
gene-FVEG_13703	217	334	112	123	91	85	1.78619	2.38681	0.987563	0.97488	0.703109	0.699503	0.00556226	-1.15739	down
gene-FVEG_12069	179424	158697	146401	83786	90111	82133	1396.32	1072.12	1223	630.136	659.084	645.897	1.66815e-07	-1.00517	down
gene-FVEG_01377	5925	9473	4386	1813	1856	1765	73.7226	102.334	58.585	21.7941	21.6973	22.1843	2.5149e-21	-1.88431	down
NewGene_31	573	588	516	273	288	265	9.01917	8.27961	8.70405	4.36932	4.49075	4.43734	8.26217e-08	-1.09761	down
gene-FVEG_02133	9944	8701	10330	3933	4002	3753	124.383	94.4852	138.703	47.5378	47.0421	47.4343	5.17192e-10	-1.4106	down
gene-FVEG_02138	71295	47495	62836	27840	27750	26021	504.461	290.333	474.964	189.452	183.649	185.156	6.12801e-06	-1.26748	down
gene-FVEG_06169	272	279	214	620	606	535	5.141	4.57412	4.33079	11.3387	10.7716	10.2153	2.15538e-08	1.13462	up
gene-FVEG_11896	105	80	54	18	15	20	2.7913	1.84968	1.52134	0.459431	0.359326	0.519456	2.54919e-05	-2.24198	down
gene-FVEG_11892	82	115	96	246	194	191	1.15355	1.41441	1.45573	3.37337	2.58163	2.74195	0.000401491	1.04297	up
gene-FVEG_03843	1531	3051	581	279	192	213	15.1039	26.1359	6.14631	2.66078	1.77543	2.11539	9.77447e-11	-2.88045	down
gene-FVEG_03842	597	710	192	156	221	149	6.04563	6.2454	2.08663	1.52661	2.09933	1.52297	0.000779418	-1.52477	down
gene-FVEG_13025	106	221	94	343	338	349	4.96305	9.03291	4.72025	15.6357	14.9813	16.6124	3.34936e-05	1.28257	up
NewGene_1686	118	345	183	497	561	377	5.32889	13.807	8.88183	21.6504	23.3731	16.9341	0.00234416	1.13746	up
gene-FVEG_13022	79	173	125	343	449	369	1.95284	3.72545	3.31492	8.23894	10.5051	9.27863	4.54999e-07	1.57956	up
NewGene_504	76	110	76	250	333	253	0.634485	0.767642	0.685783	1.98574	2.60235	2.05481	2.27967e-09	1.62108	up
gene-FVEG_03263	890	977	927	2465	2490	2274	18.6956	17.8202	20.8996	50.066	49.1976	48.3074	4.12765e-14	1.29178	up
NewGene_769	30	16	42	212	183	213	1.28549	0.582437	1.93073	8.8927	7.48959	9.34619	1.50004e-07	2.65251	up
NewGene_1814	493	820	541	1277	1668	1344	19.0147	27.4797	22.4204	47.6582	60.5519	52.4438	6.34824e-09	1.16612	up
gene-FVEG_11799	4934	6537	4375	2578	2572	2610	68.8461	77.4132	65.8702	33.9724	32.9694	35.998	2.13055e-20	-1.08024	down
gene-FVEG_06161	3148	5012	3788	17899	19293	17171	55.7045	77.0086	71.9672	306.143	320.927	307.097	1.60368e-43	2.1317	up
gene-FVEG_08078	934	1694	1145	3740	3950	3360	42.329	66.6186	55.6552	163.762	168.205	153.834	5.15134e-16	1.50732	up
gene-FVEG_00491	5142	8693	3918	2938	2853	2431	59.7846	87.7374	48.8959	33.0059	31.169	28.5521	3.00666e-07	-1.12834	down
gene-FVEG_11983	5615	11279	6216	2322	2215	2121	89.8453	156.668	106.772	35.8934	33.2998	34.2875	1.8817e-19	-1.81823	down
gene-FVEG_07598	624	4307	278	177	74	122	10.9551	65.6774	5.23729	2.99593	1.21627	2.16475	0.0011553	-3.66398	down
gene-FVEG_04275	182	119	200	60	42	49	2.79167	1.57764	3.29672	0.884291	0.595282	0.761146	6.52855e-05	-1.85427	down
gene-FVEG_04276	17037	13585	15986	4361	4006	3779	331.304	229.338	333.698	81.9455	73.2163	74.2498	1.2397e-18	-2.043	down
gene-FVEG_10119	597	1235	481	2906	3058	2682	9.68858	17.3909	8.37038	45.5714	46.6326	43.9791	3.45062e-13	1.90203	up
gene-FVEG_10113	1682	2421	1432	11708	11593	10130	198.37	247.895	181.365	1335.03	1285.54	1207.78	1.33401e-76	2.55273	up
gene-FVEG_10112	479	690	457	1613	1656	1579	11.8794	14.8525	12.1492	38.6444	38.6032	39.561	1.76483e-28	1.5278	up
gene-FVEG_10117	807	2138	282	304	292	289	11.4905	26.4452	4.31176	4.17932	3.90812	4.15138	0.000943366	-1.79921	down
gene-FVEG_04648	312	314	341	811	791	690	5.05999	4.41357	5.93673	12.7023	12.0503	11.3	8.99189e-07	1.15485	up
gene-FVEG_09934	2538	6803	2257	1476	1497	1349	40.0892	93.3003	38.2704	22.525	22.226	21.5307	2.55765e-05	-1.40111	down
gene-FVEG_04640	3429	3979	2474	9730	10959	9579	388.797	391.629	301.086	1066.28	1167.95	1097.6	1.30998e-23	1.56279	up
gene-FVEG_04641	3644	4610	2489	9636	11532	10375	75.8147	83.2628	55.7527	194.666	225.501	218.116	1.39815e-16	1.5144	up
gene-FVEG_09937	62	47	83	11	12	15	1.87021	1.21805	2.66767	0.292763	0.318604	0.451659	9.31828e-05	-2.45755	down
gene-FVEG_16096	24	45	38	96	94	92	1.29362	2.16296	2.23717	5.11711	4.87718	5.15436	0.00160015	1.34148	up
gene-FVEG_15894	2209	1359	1642	663	653	580	23.098	12.1042	18.5853	6.71009	6.27891	6.01576	2.22697e-07	-1.56863	down
gene-FVEG_00189	829	460	307	249	280	232	13.1118	6.31247	5.20103	3.80063	4.16085	3.70503	0.00724626	-1.15481	down
gene-FVEG_01588	16	21	11	65	72	86	0.474386	0.560564	0.337206	1.91209	2.05818	2.65931	1.31831e-05	2.17645	up
gene-FVEG_05002	1186	4141	1764	6838	7699	6846	224.996	682.203	359.403	1254.32	1373.43	1313.01	4.76971e-06	1.60772	up
gene-FVEG_17361	31	85	56	140	162	127	2.32639	5.64901	4.64224	10.4481	11.6934	9.87402	0.00284273	1.28543	up
gene-FVEG_14946	18	37	20	103	72	71	2.73286	4.91415	3.26464	15.1407	10.3517	10.9298	0.000523246	1.68276	up
gene-FVEG_14947	326	329	279	918	893	893	11.959	10.4691	10.9572	32.5221	30.7834	33.1043	2.53649e-15	1.4611	up
gene-FVEG_12468	14	10	11	63	37	45	0.23124	0.140757	0.18709	1.04225	0.588022	0.772464	0.00233245	1.96269	up
gene-FVEG_00986	758	1957	648	436	489	427	8.0198	17.9872	7.36061	4.45725	4.85707	4.56227	0.00021929	-1.29373	down
gene-FVEG_14850	267	408	265	753	829	808	5.6051	7.4384	5.96556	15.2926	16.385	17.1668	1.82708e-13	1.30157	up
gene-FVEG_01636	166	246	46	24	34	19	1.30901	1.6787	0.38446	0.176182	0.249506	0.150467	3.99115e-05	-2.56217	down
gene-FVEG_01637	239	259	183	5	17	10	3.90634	3.68046	3.20676	0.065092	0.256625	0.151166	4.30557e-23	-4.47408	down
gene-FVEG_01634	169	124	79	33	57	39	1.5844	1.0081	0.789851	0.295519	0.4993	0.368994	0.00114272	-1.60076	down
gene-FVEG_01635	311	1129	193	111	89	39	4.32392	13.6551	2.88272	1.49432	1.15432	0.543	8.1239e-06	-2.70877	down
gene-FVEG_01632	28	85	33	262	292	334	0.669348	1.74749	0.844165	6.04295	6.54269	8.06036	6.40008e-11	2.61266	up
gene-FVEG_15483	220	89	199	55	52	67	4.61958	1.60976	4.48938	1.10763	1.01233	1.41361	0.00224216	-1.68713	down
gene-FVEG_01631	547	712	599	2743	2525	2571	15.0163	16.9687	17.6437	72.7781	65.1464	71.3224	5.27199e-41	2.01124	up
gene-FVEG_17020	43	88	69	289	304	253	3.51429	6.28972	6.08081	23.2138	23.6982	21.1798	9.12746e-11	2.02867	up
gene-FVEG_17021	93	297	78	65	56	46	1.47102	4.0778	1.31471	0.995347	0.830476	0.731611	0.00830909	-1.44737	down
gene-FVEG_17027	159680	118386	126922	41420	48448	42263	3991.24	2568.8	3405.42	1000.5	1138.11	1067.48	6.82686e-13	-1.71476	down
gene-FVEG_07910	18	26	31	86	95	79	0.973275	1.22181	1.81091	4.61368	4.95454	4.43612	0.000326311	1.71066	up
gene-FVEG_02273	214	115	138	79	68	42	1.45258	0.669733	0.99679	0.510024	0.426018	0.28476	0.00431974	-1.42112	down
NewGene_976	9	30	26	186	220	140	0.145623	0.387014	0.474457	2.79398	3.21386	2.1869	4.92047e-10	3.01638	up
gene-FVEG_04388	39	41	41	162	118	137	0.546501	0.497503	0.616301	2.22756	1.57391	1.96651	4.77277e-06	1.70807	up
gene-FVEG_03981	41	52	64	11	20	9	0.849059	0.946126	1.4499	0.214144	0.387635	0.173183	0.00151056	-2.07075	down
gene-FVEG_03989	188	236	136	529	479	433	8.98516	9.81023	6.95038	24.4453	21.5564	20.9122	2.60869e-09	1.31652	up
gene-FVEG_01962	4920	3971	5662	31865	31891	30330	58.0966	40.7045	71.7791	363.687	353.982	361.967	5.5707e-23	2.57863	up
gene-FVEG_07741	859	1522	238	200	174	166	6.07648	9.35224	1.80166	1.36756	1.15734	1.18759	9.93836e-06	-2.24405	down
gene-FVEG_07742	914	2328	264	168	205	174	71.8294	158.93	22.2677	12.7087	15.0841	13.7758	3.61446e-06	-2.61152	down
gene-FVEG_07743	850	1827	335	185	144	214	18.9278	35.3132	8.00144	3.98123	3.01015	4.79652	3.64335e-07	-2.42484	down
gene-FVEG_07744	129	159	103	21	26	12	5.2254	5.60307	4.48033	0.799671	0.972504	0.482958	8.51406e-11	-2.78572	down
gene-FVEG_07745	1096	3806	902	372	356	336	35.3054	106.445	31.1735	11.5822	10.7669	10.9227	2.07846e-08	-2.39257	down
gene-FVEG_03186	11	19	13	57	47	41	0.372304	0.587693	0.508665	2.01706	1.6357	1.53367	0.00297053	1.7043	up
gene-FVEG_12454	176	189	91	28	24	41	1.81736	1.73155	1.02606	0.277559	0.230561	0.422341	2.15777e-07	-2.32929	down
gene-FVEG_12453	1761	3196	1308	864	817	636	95.48	150.451	76.1402	45.2506	41.5964	34.8049	4.65104e-08	-1.44541	down
gene-FVEG_12450	146	100	67	47	32	41	2.15744	1.28134	1.07957	0.667393	0.445055	0.632021	0.003925	-1.45745	down
gene-FVEG_07602	355	523	410	949	1028	812	5.80952	7.44753	7.20656	15.049	15.8488	13.4632	3.3963e-08	1.05424	up
gene-FVEG_16015	234	427	280	1093	1265	1042	2.61644	4.14609	3.35671	11.8196	13.3111	11.7861	1.69982e-18	1.81168	up
gene-FVEG_09677	1718	3089	647	351	300	376	16.5803	25.8854	6.70057	3.27133	2.71687	3.66315	1.51846e-08	-2.38003	down
gene-FVEG_17397	58	67	30	114	121	107	3.11789	3.10406	1.72802	5.90476	6.11408	5.81239	0.00679616	1.10281	up
gene-FVEG_12794	280	615	290	917	832	836	3.01883	5.76798	3.3567	9.57319	8.45141	9.12366	3.36788e-05	1.11484	up
gene-FVEG_12065	1970	1735	1451	276	158	211	30.1931	23.1405	23.8806	3.98127	2.21519	3.25277	1.62756e-29	-3.07675	down
gene-FVEG_08982	1051	609	646	358	328	373	10.5874	4.9493	6.48399	3.23736	2.87785	3.52307	0.000398165	-1.22426	down
gene-FVEG_00215	92	56	139	29	14	22	1.04865	0.557134	1.71879	0.31898	0.148242	0.254841	0.000471441	-2.28909	down
gene-FVEG_00214	840	1019	1163	166	119	126	16.2106	17.0797	24.1019	3.0917	2.15611	2.45072	6.78275e-27	-2.96941	down
gene-FVEG_08883	198	504	165	667	731	669	5.14274	11.3988	4.59937	16.8008	17.8888	17.6079	0.000376419	1.27235	up
gene-FVEG_00373	1328	1697	1155	3450	3045	3495	12.208	13.5433	11.3943	30.6624	26.3165	32.4825	1.35341e-16	1.20537	up
gene-FVEG_10320	189462	120428	153929	48930	47535	45622	1417.51	784.424	1241.76	353.653	335.827	345.565	5.59153e-11	-1.81893	down
NewGene_1435	97	127	116	293	288	228	2.00572	2.2911	2.58676	5.87333	5.62667	4.79158	1.74171e-05	1.17821	up
gene-FVEG_07810	621	2535	533	241	328	251	7.85174	25.1064	6.51907	2.64913	3.51603	2.89203	2.06141e-05	-2.10207	down
gene-FVEG_12316	98	629	106	61	37	49	1.22576	6.82991	1.41926	0.729526	0.434332	0.61653	0.00047741	-2.40442	down
gene-FVEG_13477	176	185	151	395	390	463	3.84281	3.51375	3.53705	8.37341	8.03105	10.2596	2.77218e-07	1.21904	up
gene-FVEG_13472	62	416	73	20	8	6	1.23963	7.32934	1.58657	0.392481	0.145299	0.111937	1.2821e-06	-3.92958	down
gene-FVEG_09294	1269	2295	159	160	167	132	9.6155	15.0999	1.28688	1.16701	1.18697	1.00444	0.00190121	-2.96698	down
gene-FVEG_07196	2609	2127	2621	6196	5900	5607	19.745	14.1821	21.3221	45.9538	42.2524	43.0794	2.43002e-06	1.16224	up
gene-FVEG_03868	116	88	127	441	364	406	1.85088	1.21819	2.17944	6.82783	5.48425	6.57807	1.67026e-07	1.76306	up
NewGene_1767	133	185	175	406	396	347	0.842097	1.01872	1.7864	2.69695	2.35839	2.28004	5.53299e-06	1.14813	up
gene-FVEG_08514	814	963	127	81	91	128	13.7467	14.1084	2.28673	1.30846	1.43917	2.17772	1.37142e-05	-2.64996	down
gene-FVEG_02981	853	2341	1052	617	527	509	12.0549	28.7363	15.9673	8.42796	6.99898	7.27312	1.81659e-05	-1.35867	down
gene-FVEG_09830	13724	13908	11720	4304	3963	3934	111.334	97.9445	102.06	33.7428	30.2143	32.2435	1.01781e-30	-1.76424	down
gene-FVEG_09831	41407	43320	39746	14344	15292	13892	647.933	588.463	667.622	216.905	224.887	219.666	5.5877e-25	-1.59561	down
gene-FVEG_09833	1512	3054	1325	829	813	788	37.1131	65.0733	34.909	19.663	18.7401	19.5467	2.49267e-07	-1.28372	down
gene-FVEG_05327	16161	20337	16557	6985	6831	6755	109.298	119.402	120.22	45.9601	43.422	46.1622	4.1649e-32	-1.43242	down
gene-FVEG_02441	3265	2438	2028	1365	1114	1161	48.1451	27.845	29.3771	17.515	14.1727	15.4966	9.76269e-06	-1.17071	down
gene-FVEG_03247	699	1023	636	384	337	377	5.20511	6.6193	5.08763	2.76352	2.35599	2.83303	2.60387e-10	-1.14462	down
gene-FVEG_07560	9170	21383	8523	6493	6397	5951	173.68	351.582	173.274	118.834	113.866	113.884	0.000169751	-1.0469	down
gene-FVEG_12201	367	659	129	95	70	112	8.98624	14.0372	3.38943	2.24503	1.60043	2.76107	8.97553e-05	-2.02719	down
gene-FVEG_06742	841	3976	307	48	57	53	23.8199	97.8332	9.31777	1.29826	1.51322	1.51414	1.06408e-07	-4.90202	down
gene-FVEG_02649	24050	24844	21336	12038	12029	11687	568.053	509.408	540.961	274.783	267.019	278.941	1.9326e-12	-1.04923	down
gene-FVEG_17241	141	213	77	51	37	32	2.69345	3.53176	1.57681	0.928182	0.648865	0.608484	4.12833e-05	-1.85915	down
gene-FVEG_04210	974	2019	966	3139	3521	2946	14.9254	26.878	15.903	46.5155	50.7389	45.6446	7.15574e-08	1.26541	up
gene-FVEG_16187	197	75	191	42	32	40	28.6224	9.44132	29.7685	5.82527	4.32025	5.84412	0.000210978	-2.17208	down
gene-FVEG_08506	500	644	406	185	139	141	5.40188	6.04091	4.7066	1.92626	1.40567	1.53133	1.77792e-15	-1.78646	down
gene-FVEG_13646	7430	13323	8721	26138	28078	25170	143.947	224.085	181.362	489.401	511.273	492.784	4.96988e-16	1.38976	up
gene-FVEG_15422	235	191	165	87	85	103	40.9946	28.8202	30.8583	14.5972	13.8547	18.1082	0.000552861	-1.18231	down
NewGene_1166	27	88	42	137	144	118	0.515486	1.47083	0.860727	2.5534	2.61792	2.30942	0.00426316	1.34002	up
gene-FVEG_11510	607	456	240	149	164	196	2.43624	1.5811	1.03823	0.580476	0.61524	0.790951	0.000363681	-1.41451	down
gene-FVEG_04667	25614	18226	21146	9279	9250	8818	253.471	156.571	224.623	88.737	86.0249	88.1761	9.19809e-08	-1.35276	down
gene-FVEG_04665	2760	6290	2282	1340	1297	1438	37.1473	73.4958	32.9729	17.4315	16.3998	19.557	7.48469e-07	-1.4626	down
gene-FVEG_12996	63	5863	105	47	31	35	1.66383	136.031	2.99341	1.1979	0.770738	0.939976	0.00172426	-5.53311	down
gene-FVEG_15045	52	166	45	8	4	6	3.35804	9.34247	3.09491	0.49294	0.210265	0.348112	1.36994e-07	-3.82852	down
gene-FVEG_11985	1758	4568	2004	1303	1263	998	15.4102	34.7742	18.8633	11.0361	10.4076	8.83948	5.27677e-05	-1.22443	down
gene-FVEG_05099	209	757	296	842	870	857	9.3819	29.5396	14.2724	36.5807	36.7635	38.9639	0.00928716	1.04805	up
gene-FVEG_16448	91	178	115	267	314	325	2.18421	3.7376	2.96816	6.22394	7.13052	7.95015	3.56426e-05	1.20248	up
gene-FVEG_09404	23523	17496	17133	7276	8206	7607	315.011	203.4	246.291	94.159	103.28	102.934	1.9801e-09	-1.42548	down
gene-FVEG_09337	542	4380	293	70	86	63	50.3298	353.178	29.207	6.23719	7.43529	5.86671	4.19516e-05	-4.43283	down
gene-FVEG_06335	588	1520	212	280	230	221	14.2727	32.0242	5.52387	6.55673	5.24438	5.40173	0.00354358	-1.60405	down
gene-FVEG_03098	115	266	94	28	47	16	3.7749	7.62174	3.33142	0.869405	1.44417	0.515597	1.49639e-05	-2.38211	down
NewGene_277	26	15	10	118	147	91	0.603912	0.302522	0.251507	2.67837	3.24111	2.12313	3.02653e-07	2.72164	up
gene-FVEG_04626	5559	5291	4937	1737	1745	1753	64.6541	53.4256	61.6372	19.5164	19.0661	20.5955	3.13358e-21	-1.67472	down
gene-FVEG_16438	406	508	304	218	203	159	7.2526	7.89513	5.82968	3.76628	3.40863	2.87612	3.24429e-06	-1.12002	down
gene-FVEG_02731	4026	13671	4204	2296	2175	2149	60.052	177.037	67.3161	33.0942	30.4894	32.3947	7.44659e-06	-1.6872	down
gene-FVEG_10377	67	116	140	433	621	522	1.03509	1.55381	2.32213	6.48277	9.0408	8.17877	1.47227e-09	2.20114	up
gene-FVEG_03656	124	701	74	71	19	49	1.45994	7.20397	0.931699	0.80941	0.205403	0.58193	0.00145641	-2.57645	down
gene-FVEG_12433	79	133	65	44	35	22	2.7211	3.97061	2.38478	1.43611	1.10603	0.749884	0.00192766	-1.48506	down
gene-FVEG_13280	260	279	70	58	55	66	1.71666	1.59647	0.48987	0.369023	0.337404	0.436415	0.000915382	-1.77915	down
gene-FVEG_10636	22727	30718	25977	55402	58586	53775	641.498	752.706	787.089	1511.3	1554.26	1533.89	2.72908e-12	1.01202	up
gene-FVEG_00230	63	84	47	184	194	149	2.13608	2.48166	1.71837	6.04704	6.18947	5.13419	8.62142e-06	1.39587	up
gene-FVEG_00236	6	0	10	131	92	106	0.070066	0	0.121111	1.54316	1.05869	1.3015	6.84952e-07	4.18522	up
gene-FVEG_06685	1979	3965	1506	1012	1124	938	26.3364	45.6667	21.4469	13.0893	14.2218	12.5904	4.12573e-06	-1.27649	down
gene-FVEG_10767	1868	1495	551	698	623	577	26.7261	18.567	8.4552	9.64213	8.37454	8.33856	0.00966033	-1.09083	down
gene-FVEG_09713	1250	1902	1223	348	431	418	17.348	24.3523	18.4811	4.77919	5.6211	5.93497	1.07674e-26	-1.91226	down
gene-FVEG_07882	9527	7722	8928	3137	3187	3117	53.1744	37.4137	53.4919	16.9171	16.7167	17.5776	7.83045e-12	-1.5715	down
gene-FVEG_07889	3685	5622	2185	1821	1862	1868	39.7705	52.6737	25.3089	18.9847	18.8854	20.3631	5.15016e-05	-1.0613	down
gene-FVEG_05482	632	407	649	289	282	279	8.88828	4.96435	9.79826	3.93315	3.73155	3.96536	0.00207241	-1.11261	down
gene-FVEG_05954	2053	1546	1477	832	799	893	28.6927	18.7572	22.1481	11.2359	10.492	12.6095	1.99734e-05	-1.09688	down
gene-FVEG_14100	142	166	159	442	403	420	2.32135	2.36704	2.79481	7.01496	6.23041	6.98101	3.77489e-09	1.36304	up
gene-FVEG_00351	219	732	169	106	102	121	1.52878	4.44078	1.26508	0.711096	0.666147	0.848271	0.000642135	-1.71092	down
gene-FVEG_10345	2475	4781	1992	1356	1452	1518	33.1339	55.5726	29.1311	17.5448	18.2681	21.7437	1.55971e-05	-1.09967	down
gene-FVEG_10347	314	672	323	874	1029	882	5.11783	9.52029	5.66023	13.7798	15.7822	14.5416	4.62572e-05	1.07593	up
gene-FVEG_06971	4393	6522	4251	11051	11220	10488	32.3424	41.2467	33.6409	78.8604	77.8675	78.1998	1.45418e-18	1.06545	up
gene-FVEG_12851	476	751	265	174	179	182	8.39241	11.51	5.01077	2.96327	2.96794	3.24489	6.48883e-06	-1.48544	down
gene-FVEG_12856	16175	41894	16855	11602	12897	11664	282.269	634.681	315.747	195.661	211.532	205.696	0.000463097	-1.04141	down
gene-FVEG_12142	6070	26796	7267	5472	5982	5248	65.8308	252.313	84.6017	57.3549	60.9765	57.5163	0.00752153	-1.20837	down
gene-FVEG_09109	4600	13206	4344	2571	2639	2418	163.47	407.448	165.733	88.2794	88.1354	86.8228	8.40529e-06	-1.51098	down
gene-FVEG_09101	448	496	344	1626	1677	1516	9.51167	9.13819	7.83878	33.37	33.4751	32.5367	1.11132e-31	1.84357	up
gene-FVEG_09105	565	888	793	2145	2007	1902	9.59063	13.0764	14.4426	35.1879	32.0184	32.6207	5.6822e-11	1.36393	up
gene-FVEG_09106	115	125	120	330	430	375	0.591287	0.558257	0.659477	1.64104	2.08125	1.95105	1.09755e-09	1.57982	up
gene-FVEG_01486	8849	27373	7768	5227	5496	5077	82.96	222.811	78.1708	47.3549	48.4174	48.09	0.000128971	-1.43738	down
gene-FVEG_01481	203420	184232	203696	75302	70569	72349	2874.54	2276.11	3106.57	1053.11	945.172	1045.36	1.17832e-13	-1.53296	down
gene-FVEG_01482	265	911	230	91	104	113	1.8392	5.4883	1.70799	0.6096	0.673347	0.785935	6.7338e-06	-2.13794	down
gene-FVEG_13704	58	74	61	32	25	28	0.751306	0.828075	0.847945	0.401031	0.297178	0.36066	0.00637263	-1.24742	down
gene-FVEG_01006	316	724	383	2027	2057	1927	2.25759	4.49485	2.94237	14.0198	13.836	13.9404	1.34578e-17	2.0616	up
gene-FVEG_02689	124	97	91	528	596	530	3.44698	2.34701	2.69966	14.2198	15.6053	14.9163	1.12225e-18	2.32251	up
gene-FVEG_02681	428	379	410	1465	1428	1601	5.02168	3.85696	5.17136	16.6299	15.7628	19.005	3.52604e-15	1.79489	up
gene-FVEG_02686	3560	3715	5474	2531	1916	2282	171.724	155.553	283.437	117.987	86.8576	111.199	0.00119177	-1.03282	down
gene-FVEG_12026	120	487	81	63	75	49	3.13772	11.1219	2.27619	1.59869	1.85533	1.30312	0.00435416	-1.8049	down
gene-FVEG_09815	196	280	194	565	635	628	4.3987	5.45914	4.66718	12.2562	13.3909	14.256	8.97508e-14	1.39765	up
gene-FVEG_05306	325	391	400	924	844	823	4.36171	4.56405	5.76968	12.0106	10.6609	11.1773	2.71141e-07	1.13389	up
gene-FVEG_12963	103	97	46	24	41	10	1.52343	1.23885	0.726841	0.334576	0.564091	0.143451	0.0091458	-1.77276	down
gene-FVEG_06763	16825	29147	4893	6437	6775	5804	111.771	168.092	34.8916	41.3252	42.2989	38.9612	0.0029834	-1.38909	down
gene-FVEG_12089	51	133	85	294	286	242	1.02283	2.31187	1.83698	5.71336	5.41071	4.91513	8.45629e-06	1.57999	up
gene-FVEG_12088	33	27	17	82	92	68	0.712124	0.499479	0.395003	1.74006	1.89858	1.49089	0.00116007	1.58484	up
gene-FVEG_04947	992	884	419	342	302	366	6.73225	5.24036	3.08931	2.27233	1.92387	2.50946	0.000334514	-1.23101	down
gene-FVEG_15195	28	12	17	117	103	92	0.666971	0.249654	0.424448	2.71328	2.31249	2.2258	1.48356e-05	2.34197	up
gene-FVEG_11754	12	72	28	205	180	102	0.288898	1.50013	0.726903	4.78757	4.09061	2.47828	0.000630951	2.14095	up
gene-FVEG_02508	343	843	612	2261	2403	2302	4.8224	10.2942	9.25161	30.7655	31.7984	32.7609	9.39296e-12	1.91545	up
gene-FVEG_08684	50	59	80	152	154	153	1.29351	1.32962	2.23166	3.84877	3.79126	4.04928	0.00332537	1.18385	up
gene-FVEG_13660	32	20	13	139	136	107	0.502454	0.270918	0.217738	2.12495	2.01513	1.70332	2.78024e-07	2.47832	up
gene-FVEG_07415	687	1179	215	126	109	137	2.70027	4.02689	0.907062	0.476088	0.400191	0.542301	4.25301e-07	-2.45343	down
gene-FVEG_07411	463	973	299	1660	1595	1617	9.46156	17.2586	6.55755	32.7949	30.6459	33.3999	4.18398e-06	1.5054	up
gene-FVEG_11287	48	7	40	210	156	181	1.21984	0.1525	1.09323	5.24146	3.79721	4.72246	0.00120052	2.35179	up
gene-FVEG_11578	2485	1746	1683	1125	1030	817	16.0292	9.27244	11.0418	6.65957	5.91917	5.05951	0.000133862	-1.08945	down
gene-FVEG_15501	207	128	156	670	681	682	4.2517	2.27044	3.43616	13.294	13.1428	14.1453	6.22895e-10	1.94507	up
gene-FVEG_15508	262	352	268	111	176	140	24.5729	28.685	26.9618	9.996	15.5034	13.2423	0.000100902	-1.10577	down
gene-FVEG_05545	116	126	83	54	62	48	1.65071	1.56744	1.27514	0.743776	0.832524	0.682789	0.00433307	-1.04589	down
gene-FVEG_03003	712	708	743	1928	1810	1688	11.3084	9.7606	12.6625	29.6016	27.0325	27.0988	1.83726e-09	1.23801	up
gene-FVEG_14718	50	102	66	290	281	236	2.21391	4.17407	3.41213	12.8345	12.2995	10.8588	7.52121e-10	1.84789	up
gene-FVEG_14713	63	95	73	192	158	186	2.06244	2.71612	2.58285	6.14491	4.9168	6.23596	0.000149736	1.15997	up
gene-FVEG_14711	26	21	17	147	194	136	1.92436	1.31958	1.35894	10.7845	13.8007	10.4089	3.08239e-12	2.82318	up
gene-FVEG_10159	5684	3289	4815	1897	1972	1876	50.4975	25.367	45.9262	16.2817	16.4605	16.8418	1.57483e-05	-1.38406	down
gene-FVEG_10980	38	21	73	803	484	549	0.701538	0.338125	1.4579	14.5688	8.54601	10.4073	3.0598e-12	3.63762	up
gene-FVEG_06168	104	116	120	440	365	355	2.00608	1.95156	2.49375	8.23971	6.65279	6.94908	1.48934e-10	1.68908	up
gene-FVEG_16565	438	2090	262	14	73	56	15.3779	63.7769	9.86563	0.473907	2.38747	1.97671	4.80454e-05	-4.18213	down
gene-FVEG_05150	153	276	217	108	139	86	2.20399	3.45272	3.34578	1.49927	1.8749	1.2465	0.00386115	-1.0133	down
gene-FVEG_02007	1839	3571	2095	8282	9303	7660	12.1069	20.4082	14.8073	52.7012	57.5714	50.9696	2.15904e-18	1.71991	up
NewGene_687	448	762	425	203	258	256	4.91581	7.26994	5.00339	2.1529	2.65522	2.83532	5.63544e-07	-1.2182	down
gene-FVEG_03416	66	140	40	28	34	16	1.16065	2.13704	0.754519	0.47747	0.551235	0.276681	0.00730929	-1.64739	down
gene-FVEG_03830	1835	2111	1831	4121	4275	3833	26.4763	26.4441	28.3517	57.4769	57.9826	55.9	4.37861e-12	1.00884	up
gene-FVEG_03831	1086	1170	787	412	483	418	20.9763	19.617	16.2522	7.67358	8.74746	8.14997	3.30451e-11	-1.27204	down
gene-FVEG_01920	38155	65582	25715	10255	10895	10124	473.905	707.12	342.844	123.086	127.171	127.062	5.29822e-18	-2.05612	down
gene-FVEG_07780	4896	4854	4718	949	902	962	73.9927	63.6877	76.5396	13.859	12.8023	14.6835	4.24175e-42	-2.44588	down
gene-FVEG_16087	20	26	41	89	78	89	0.850982	0.949847	1.86116	3.66889	3.0968	3.80906	0.00686062	1.45521	up
gene-FVEG_16080	1146	1715	780	620	678	546	7.83366	10.2292	5.73293	4.10649	4.36213	3.77197	2.54056e-05	-1.00609	down
gene-FVEG_05981	1842	3090	1708	282	415	345	22.0147	32.0654	21.9121	3.25703	4.65952	4.16522	6.76898e-35	-2.7015	down
gene-FVEG_02919	323	384	211	105	141	106	3.67496	3.75284	2.59761	1.16275	1.47737	1.20646	7.63221e-07	-1.42862	down
gene-FVEG_00783	418	1562	206	256	176	187	7.51689	24.3994	3.97319	4.43758	2.96461	3.39649	0.00362682	-1.73491	down
gene-FVEG_08233	198	948	161	115	100	110	3.17183	13.1798	2.75112	1.77462	1.50239	1.80901	0.00125647	-1.9206	down
gene-FVEG_08239	1758	2466	2244	1085	963	1069	37.7902	46.033	51.8051	22.54	19.4532	23.2146	1.35606e-08	-1.12238	down
gene-FVEG_15620	33	44	70	152	137	119	0.75304	0.867571	1.69841	3.33468	2.93327	2.74076	0.00524003	1.36385	up
gene-FVEG_00336	345	633	427	1040	1089	989	6.00458	9.56048	7.96296	17.4791	17.8056	17.3937	7.52335e-08	1.10794	up
gene-FVEG_10364	8408	31750	7238	3524	4195	3328	75.3459	247.001	69.6208	30.514	35.3249	30.1377	2.69567e-06	-2.04106	down
gene-FVEG_09022	43	91	33	473	448	502	0.253973	0.470644	0.209959	2.72417	2.50784	3.02309	2.29913e-22	3.08564	up
NewGene_59	3634	4726	3879	10398	10434	9206	77.9631	88.1569	89.3297	215.494	210.28	199.515	4.5759e-20	1.22881	up
gene-FVEG_04143	283	212	266	528	561	558	11.8202	7.68785	11.9014	21.3131	22.0138	23.5165	0.000821404	1.01068	up
gene-FVEG_00803	89	44	48	144	200	163	0.72259	0.313412	0.419003	1.14071	1.53763	1.3441	0.00386867	1.38121	up
gene-FVEG_12292	66	159	114	214	300	228	2.36542	4.96989	4.42564	7.46433	10.2138	8.31301	0.0040468	1.08927	up
NewGene_1410	46	13	63	172	176	132	0.787295	0.189325	1.16011	2.87138	2.85972	2.30031	0.00873828	1.79769	up
gene-FVEG_02717	1573	1794	1404	13951	14035	14048	22.3929	22.1786	21.4541	192.034	187.879	202.206	1.02603e-139	3.07408	up
gene-FVEG_13049	191	911	62	36	21	19	3.1132	12.926	1.0735	0.562662	0.308203	0.305794	8.97778e-07	-3.82173	down
gene-FVEG_09786	1640	1755	1595	5212	5570	4925	20.3106	18.8782	21.2071	62.4084	64.8579	61.6609	1.02869e-23	1.57611	up
gene-FVEG_09785	4859	3975	4290	16438	16912	15961	78.1337	55.4793	74.0419	255.448	255.593	259.345	2.76931e-17	1.81363	up
gene-FVEG_09780	92	155	70	323	291	205	2.0022	2.94405	1.62937	6.84562	6.00333	4.53682	6.47697e-05	1.34342	up
gene-FVEG_11292	2252	2361	2179	1111	1026	968	38.2559	34.8134	39.734	18.2338	16.3793	16.6158	3.87187e-12	-1.20918	down
gene-FVEG_02662	1653	740	375	237	307	298	11.2299	4.3782	2.7254	1.5369	1.95185	2.03209	0.000612275	-1.80096	down
gene-FVEG_09149	88	98	35	10	18	11	1.49685	1.45103	0.633337	0.150162	0.287245	0.179691	5.19834e-05	-2.53234	down
gene-FVEG_11295	712	1065	436	285	325	324	7.50748	9.74587	4.92691	2.9007	3.21466	3.44388	7.01409e-06	-1.26024	down
gene-FVEG_02404	665	962	515	3173	3427	3413	14.9844	18.809	12.4467	69.1076	72.5999	77.7313	2.15121e-38	2.19115	up
gene-FVEG_02611	1197	975	1829	5982	6112	5471	14.0281	9.91512	23.0209	67.7859	67.3455	64.8254	4.28904e-09	2.00188	up
gene-FVEG_13958	55	570	48	18	33	24	1.60353	14.4454	1.47491	0.488239	0.898228	0.692308	0.000638084	-3.02439	down
gene-FVEG_05507	71	142	101	24	32	38	0.884843	1.5316	1.3482	0.284302	0.370932	0.47181	9.25445e-05	-1.77921	down
gene-FVEG_03209	431	524	533	1376	1265	1198	10.9372	11.639	14.4083	33.6041	29.9444	30.692	8.64946e-10	1.28588	up
gene-FVEG_04968	102	195	43	44	28	9	0.685524	1.14299	0.308986	0.285957	0.176588	0.060365	0.00574926	-2.05645	down
gene-FVEG_04961	12544	26714	11438	7590	7755	7200	201.629	373.824	197.786	117.901	116.978	116.134	2.12927e-06	-1.17193	down
gene-FVEG_11775	255	972	226	179	176	138	3.72178	12.3441	3.54602	2.52984	2.41695	2.03599	0.0030479	-1.50286	down
gene-FVEG_11771	69	100	48	13	23	28	1.11868	1.41911	0.831666	0.197686	0.345092	0.457234	0.00121322	-1.78519	down
gene-FVEG_13609	1782	2850	2455	5064	5470	5058	38.9885	54.1353	57.6641	107.093	112.489	111.845	5.1878e-08	1.07429	up
gene-FVEG_07438	321	346	177	180	122	106	9.25477	8.67596	5.46611	5.01956	3.30324	3.09449	0.00269321	-1.09654	down
gene-FVEG_16792	71	66	69	174	126	188	1.16672	0.942483	1.21175	2.76997	1.94051	3.13271	0.00227287	1.16283	up
gene-FVEG_08006	499	713	485	1156	1448	1310	3.98875	4.94655	4.15362	8.92451	10.8739	10.577	2.32022e-11	1.15619	up
gene-FVEG_12250	89	39	47	287	283	246	0.936968	0.35675	0.531192	2.92791	2.80451	2.62381	2.2114e-06	2.10942	up
gene-FVEG_03611	58	422	47	40	34	39	0.419343	2.65733	0.358803	0.278096	0.225848	0.28619	0.00926124	-2.10022	down
gene-FVEG_14738	25	53	23	210	200	222	1.14291	2.16474	1.14192	9.54765	8.85174	10.5415	1.31182e-13	2.62761	up
gene-FVEG_10608	17	6	25	83	93	86	0.234594	0.074914	0.387148	1.167	1.2733	1.25396	0.000933639	2.29154	up
gene-FVEG_09661	4733	18584	5305	3907	3960	3810	15.8836	54.1489	19.1121	12.6712	12.4886	12.9491	0.00317268	-1.24391	down
gene-FVEG_09660	201	659	166	76	104	105	2.3132	6.60464	2.05577	0.837138	1.11902	1.21973	0.00030283	-1.79788	down
gene-FVEG_05173	883	1137	756	1923	2006	2166	5.77875	5.12352	4.20731	12.6035	13.315	11.5035	5.7434e-13	1.08477	up
gene-FVEG_14650	52	41	56	169	119	128	1.80136	1.22935	2.11384	5.7474	3.93136	4.56134	0.00132186	1.37808	up
gene-FVEG_13405	97	344	110	60	85	63	1.2848	3.95165	1.55277	0.75597	1.04622	0.831741	0.00869906	-1.37274	down
NewGene_660	53	53	62	160	146	132	0.844526	0.740215	1.05647	2.48589	2.20062	2.14561	0.000388059	1.29267	up
NewGene_668	220	483	322	764	1060	797	3.00661	5.79211	5.22443	10.4386	13.8804	11.6545	4.6363e-06	1.31742	up
gene-FVEG_07234	32	95	52	212	260	242	0.911763	2.34517	1.5818	5.86743	6.99475	7.00406	3.98699e-07	1.98016	up
gene-FVEG_07233	3308	3855	2734	8281	7929	7918	44.932	45.4669	39.8615	108.723	101.245	108.708	3.91509e-23	1.22676	up
gene-FVEG_02265	612	915	300	216	218	198	5.02597	6.52128	2.63819	1.71283	1.68078	1.64132	7.5487e-06	-1.53783	down
gene-FVEG_03433	36872	26614	25476	67623	76906	68770	534.501	334.916	396.427	947.355	1047.79	1007.39	2.66247e-06	1.16863	up
gene-FVEG_03434	9	2	3	112	95	71	0.227042	0.03054	0.07475	2.92144	2.4195	1.93421	2.94438e-09	4.20677	up
gene-FVEG_02342	1379	2380	1440	3885	4140	3576	41.9922	62.9257	47.0729	114.342	118.512	110.067	3.97048e-11	1.12162	up
gene-FVEG_12782	1184	1239	1149	2939	3079	2949	16.2466	14.6871	16.8721	38.914	39.5846	40.9381	7.63358e-14	1.24909	up
gene-FVEG_12070	1	10	6	159	183	168	0.009078	0.230928	0.173616	4.29482	4.79521	4.75304	6.23325e-19	4.87564	up
gene-FVEG_04996	37	59	53	147	111	146	0.974346	1.37188	1.50622	3.81976	2.80397	3.95581	0.00036572	1.37759	up
gene-FVEG_12382	418	222	288	164	133	124	7.37137	3.38938	5.45894	2.79642	2.20544	2.2123	0.00232307	-1.2567	down
gene-FVEG_12074	106	124	121	72	48	40	1.79676	1.83215	2.20343	1.17463	0.761656	0.675714	0.0037054	-1.21555	down
gene-FVEG_12165	1598	3553	1031	839	828	780	32.7592	63.2688	22.6858	16.6183	15.9448	16.1635	0.000153417	-1.31473	down
gene-FVEG_17402	2727	4112	1988	932	983	873	72.6681	95.1143	56.8483	24.0013	24.6181	23.4867	7.14441e-18	-1.68901	down
gene-FVEG_11123	79	918	50	36	13	30	0.466047	4.74952	0.31482	0.201983	0.067332	0.174905	0.000153499	-3.5648	down
gene-FVEG_05990	22	29	25	57	64	67	0.309189	0.360019	0.372648	0.782347	0.863734	0.969957	0.00894356	1.24359	up
gene-FVEG_11129	7	18	19	63	51	71	0.111669	0.278651	0.358572	1.09004	0.856084	1.28439	0.00130472	2.00968	up
gene-FVEG_00316	11644	19555	2096	1488	1457	1625	38.9341	56.7608	7.52291	4.8065	4.57757	5.48769	0.000470837	-2.82123	down
gene-FVEG_00317	5756	10728	1211	938	905	812	47.9062	77.5173	10.8195	7.53745	7.07607	6.82902	0.000558028	-2.68954	down
gene-FVEG_00314	188	168	314	50	57	34	3.40802	2.64607	6.11062	0.866657	0.971458	0.61471	6.20157e-07	-2.3823	down
gene-FVEG_00319	2425	6463	834	755	726	749	49.8175	115.254	18.3827	14.9825	14.012	15.5314	8.19449e-05	-2.05477	down
gene-FVEG_10833	1191	2223	1026	352	368	318	23.9322	38.7785	22.1215	6.83545	6.94104	6.4512	6.14167e-20	-2.1117	down
gene-FVEG_15306	29	22	27	74	71	77	0.398948	0.26585	0.400778	1.00037	0.925837	1.08051	0.003652	1.41664	up
gene-FVEG_07845	695	1654	448	306	418	442	22.782	47.1047	15.7825	9.68443	12.8776	14.6513	0.00274915	-1.22954	down
gene-FVEG_13414	1818	7591	1048	362	379	416	27.5845	100.006	17.0593	5.29638	5.39206	6.37932	6.11223e-09	-3.08274	down
gene-FVEG_04169	11902	8252	8410	4646	4625	4264	81.233	48.821	60.9379	29.7643	29.6288	29.5336	5.70922e-06	-1.17533	down
gene-FVEG_00860	167	207	140	1049	937	1059	1.37443	1.482	1.24036	8.37015	7.27263	8.83717	1.13264e-44	2.51378	up
gene-FVEG_00867	554	1050	632	2047	2159	1754	4.10122	6.754	5.02637	14.6643	15.0442	13.1389	1.42217e-11	1.38026	up
gene-FVEG_00869	1643	1317	1314	3310	3270	3077	9.03154	6.28202	7.75102	17.5838	16.8973	17.0967	1.62349e-06	1.08425	up
gene-FVEG_01191	124	231	93	524	494	509	1.18409	1.92705	0.951925	4.86798	4.46447	4.94072	5.51642e-10	1.759	up
gene-FVEG_06087	247	391	293	638	722	620	4.35979	6.26102	5.61472	11.3749	12.3512	11.547	2.98941e-07	1.03461	up
gene-FVEG_06088	250	355	303	141	138	187	3.56047	4.39837	4.64374	1.94675	1.84123	2.69161	0.000431688	-1.0228	down
gene-FVEG_06089	2656	2305	1977	1173	1024	1010	16.345	12.315	13.0593	6.97549	5.93244	6.31768	1.89723e-08	-1.19427	down
gene-FVEG_06332	947	1585	840	2348	2415	2351	6.2685	9.10985	5.96989	15.0251	15.0279	15.7279	8.18743e-09	1.0497	up
gene-FVEG_17654	74	184	104	571	569	446	1.8678	4.05148	2.83961	14.0595	13.6259	11.4807	4.8512e-12	2.10657	up
gene-FVEG_03599	203	532	156	106	84	116	0.714856	1.63878	0.585421	0.360345	0.275737	0.409065	0.000767429	-1.51012	down
gene-FVEG_03774	54	141	117	27	12	29	0.783591	1.80292	1.84001	0.375027	0.153052	0.417852	0.000194773	-2.24064	down
NewGene_1989	4836	3485	2895	13405	14586	12740	69.2934	43.3117	44.5007	185.465	196.415	184.358	1.65259e-12	1.77459	up
gene-FVEG_17276	78	453	30	36	19	20	0.455489	2.30703	0.186281	0.19975	0.103736	0.113199	0.00154219	-2.7778	down
gene-FVEG_01506	44	63	64	213	213	155	0.398428	0.494346	0.624207	1.88586	1.8353	1.42826	1.45545e-06	1.68718	up
gene-FVEG_13978	227	326	196	91	110	104	2.33588	2.90662	2.16724	0.901174	1.06345	1.08221	2.66122e-07	-1.33784	down
gene-FVEG_13977	150	127	62	18	58	40	2.76849	2.04237	1.23334	0.319379	1.00952	0.732859	0.0095984	-1.60053	down
gene-FVEG_13974	54	52	38	107	124	114	5.60789	4.74098	4.27916	10.7828	12.2398	12.0369	0.00118836	1.19535	up
gene-FVEG_07450	71	110	91	206	208	174	1.05776	1.43775	1.45752	2.99572	2.93459	2.65059	0.000405522	1.05071	up
gene-FVEG_08063	747	1309	573	346	304	315	6.9147	10.5194	5.68669	3.08942	2.6372	2.94699	8.05137e-09	-1.45918	down
gene-FVEG_05508	212	149	153	51	81	53	13.7458	8.39128	10.6345	3.17518	4.89724	3.41633	0.000162149	-1.57213	down
gene-FVEG_07216	326	481	268	968	990	1004	2.81917	3.61385	2.49103	8.09142	8.05509	8.77505	2.72363e-15	1.42571	up
gene-FVEG_10665	58	147	76	11	14	7	0.29658	0.653563	0.414954	0.051149	0.063905	0.031171	2.95438e-08	-3.15155	down
gene-FVEG_11624	249	1260	305	179	214	122	4.32859	19.0318	5.69651	3.00035	3.49732	2.13441	0.00153357	-1.75427	down
gene-FVEG_09147	201	871	161	81	103	50	1.53094	5.78018	1.31805	0.593125	0.73713	0.379898	9.90616e-05	-2.32748	down
gene-FVEG_14630	306	1496	220	163	177	167	26.9729	114.506	20.8136	13.8605	14.6677	14.8159	0.0014851	-1.90108	down
gene-FVEG_14633	1511	1445	601	447	501	473	17.403	14.1104	7.65644	5.00794	5.45177	5.45432	5.38446e-05	-1.36353	down
gene-FVEG_14634	9722	25055	2092	1145	1206	1053	153.227	342.809	35.3904	17.4273	17.8563	16.7621	0.000108158	-3.3596	down
gene-FVEG_14635	319	1100	101	53	54	45	9.59199	28.7444	3.26308	1.5222	1.50527	1.36592	8.40468e-07	-3.23014	down
gene-FVEG_14636	5954	10507	4221	3126	3235	2883	68.0141	104.196	51.7573	34.5009	34.7285	33.2702	1.86716e-06	-1.16963	down
gene-FVEG_12531	6442	6430	4412	1365	1585	1311	80.4835	69.5255	59.4005	15.5863	18.4041	15.533	7.91774e-30	-2.08444	down
gene-FVEG_09142	704	1219	479	4264	4877	4217	19.003	28.5768	13.8593	111.264	123.762	115.067	3.46789e-24	2.46673	up
gene-FVEG_03903	48	48	64	480	505	571	1.76648	1.55164	2.54592	17.3056	17.6769	21.5018	5.75934e-26	3.19128	up
gene-FVEG_10121	132	138	81	296	341	322	2.23418	2.03046	1.45963	4.8358	5.422	5.50508	3.22837e-07	1.39741	up
gene-FVEG_02183	1439	1784	1078	4341	4605	4530	26.6073	28.6425	21.4004	77.6037	80.0582	84.6721	7.74881e-27	1.60098	up
NewGene_640	81	104	67	196	228	145	1.19936	1.51065	1.033	2.76911	3.12893	2.13468	0.000524983	1.11972	up
gene-FVEG_07213	197	266	165	569	606	697	2.96774	3.47829	2.67205	8.28942	8.59649	10.6303	3.66406e-13	1.53188	up
gene-FVEG_07211	35	26	9	132	168	144	0.688001	0.443468	0.178876	2.55047	3.16125	2.91325	4.88185e-07	2.61435	up
gene-FVEG_02723	331	644	445	191	80	129	2.77993	4.6981	4.00795	1.54966	0.629401	1.08849	1.52739e-06	-1.86792	down
gene-FVEG_08907	1189	2805	1204	5558	5264	5741	27.4634	56.2363	29.8466	124.058	114.28	134.008	2.80842e-10	1.67439	up
gene-FVEG_00291	51	59	55	9	22	14	0.419626	0.417641	0.480637	0.070878	0.166405	0.108495	0.00120364	-1.95152	down
gene-FVEG_09675	196	240	158	473	478	427	2.37366	2.52139	2.05236	5.53595	5.44134	5.23171	3.2857e-09	1.15972	up
gene-FVEG_00298	992	683	403	5215	5713	4050	29.8409	17.8307	13.001	151.725	161.665	123.208	1.85691e-17	2.77489	up
gene-FVEG_09678	2162	5061	510	138	171	172	21.6844	44.075	5.48564	1.33514	1.60817	1.74362	9.18408e-07	-3.93759	down
gene-FVEG_05003	202877	228847	204576	515484	516746	492040	1085.66	1062.63	1175.46	2666.45	2599.79	2661.31	8.81224e-17	1.18472	up
gene-FVEG_15348	355	1625	344	201	167	132	13.4758	53.6119	14.0238	7.3545	5.95334	5.04399	5.03346e-05	-2.14734	down
gene-FVEG_15347	66	56	79	199	178	124	2.88923	2.11272	3.69216	8.46019	7.36375	5.51241	0.00449271	1.20756	up
gene-FVEG_07863	702	1634	240	108	129	115	38.5215	77.8806	14.0979	5.69916	6.63743	6.36552	4.74632e-08	-2.81648	down
gene-FVEG_11455	4257	10950	3367	2371	2943	2463	84.7942	189.346	71.9798	45.6368	55.0962	49.5668	0.000405078	-1.22996	down
gene-FVEG_10278	178	189	105	75	44	89	3.63209	3.34611	2.29861	1.48784	0.82889	1.83527	0.00577685	-1.22477	down
gene-FVEG_03176	398	754	386	967	1080	1074	14.9867	24.6379	15.5788	35.2095	38.2326	40.8736	1.36846e-05	1.00072	up
gene-FVEG_15738	279	547	135	92	142	108	4.36302	7.42479	2.26473	1.38459	2.08282	1.70444	0.00168445	-1.46917	down
NewGene_1455	1520	1833	2154	930	1049	925	8.08056	7.80367	8.19085	3.01383	3.30697	3.22688	6.89293e-05	-1.01666	down
gene-FVEG_06423	528	587	423	1309	1203	1254	6.15826	5.94276	5.2934	14.7727	13.1965	14.788	3.36597e-14	1.23126	up
gene-FVEG_02994	8229	16418	9323	24756	27239	23734	137.282	237.797	166.973	399.164	427.125	400.147	2.64048e-08	1.13078	up
gene-FVEG_00849	2732	4161	2312	21290	22069	20351	43.4427	57.4474	39.4633	327.222	329.886	327.075	5.20417e-80	2.75675	up
gene-FVEG_00844	527	1086	322	201	237	234	4.10414	7.62211	2.74562	1.5125	1.73316	1.83887	4.74665e-05	-1.50775	down
gene-FVEG_00845	117	224	54	7	2	4	1.53486	2.55289	0.75463	0.079623	0.013129	0.047456	1.18272e-11	-4.90376	down
gene-FVEG_01712	25949	57209	23767	14780	16713	14375	1045.71	2001.43	1028.13	575.623	632.994	585.383	2.65471e-06	-1.22093	down
gene-FVEG_01716	68	292	52	2	0	7	3.75351	13.9778	3.05511	0.072422	0	0.353948	4.01509e-08	-5.42019	down
gene-FVEG_09522	420	478	446	170	136	152	5.8472	5.77668	6.65305	2.2758	1.77445	2.135	6.89386e-12	-1.62926	down
gene-FVEG_06689	2308	4562	1214	822	372	105	16.3286	28.0191	9.22021	5.62077	2.47256	0.749773	0.0053831	-2.63172	down
gene-FVEG_11111	66	83	60	189	190	152	1.26923	1.38333	1.23918	3.53846	3.45226	2.97737	1.13275e-05	1.28557	up
gene-FVEG_06789	1907	1175	1255	809	748	626	8.41526	4.50234	5.94337	3.44814	3.10148	2.78957	0.000557304	-1.09532	down
gene-FVEG_13198	937	2159	1104	4275	4782	4234	23.9618	47.9356	30.3076	105.793	115.026	109.484	1.30198e-11	1.64871	up
gene-FVEG_03716	1041	1579	1121	416	387	348	21.8461	28.7593	25.2451	8.4209	7.62767	7.36057	7.23621e-26	-1.75235	down
gene-FVEG_04299	13437	6958	9128	3770	4004	3884	135.316	60.8288	98.678	36.6906	37.8981	39.5233	1.23672e-05	-1.45751	down
gene-FVEG_16102	102	129	23	373	245	309	2.8858	3.15046	0.673351	10.1921	6.51552	8.83308	0.000653678	1.87207	up
gene-FVEG_13990	713	2204	929	279	310	241	34.0058	91.2832	47.5668	12.8549	13.8577	11.6201	1.70571e-10	-2.2023	down
gene-FVEG_12644	344	1061	124	48	35	49	7.21232	19.442	2.77387	0.962531	0.663976	0.999907	1.62082e-08	-3.45102	down
gene-FVEG_16777	637	702	595	1456	1534	1601	9.42862	9.0134	9.44681	20.8251	21.3369	23.9444	1.79512e-12	1.17745	up
gene-FVEG_07478	14	18	11	51	63	39	0.164222	0.17762	0.137335	0.573991	0.699069	0.461103	0.00197362	1.77733	up
gene-FVEG_08590	66	74	74	133	141	215	2.40968	2.33035	2.91609	4.70923	4.84236	7.96395	0.00525984	1.12005	up
gene-FVEG_08592	561	1099	597	2081	2090	2010	10.5687	17.988	12.0659	37.9214	37.0335	38.3008	4.19141e-12	1.42973	up
gene-FVEG_13181	62	202	110	339	383	361	1.74065	4.97236	3.33396	9.31297	10.235	10.3736	8.95147e-05	1.52416	up
gene-FVEG_03769	50617	29232	39274	2567	2675	2459	725.728	363.83	604.443	35.5632	36.0421	35.6203	7.392e-45	-4.06829	down
gene-FVEG_08275	8061	21321	7071	5802	6255	5651	218.349	501.383	205.594	151.885	159.24	154.686	0.0022509	-1.0186	down
gene-FVEG_08906	1328	1530	1247	3344	3463	3226	21.4208	21.9317	22.5003	52.6155	53.6974	53.4978	4.19799e-20	1.22113	up
gene-FVEG_05527	12879	10137	11984	31342	32028	30080	401.126	274.075	400.676	943.402	937.584	946.747	3.01681e-08	1.31399	up
gene-FVEG_06874	27590	23992	18200	4847	5167	4628	311.92	235.466	220.869	52.9561	54.8987	52.8665	8.04946e-32	-2.32716	down
gene-FVEG_06877	103	78	150	424	524	386	2.42518	1.58449	3.80192	9.67724	11.6214	9.21004	3.41997e-06	1.88003	up
gene-FVEG_16014	295	566	386	1137	1252	1128	12.636	21.0627	17.7594	47.1805	50.491	48.9133	1.83714e-11	1.45446	up
gene-FVEG_00034	72	15	37	151	150	189	2.28029	0.410955	1.25386	4.67956	4.52482	6.13062	0.00586148	1.83865	up
gene-FVEG_14771	100	227	79	51	54	52	1.80333	3.57355	1.53651	0.883917	0.91616	0.952451	0.00253648	-1.36139	down
gene-FVEG_05657	767	1378	1235	5647	5529	5092	3.58725	5.59443	6.19777	25.5301	24.3099	24.0705	6.96974e-22	2.20279	up
gene-FVEG_15793	31	65	70	203	187	245	0.514133	0.93233	1.24637	3.25747	2.91784	4.11473	1.14833e-05	1.86698	up
gene-FVEG_16770	30	29	27	116	108	131	4.38691	3.73337	4.34172	16.8631	15.2433	19.783	4.84409e-07	1.9738	up
gene-FVEG_00629	102	225	193	614	750	576	2.76567	5.31042	5.63164	16.175	19.2336	15.8651	6.32504e-09	1.84229	up
gene-FVEG_17557	93	200	59	720	689	578	0.633753	1.18361	0.427757	4.75753	4.42892	3.99663	7.32676e-13	2.50732	up
gene-FVEG_13208	3499	3568	3888	11528	11317	10957	66.3026	58.7073	79.102	211.165	201.599	209.852	7.07298e-15	1.53431	up
gene-FVEG_04738	5499	8131	4135	2973	2896	2722	53.2819	67.3054	42.6029	27.4617	25.9917	26.1343	1.89968e-09	-1.07788	down
gene-FVEG_16920	209	391	231	4206	4851	3897	4.07192	6.61232	4.81898	79.2042	88.8579	76.7332	3.93206e-94	3.92746	up
gene-FVEG_03961	95	150	94	52	37	16	2.50613	3.42216	2.64238	1.31084	0.907343	0.402751	0.00100367	-1.74131	down
gene-FVEG_13347	154	351	23	43	37	12	4.46596	8.8543	0.70797	1.20003	0.993878	0.334706	0.005037	-2.46038	down
gene-FVEG_09956	234	239	99	43	48	44	3.70189	3.28691	1.681	0.652375	0.709006	0.703744	4.66253e-07	-2.12048	down
gene-FVEG_06429	219	354	226	117	90	139	3.50762	4.91271	3.88229	1.79748	1.34277	2.2367	5.40788e-05	-1.24429	down
gene-FVEG_05068	15	43	14	232	187	263	0.270358	0.70275	0.280212	4.30008	3.37166	5.09396	1.90832e-13	3.25199	up
gene-FVEG_00726	1684	1194	1121	371	566	429	26.5622	16.3438	18.9761	5.64929	8.39088	6.83923	5.0895e-08	-1.64266	down
gene-FVEG_12633	107	76	100	48	32	33	1.39229	0.85673	1.39494	0.592531	0.389174	0.423705	0.00359389	-1.4332	down
gene-FVEG_02389	218	302	220	75	74	87	3.24752	2.72165	2.49735	0.748647	0.714397	0.90999	7.29548e-11	-1.70169	down
gene-FVEG_03032	128	97	92	295	216	280	1.95055	1.28229	1.51066	4.36271	3.10412	4.3376	0.000335677	1.23474	up
gene-FVEG_17445	2523	5496	2323	951	1142	1352	26.7503	44.9324	26.4384	8.70843	10.5113	14.3574	3.57343e-08	-1.58246	down
gene-FVEG_01894	116	323	168	467	539	454	2.58114	6.2333	3.99356	10.0521	11.2742	10.2142	0.000222551	1.25487	up
gene-FVEG_07202	266	293	222	1394	1444	1401	5.96585	5.70833	5.34715	30.2697	30.5096	31.8153	2.22578e-51	2.37707	up
gene-FVEG_11584	5536	13177	4793	2801	2804	2611	86.1021	177.926	80.027	42.0969	40.9848	41.0411	2.49267e-07	-1.50408	down
gene-FVEG_15361	1016	3208	457	136	152	152	41.6297	114.151	20.0789	5.34957	5.83673	6.26153	8.11638e-11	-3.33514	down
gene-FVEG_04125	168	291	230	626	561	656	3.03475	4.57161	4.47541	10.9652	9.54573	12.0093	1.70841e-08	1.36726	up
gene-FVEG_04127	27	55	30	86	78	122	0.341244	0.598567	0.405548	1.051	0.929132	1.56767	0.00482247	1.33127	up
gene-FVEG_02818	21	34	59	154	232	213	0.224729	0.314995	0.681697	1.61844	2.37133	2.33596	1.12185e-05	2.28418	up
gene-FVEG_09097	178	931	207	127	126	93	1.2969	5.88988	1.6182	0.892824	0.857679	0.629475	0.00118836	-1.85656	down
gene-FVEG_09728	92	23	36	583	776	536	1.28705	0.274199	0.529474	7.91272	10.2522	7.61342	3.30451e-11	3.51544	up
gene-FVEG_02600	4363	5553	3668	1783	1723	1541	29.6101	32.7178	26.8853	11.7777	11.2592	10.612	2.78034e-31	-1.48124	down
gene-FVEG_02606	1058	1371	1038	3043	3028	2893	17.7974	20.0319	18.7498	49.4981	47.9078	49.2074	6.79899e-28	1.31075	up
gene-FVEG_17209	294	242	122	89	108	61	1.68071	1.20242	0.749959	0.490785	0.578211	0.353255	0.00149158	-1.41253	down
gene-FVEG_03444	133	1076	208	84	102	116	3.10719	21.9472	5.24162	1.90386	2.25096	2.75367	0.0013551	-2.12966	down
gene-FVEG_01776	38	82	44	16	9	16	0.936476	1.73933	1.15441	0.365756	0.200293	0.377417	0.000984489	-2.01777	down
gene-FVEG_09897	268	7204	355	95	78	58	3.15575	73.791	4.48584	1.07646	0.856134	0.690381	0.000322427	-4.90815	down
gene-FVEG_09547	467	539	456	2471	2470	2374	8.08265	8.09253	8.47196	41.3283	40.1807	41.5249	9.47211e-56	2.25381	up
gene-FVEG_05539	89	224	47	19	38	45	3.21738	7.04425	1.80976	0.65491	1.27873	1.63912	0.00746138	-1.77054	down
gene-FVEG_08058	181	548	188	858	919	883	3.14932	8.27324	3.49396	14.4206	15.0325	15.5197	2.07178e-05	1.56055	up
gene-FVEG_12989	4961	20864	4617	2045	2261	2066	100.104	365.52	100.007	39.8677	42.8764	42.115	1.2923e-06	-2.18833	down
gene-FVEG_08054	2259	1725	1969	739	817	691	52.3227	34.6476	48.9395	16.5337	17.7545	16.1373	2.6419e-09	-1.50767	down
gene-FVEG_03553	49	73	57	166	216	160	2.34494	2.9993	2.88899	7.64943	9.70103	7.7118	1.62197e-06	1.53911	up
gene-FVEG_03735	1173	1363	1018	457	535	502	16.0031	16.1398	14.9155	6.02857	6.85682	6.91978	6.10537e-16	-1.31211	down
gene-FVEG_03731	109	276	134	53	50	50	1.6579	3.63215	2.18626	0.778471	0.713896	0.764911	1.05434e-05	-1.76989	down
gene-FVEG_03730	937	5979	1092	671	777	630	12.936	71.6626	16.1735	8.95257	10.0764	8.78316	0.00110578	-1.85364	down
gene-FVEG_01974	85	235	71	46	35	36	1.18114	2.84506	1.05949	0.613088	0.450728	0.49716	0.00103792	-1.71455	down
gene-FVEG_09997	90	248	165	340	346	396	2.13799	5.14486	4.23134	7.83042	7.77128	9.54921	0.00365613	1.07805	up
gene-FVEG_15118	67	145	61	232	218	242	0.832467	1.56317	0.817459	2.79869	2.54861	3.05107	0.000121174	1.33499	up
gene-FVEG_15119	50	84	61	144	158	200	1.22201	1.784	1.5995	3.39604	3.73519	4.96711	0.000175134	1.31883	up
gene-FVEG_16123	1143	1793	1390	7931	7351	7393	15.9375	21.7071	20.8106	112.043	96.356	111.097	1.25515e-49	2.33446	up
gene-FVEG_10984	52	192	40	16	38	14	0.599536	1.94706	0.500478	0.174732	0.413297	0.163285	0.00836991	-2.00893	down
gene-FVEG_11107	202	916	208	164	149	104	3.5785	14.1261	3.95866	2.80831	2.48055	1.85384	0.00379203	-1.60593	down
gene-FVEG_00554	2758	7385	2001	2012	1924	1847	32.8918	76.4686	25.621	23.1894	21.5676	22.26	0.00653118	-1.03461	down
gene-FVEG_06840	1520	2038	1399	732	769	819	11.2229	13.0392	11.0905	5.22393	5.33071	6.1112	5.05375e-15	-1.14596	down
gene-FVEG_08712	1161	1290	832	59	88	78	17.597	16.9737	13.5343	0.863954	1.24826	1.19383	2.40344e-61	-3.92161	down
gene-FVEG_08713	192	319	143	37	66	61	7.93879	11.4581	6.3508	1.45678	2.54361	2.53582	2.39515e-07	-2.01172	down
gene-FVEG_08710	1871	1661	1788	82	110	99	7.45437	5.74307	7.64573	0.313989	0.41086	0.395119	1.04892e-66	-4.28535	down
gene-FVEG_09899	7510	6993	7171	2811	3048	2755	78.7811	63.6836	80.7507	28.4942	30.0476	29.2003	2.55438e-13	-1.42121	down
gene-FVEG_10403	383	504	338	1216	1284	1081	3.62539	4.13541	3.43435	11.128	11.4227	10.341	1.46386e-22	1.49411	up
gene-FVEG_10401	2155	1730	1268	356	412	399	40.1176	27.949	25.3375	6.39983	7.19917	7.49943	1.84847e-18	-2.21633	down
gene-FVEG_10400	76	43	29	282	262	287	1.45963	0.721083	0.585133	5.27937	4.76145	5.62041	1.56979e-08	2.40963	up
gene-FVEG_10407	127	88	110	273	240	289	3.01738	1.80983	2.81151	6.28998	5.36699	6.96683	0.000770783	1.20247	up
gene-FVEG_12661	28	41	21	160	136	133	0.702583	0.897737	0.545714	3.90643	3.21899	3.39506	1.14842e-09	2.21355	up
gene-FVEG_11317	204	304	231	651	649	542	3.25377	4.22247	3.95852	10.071	9.76107	8.76442	2.08899e-10	1.26003	up
gene-FVEG_11313	1241	1713	1350	635	347	536	14.0479	16.8304	16.4042	6.94108	3.68186	6.12591	9.25393e-09	-1.56167	down
gene-FVEG_14797	7992	7865	8594	28119	31197	27210	296.507	253.323	342.258	1008.24	1087.86	1020.2	3.98061e-18	1.73	up
gene-FVEG_14793	17	50	12	164	126	108	0.4157	1.05235	0.298634	3.88736	2.91461	2.6788	1.54945e-05	2.35647	up
gene-FVEG_14791	195	141	134	398	418	347	2.06324	1.29414	1.51751	4.07593	4.16819	3.7227	7.33421e-05	1.2166	up
gene-FVEG_17374	42	30	48	121	103	105	3.10609	1.89824	3.82876	8.70616	7.16604	7.84917	0.00425962	1.3432	up
gene-FVEG_09502	232883	164156	201452	93999	99858	95568	2200.71	1346.65	2043.5	858.431	886.879	912.604	1.17815e-05	-1.15524	down
gene-FVEG_11797	61	59	57	17	8	2	1.18751	1.00476	1.19412	0.321985	0.141631	0.020489	0.000381314	-2.80782	down
gene-FVEG_00117	31	72	35	113	106	125	0.521366	1.071	0.639166	1.87803	1.71134	2.18108	0.00201882	1.30305	up
gene-FVEG_13223	94	199	50	37	26	35	1.47655	2.74194	0.850723	0.559283	0.380879	0.560107	0.00149285	-1.78155	down
gene-FVEG_07257	203	208	135	58	52	44	3.70242	3.29572	2.63123	1.01437	0.877839	0.806318	1.04775e-08	-1.88653	down
gene-FVEG_07258	2328	1493	2026	5424	5428	5133	16.9303	9.42195	15.8137	38.1243	37.1081	37.7319	5.16741e-06	1.33605	up
gene-FVEG_03947	38	93	40	197	168	138	1.08112	2.30608	1.23143	5.46124	4.52795	3.99768	0.000149736	1.54673	up
NewGene_1646	39	81	42	140	127	88	0.565259	0.640674	0.482835	1.42718	1.29835	0.880008	0.00955045	1.10389	up
gene-FVEG_10673	483	341	345	136	121	88	7.53298	4.61253	5.77539	2.04797	1.76083	1.3865	4.42553e-08	-1.85975	down
gene-FVEG_04456	10399	8659	8891	1715	2075	1719	207.924	150.296	190.84	33.1403	38.9782	34.7227	1.28083e-29	-2.43666	down
gene-FVEG_12048	768	1634	1360	2693	4458	2459	29.2639	54.066	55.6626	99.2209	159.75	94.7223	0.000139365	1.29411	up
gene-FVEG_05041	17088	30941	9794	3444	3527	3338	117.932	185.058	72.1672	23.1081	23.2881	23.1864	1.32143e-17	-2.48	down
gene-FVEG_05040	228	456	179	151	138	113	1.16935	2.03264	0.987416	0.748121	0.664092	0.585721	0.00162486	-1.1071	down
gene-FVEG_05044	370	623	469	193	215	162	5.24865	7.68816	7.15754	2.65152	2.8672	2.31878	7.22216e-09	-1.41308	down
NewGene_554	171	427	68	86	58	64	5.53497	12.0396	2.34836	2.67849	1.74209	2.08546	0.00703952	-1.62488	down
gene-FVEG_00702	1512	2263	266	310	269	427	19.3431	25.1298	3.64945	3.82884	3.23486	5.50991	0.00088142	-1.96876	down
gene-FVEG_00707	76	100	74	41	48	39	0.556383	0.638384	0.581197	0.289997	0.332158	0.291456	0.00859043	-1.02451	down
gene-FVEG_12042	3342	8020	2024	1769	1689	1614	21.8135	45.4446	14.1819	11.1548	10.3563	10.6425	0.000287514	-1.36608	down
gene-FVEG_04099	209	544	296	670	765	697	5.26858	11.8874	7.99488	16.3083	18.1146	17.7442	0.00121569	1.00846	up
gene-FVEG_12498	220	170	159	66	79	37	3.90846	2.61784	3.03276	1.1227	1.31895	0.64886	8.11775e-05	-1.68807	down
NewGene_1450	65	62	52	145	148	98	0.823173	0.705842	0.626857	1.58237	1.90461	1.19113	0.00595274	1.04979	up
gene-FVEG_08948	2550	2241	1818	1132	969	1030	16.9363	12.9205	12.9536	7.26516	6.04596	6.91428	7.34303e-08	-1.15424	down
gene-FVEG_11672	1273	2627	798	597	550	626	21.0447	37.7103	14.1542	9.52543	8.5356	10.4471	4.45363e-05	-1.38761	down
gene-FVEG_11670	351	648	71	34	59	31	2.77992	4.45116	0.597249	0.259634	0.432416	0.242447	3.28631e-06	-3.06749	down
gene-FVEG_08940	175	325	224	1390	1341	1178	5.27238	8.51986	7.2517	40.5614	38.0727	35.9505	3.70102e-31	2.38782	up
gene-FVEG_08947	241	189	151	81	110	109	10.668	7.25706	7.14321	3.43805	4.54285	4.86235	0.0054937	-1.03043	down
NewGene_1000	58	127	51	21	30	20	1.8063	3.45594	1.69639	0.640183	0.870866	0.623388	0.0010777	-1.73749	down
gene-FVEG_15307	301	909	533	1254	1358	1230	16.6544	43.692	31.6516	67.0715	70.655	68.7996	0.000886703	1.12431	up
gene-FVEG_16373	914	2505	671	677	505	577	8.86701	21.1096	6.98399	6.34834	4.60511	5.65661	0.00380418	-1.17941	down
gene-FVEG_04908	1092	1039	962	3624	3324	3556	10.7022	8.84064	10.1158	34.3266	30.6237	35.2193	2.63883e-20	1.6833	up
gene-FVEG_15776	194	164	155	87	97	76	1.68483	1.23978	1.4477	0.727031	0.79423	0.668189	0.00160219	-1.06714	down
gene-FVEG_02839	4159	6902	3069	2296	2366	2165	30.7683	44.3143	24.372	16.4127	16.4464	16.1771	1.11922e-06	-1.06596	down
gene-FVEG_02830	698	905	721	350	318	375	6.47079	7.28336	7.17234	3.13669	2.76845	3.51047	5.6822e-11	-1.21668	down
gene-FVEG_01283	16009	18206	13192	57118	58609	54689	650.146	641.864	575.084	2241.74	2237.07	2244.39	2.92573e-50	1.78415	up
gene-FVEG_01281	693	1186	575	410	373	384	4.81543	7.15082	4.28668	2.7504	2.43581	2.69497	1.96307e-06	-1.09308	down
gene-FVEG_01287	182	178	170	112	73	60	2.69613	2.2792	2.70063	1.60371	1.00645	0.892052	0.00178706	-1.19947	down
gene-FVEG_05679	208	454	106	38	29	37	5.36989	10.1668	2.92961	0.940098	0.701515	0.947616	9.44805e-09	-2.85176	down
gene-FVEG_02952	113	113	102	245	203	264	4.27512	3.72058	4.12332	8.97779	7.22192	10.1153	0.000472335	1.04537	up
gene-FVEG_00887	55	45	56	183	158	102	1.51423	1.075	1.63734	4.90031	4.11331	2.83492	0.00136411	1.40227	up
gene-FVEG_00882	20416	13447	10893	5787	5777	5283	93.5052	53.179	53.4219	25.6128	24.8564	24.318	1.52342e-07	-1.49739	down
gene-FVEG_06399	23	13	32	132	125	117	0.362296	0.1651	0.538127	1.99931	1.84167	1.85018	1.47974e-05	2.32706	up
gene-FVEG_09567	956	2877	533	551	588	543	13.5692	35.4499	8.11276	7.5528	7.83515	7.7846	0.00625953	-1.31526	down
gene-FVEG_09564	8286	19279	7600	4883	5060	4864	174.197	351.839	171.502	99.1958	99.975	103.33	7.20459e-06	-1.24092	down
gene-FVEG_02481	486	262	314	861	742	777	4.74861	2.2173	3.28862	8.13074	6.81685	7.67295	0.00358116	1.05413	up
gene-FVEG_06414	1127	1860	989	504	586	667	5.25068	7.52314	4.94289	2.26887	2.56504	3.13952	9.83215e-08	-1.20278	down
gene-FVEG_01758	51993	70671	42555	19955	20481	18476	1982.46	2339.23	1741.75	735.309	733.959	711.856	4.18673e-33	-1.53165	down
gene-FVEG_04506	497	800	519	246	247	299	4.34286	6.06778	4.86173	2.07614	2.02627	2.64059	1.96314e-08	-1.23666	down
gene-FVEG_02225	269	392	200	120	89	84	2.99595	3.79026	2.38394	1.28775	0.929903	0.942102	1.04203e-07	-1.58853	down
gene-FVEG_17265	9	12	11	159	157	104	0.505821	0.587367	0.627616	8.81556	8.48483	6.04081	4.03375e-15	3.64545	up
gene-FVEG_05204	877	502	691	202	98	97	14.2797	7.09921	12.0741	3.18121	1.49469	1.58142	5.98103e-09	-2.5041	down
gene-FVEG_03280	471	1174	255	215	192	172	2.65271	5.77003	1.52811	1.17772	1.00928	0.971032	0.000221805	-1.6733	down
gene-FVEG_08179	75	45	34	110	178	136	1.08249	0.557723	0.52524	1.54823	2.43676	2	0.00532203	1.37651	up
gene-FVEG_16148	105	219	80	25	23	29	2.51893	4.57683	2.06328	0.583386	0.5122	0.689089	2.67126e-07	-2.38592	down
gene-FVEG_09242	1087	1404	1353	3049	2802	2874	22.237	24.9412	29.7343	60.2877	53.8811	59.4283	6.00415e-09	1.1065	up
gene-FVEG_16141	3143	1865	2625	901	973	927	41.8165	20.843	37.9353	11.0343	11.3317	11.9194	7.07732e-07	-1.5643	down
gene-FVEG_05900	327	14119	235	54	34	32	6.8566	257.257	5.28671	1.09496	0.659673	0.662472	3.74078e-05	-6.73695	down
gene-FVEG_04725	145	82	135	53	24	49	1.8092	0.889837	1.80619	0.628816	0.273093	0.610652	0.00404101	-1.64324	down
gene-FVEG_08554	206	132	177	631	607	470	5.12857	2.83868	4.71486	15.1974	14.2198	11.8346	1.64347e-06	1.61613	up
gene-FVEG_08887	9	19	3	96	68	72	0.129901	0.236473	0.046131	1.35372	0.93181	1.06465	6.24851e-06	2.94007	up
gene-FVEG_08550	95	67	111	351	372	361	2.41035	1.46782	3.0215	8.60172	8.86759	9.25034	3.26056e-07	1.8722	up
gene-FVEG_08552	1888	2532	1764	622	717	775	19.5852	22.7994	19.6375	6.23088	6.98638	8.11778	2.24122e-22	-1.59931	down
NewGene_156	14	61	28	272	300	296	0.308524	1.18953	0.659765	5.96129	6.39065	6.77583	3.22268e-12	3.07767	up
gene-FVEG_08888	620	776	685	2231	2213	2115	8.25108	8.96941	9.79903	28.7952	27.7155	28.4968	2.65998e-24	1.58572	up
gene-FVEG_11080	247	232	158	123	117	45	3.67415	3.07639	2.57796	1.73756	1.59684	0.645084	0.00931165	-1.23545	down
gene-FVEG_08778	348	337	291	1058	1001	996	6.61717	5.56484	5.92953	19.4415	17.8904	19.132	1.47062e-16	1.57107	up
gene-FVEG_10429	73	41	38	140	128	130	0.63552	0.308589	0.354865	1.18007	1.05469	1.15073	0.00504203	1.29591	up
gene-FVEG_12687	473	337	610	2078	2192	2067	6.17657	3.81792	8.55118	26.2388	26.9245	27.2922	1.6566e-09	2.02878	up
gene-FVEG_12683	10	25	9	76	77	85	0.110417	0.236032	0.10368	0.813708	0.810739	0.952911	5.74341e-06	2.4291	up
gene-FVEG_12680	72	79	67	9	5	6	0.471949	0.450876	0.472663	0.054163	0.024749	0.039339	1.08942e-09	-3.51799	down
gene-FVEG_11966	876	1121	228	128	83	84	4.8773	5.41878	1.35873	0.684276	0.433335	0.467449	3.3382e-09	-2.91297	down
NewGene_29	329	217	475	129	206	100	3.12133	1.78774	4.83828	1.18226	1.83334	0.958678	0.00670934	-1.37988	down
gene-FVEG_07264	4065	4023	3350	1568	1614	1635	172.269	148.013	152.382	64.197	64.2752	70.0191	2.23979e-15	-1.32129	down
gene-FVEG_10683	81	158	52	7	36	17	1.22416	2.08134	0.843219	0.102592	0.511619	0.258196	0.00154219	-2.27473	down
gene-FVEG_10684	56	47	35	15	16	12	2.2426	1.63407	1.5099	0.55115	0.596513	0.479604	0.00317409	-1.75669	down
gene-FVEG_12523	12589	6464	4995	74	69	125	44.132	19.6721	18.7969	0.249785	0.227215	0.439854	2.48838e-59	-6.57264	down
gene-FVEG_12868	913	1130	672	4139	4499	4133	18.9164	20.3299	14.944	82.9483	87.6932	86.6096	8.28955e-47	2.18694	up
gene-FVEG_11969	224	285	125	21	33	16	6.20413	6.86771	3.72166	0.554875	0.853882	0.430048	9.76302e-14	-3.21302	down
gene-FVEG_04089	6787	8064	8114	3258	3268	3198	104.147	107.424	133.649	48.3136	47.1286	49.5871	5.72562e-13	-1.32175	down
gene-FVEG_04081	3927	5379	2259	1722	798	843	58.9423	70.0951	36.3984	24.9681	11.2516	12.7736	7.04994e-07	-1.80766	down
gene-FVEG_04564	469	1050	209	183	214	192	5.18789	10.0799	2.47498	1.9543	2.21695	2.14583	0.00138875	-1.51237	down
gene-FVEG_13242	135	171	75	68	57	42	2.77249	3.04794	1.6514	1.34153	1.09716	0.867197	0.00431974	-1.22404	down
NewGene_775	19	3	8	75	95	78	0.392577	0.046665	0.179237	1.57842	1.94847	1.64509	0.000127411	2.91004	up
gene-FVEG_02820	1536	2512	1567	7674	8053	7495	15.5082	22.0269	16.99	74.9114	76.4515	76.5088	4.48529e-44	2.00877	up
gene-FVEG_13309	13	57	13	91	110	92	0.185465	0.750284	0.213894	1.33819	1.57157	1.41373	0.00340904	1.86768	up
gene-FVEG_15916	62	74	50	20	22	33	4.97597	5.1633	4.25717	1.49703	1.67118	2.64325	0.00793545	-1.36001	down
gene-FVEG_15917	1066	1196	898	427	478	452	34.46	33.5502	31.1706	13.3249	14.5091	14.7681	6.31263e-15	-1.28292	down
gene-FVEG_08786	1797	1529	1425	531	535	512	29.3182	21.6595	24.9618	8.36672	8.20199	8.43646	5.707e-15	-1.6759	down
gene-FVEG_15914	227	282	114	22	10	54	1.19145	1.2845	0.641886	0.111311	0.048551	0.283179	9.21387e-06	-2.86373	down
gene-FVEG_15997	1408	1417	943	656	664	581	6.91249	6.04047	4.96773	3.10868	3.06298	2.88179	2.43566e-07	-1.04911	down
gene-FVEG_05924	293	523	226	2747	2597	2422	2.56478	3.98406	2.12791	23.2929	21.4168	21.4743	1.40133e-38	2.8827	up
gene-FVEG_06237	1472	2428	1664	4396	4293	4434	45.3872	65.014	55.111	131.053	124.48	138.223	5.02424e-14	1.19344	up
gene-FVEG_06238	243	372	281	811	847	804	5.04484	6.69301	6.25721	16.2644	16.5234	16.8725	5.63257e-15	1.40375	up
gene-FVEG_02031	502	435	370	1193	1312	1200	5.84548	4.39755	4.61626	13.4307	14.3579	14.1231	3.66259e-11	1.42429	up
NewGene_372	35	40	27	77	78	121	1.23183	1.22911	1.02055	2.66954	2.64599	4.38426	0.00280372	1.38633	up
gene-FVEG_00761	53588	61475	48128	14098	14333	13695	674.864	672.086	650.618	171.582	169.647	174.275	1.47626e-68	-2.01991	down
NewGene_2040	28	37	38	138	128	113	0.350277	0.404539	0.648166	2.08641	1.51927	1.485	2.12927e-06	1.80418	up
gene-FVEG_12301	929	775	567	319	368	343	13.125	9.50551	8.585	4.35464	4.88588	4.88692	4.0386e-06	-1.21321	down
gene-FVEG_12308	507	645	511	1084	1228	1202	9.61428	10.634	10.4009	19.8853	21.9215	23.0662	4.08643e-10	1.01748	up
gene-FVEG_13875	103	381	98	63	79	68	1.97195	6.35384	2.02227	1.15448	1.42016	1.30539	0.00987649	-1.42065	down
gene-FVEG_06640	2912	2813	3153	1407	1709	1467	60.1375	50.4397	69.914	28.0812	33.1732	30.6063	4.74095e-06	-1.04881	down
gene-FVEG_06647	3728	2764	3546	10819	10394	10686	50.9349	32.7757	52.0102	142.867	133.478	147.543	1.56878e-09	1.56012	up
gene-FVEG_02005	724	1418	989	2390	2310	2120	10.5847	17.9918	15.5136	33.7762	31.746	31.3248	7.52615e-07	1.08072	up
gene-FVEG_04862	6501	4949	6406	15103	14283	13724	36.302	23.9884	38.3953	81.4993	75.1501	77.44	8.76572e-06	1.16241	up
gene-FVEG_04863	4554	4400	4033	14942	15052	14636	46.3018	38.8408	44.0217	146.838	143.847	150.394	1.27509e-24	1.69987	up
gene-FVEG_08962	356	345	334	2338	2373	2475	2.42761	2.04419	2.4457	15.4265	15.2256	17.0739	2.63511e-48	2.71501	up
gene-FVEG_03070	829	1560	756	2895	3036	2944	10.9699	17.9266	10.7389	37.0409	37.7825	39.393	1.75845e-12	1.48001	up
NewGene_1021	120	134	115	295	271	245	0.741536	0.723013	0.757655	1.78146	1.5933	1.54565	1.9871e-05	1.06512	up
gene-FVEG_07513	200	554	188	139	107	97	1.72583	4.16091	1.74796	1.15602	0.86419	0.846101	0.000712115	-1.43824	down
gene-FVEG_07514	1863	2341	1992	4434	4590	4538	29.6745	32.3697	34.0587	68.2663	68.7246	73.0653	1.06405e-13	1.06227	up
gene-FVEG_07516	156	200	144	365	440	432	3.23566	3.61799	3.21474	7.35555	8.6141	9.09238	1.04462e-08	1.25149	up
gene-FVEG_02531	14125	9023	12332	4907	4762	4415	98.3257	54.5264	92.1461	33.0054	31.1527	31.0566	6.33224e-07	-1.44924	down
gene-FVEG_02856	15376	35613	4199	2744	3391	2921	228.718	459.874	67.0431	39.4322	47.3963	43.896	0.000865523	-2.54531	down
gene-FVEG_02859	88040	98064	63866	20945	21647	20009	597.15	577.413	464.999	137.288	137.994	137.141	1.72618e-45	-2.05359	down
gene-FVEG_09760	72940	71594	63361	31712	31685	31125	443.994	371.51	414.255	185.436	180.234	186.573	4.10695e-14	-1.2157	down
gene-FVEG_09763	304	530	337	808	918	896	10.5243	15.9365	12.5205	27.072	29.9043	31.4038	3.01681e-08	1.12456	up
gene-FVEG_05618	11369	10580	10480	27880	25427	26061	219.617	177.421	217.318	520.481	461.639	508.735	1.83622e-10	1.20421	up
gene-FVEG_02936	453	374	499	976	1070	1039	5.1125	3.65873	6.03917	10.6432	11.3536	11.8448	9.76368e-05	1.11174	up
gene-FVEG_09585	71	288	71	37	47	41	0.531004	1.87431	0.570754	0.267001	0.33122	0.305525	0.00431658	-1.7265	down
gene-FVEG_09580	405	259	283	749	715	673	10.1106	5.6234	7.59791	18.1024	16.7923	16.9926	0.0006215	1.0726	up
gene-FVEG_09588	2184	1386	1427	680	824	701	36.2677	19.7557	25.0364	10.8551	12.6456	11.6202	2.32528e-05	-1.28082	down
gene-FVEG_04697	165	182	165	504	504	533	4.41457	4.20578	4.71156	13.0086	12.6703	14.4003	7.95125e-13	1.51778	up
gene-FVEG_04696	4574	8957	5163	13839	14510	13552	229.511	390.178	278.105	671.095	684.315	687.207	6.12655e-09	1.13752	up
gene-FVEG_15362	172	568	79	32	29	36	9.10507	26.2456	4.50816	1.6098	1.43246	1.89813	1.6274e-06	-2.99848	down
gene-FVEG_07353	133	315	127	489	495	516	6.13384	12.6734	6.28254	21.9092	21.5932	24.209	1.47757e-05	1.38562	up
gene-FVEG_07358	213	257	330	647	528	613	3.15271	3.30908	5.25788	9.28295	7.36628	9.19798	0.000786028	1.06441	up
gene-FVEG_16513	6	46	18	116	80	86	0.090818	0.650475	0.300099	1.83857	1.22683	1.41464	0.00359312	2.03825	up
gene-FVEG_16512	62	2654	106	6	9	2	0.629867	23.5898	1.15421	0.057375	0.083701	0.016047	8.65791e-06	-7.1997	down
gene-FVEG_16519	368	722	273	876	1071	888	8.54633	14.5787	6.79482	19.6921	23.4075	20.875	0.000412771	1.05501	up
NewGene_1563	140	221	98	326	359	350	1.29373	2.40053	1.40164	3.47617	3.81495	4.34341	4.27855e-05	1.15095	up
gene-FVEG_02200	11986	29671	9983	4234	4392	4130	91.1053	195.798	81.4587	31.1006	31.3771	31.7216	4.45052e-11	-1.99773	down
gene-FVEG_02209	411	664	631	315	274	280	5.9412	8.34664	9.79865	4.40208	3.71827	4.08809	0.000137324	-1.04333	down
gene-FVEG_16067	18	89	42	149	150	146	0.371382	1.6411	0.947556	3.08928	3.01955	3.19635	0.0038108	1.58774	up
gene-FVEG_10569	128	417	41	38	29	40	1.38023	3.91669	0.464649	0.388163	0.294864	0.428734	0.00118341	-2.36312	down
gene-FVEG_16680	222	521	262	852	1101	768	5.1452	10.5191	6.53872	19.1458	24.0623	18.0417	1.54473e-06	1.42132	up
gene-FVEG_16167	61	55	42	19	16	17	0.575646	0.445312	0.417171	0.166813	0.134795	0.159168	0.00194588	-1.67409	down
gene-FVEG_09352	184	128	159	316	330	367	7.23547	4.35657	6.70321	11.9749	12.1899	14.5522	0.00340018	1.00322	up
gene-FVEG_09616	1366	2822	1418	869	699	817	11.7201	21.0156	13.0529	7.20062	5.63627	7.07737	4.07335e-07	-1.24677	down
gene-FVEG_03717	7175	8025	5526	2263	2486	2297	48.1124	46.7197	39.7743	14.6635	15.6652	15.5656	9.76152e-30	-1.61549	down
gene-FVEG_13199	1762	3278	2338	6548	5595	6166	34.1479	55.1704	48.6553	122.682	101.945	120.808	7.16276e-10	1.26772	up
gene-FVEG_02372	243	228	184	7	14	21	4.2081	3.43507	3.41836	0.114748	0.21438	0.357736	7.78945e-19	-4.03048	down
gene-FVEG_00510	18805	55670	13333	5455	6132	4805	466.912	1199.92	355.354	130.891	143.086	120.539	9.4711e-10	-2.37566	down
gene-FVEG_14949	55	189	39	4	9	6	2.51687	7.50049	1.90452	0.137919	0.345823	0.269659	5.81738e-07	-3.83926	down
gene-FVEG_12519	2373	1679	945	41	63	27	39.8442	24.4683	17.0258	0.663168	0.98225	0.441742	5.98109e-40	-5.32835	down
gene-FVEG_10915	62	93	48	266	233	256	2.08122	2.705	1.73321	8.64208	7.35286	8.71042	5.12931e-11	1.85992	up
gene-FVEG_10916	631	917	566	139	206	220	10.4228	13.1521	10.0391	2.21954	3.19942	3.66845	3.23917e-14	-1.94276	down
gene-FVEG_11351	5170	5780	3797	2445	2247	2373	45.6685	44.3273	36.0048	20.8672	18.6565	21.1794	1.83743e-12	-1.1169	down
gene-FVEG_04323	285	873	257	57	43	32	3.90625	10.4068	3.78419	0.756352	0.542591	0.43988	1.10048e-13	-3.39071	down
gene-FVEG_10001	2368	4349	1729	154	163	153	15.9947	25.5081	12.5341	0.999022	1.02893	1.04397	1.3503e-60	-4.17223	down
NewGene_1685	81	116	87	46	37	42	2.35814	2.92389	2.69912	1.27795	0.992652	1.2347	0.00117339	-1.23918	down
NewGene_1684	26	12	16	89	59	54	0.387403	0.144743	0.254751	1.28334	0.830482	0.815724	0.00434536	1.79243	up
NewGene_1462	62	125	86	24	28	15	0.572821	1.0049	0.854537	0.207351	0.237274	0.13855	2.54919e-05	-2.07225	down
gene-FVEG_06214	718	892	632	400	275	353	9.10367	9.815	8.60002	4.9024	3.27423	4.51935	1.08963e-07	-1.18028	down
gene-FVEG_07164	564	885	708	3305	3248	3166	7.79199	10.6296	10.51	44.1889	42.2371	44.2587	1.81531e-36	2.114	up
gene-FVEG_07163	7677	4648	5576	15972	14170	14507	36.8033	19.5801	30.0936	73.9992	64.7856	70.2771	4.94861e-05	1.20937	up
gene-FVEG_03893	171	129	111	418	502	472	3.00145	1.96145	2.08116	7.09263	8.28671	8.36632	8.91684e-09	1.67849	up
gene-FVEG_01835	4015	2539	2352	1460	1619	1235	20.2712	11.1286	12.7467	7.12198	7.68252	6.29774	0.000196206	-1.14327	down
gene-FVEG_04844	1796	2928	1504	987	1046	912	14.7238	20.8461	13.2401	7.821	8.05977	7.55525	6.62269e-09	-1.10772	down
gene-FVEG_01830	888	660	664	281	277	336	4.88805	3.15624	3.92454	1.49201	1.43391	1.87011	1.13081e-06	-1.39742	down
gene-FVEG_04849	115	254	136	66	79	59	9.69572	18.6444	12.2868	5.36373	6.2291	5.01599	0.00037279	-1.32964	down
gene-FVEG_11639	526	924	515	267	253	262	2.87564	4.38236	3.02231	1.40572	1.29508	1.44506	3.60994e-10	-1.3581	down
gene-FVEG_11632	1679	4040	1189	591	656	519	36.6382	76.5423	27.8605	12.4598	13.439	11.4414	1.8348e-08	-1.94404	down
gene-FVEG_03097	7080	14585	10976	4505	4809	4280	77.2735	138.192	128.593	47.5098	49.3215	47.2051	2.54857e-08	-1.31038	down
gene-FVEG_13851	71	216	87	37	39	36	1.35183	3.57074	1.76606	0.668435	0.6908	0.677755	0.000482769	-1.72823	down
gene-FVEG_12728	59	41	23	392	465	477	1.08819	0.542586	0.452572	6.19789	7.5508	8.32198	2.63883e-20	3.37461	up
gene-FVEG_12727	1088	1229	1337	4451	4584	4327	12.3979	12.1635	16.3603	49.0464	49.1269	49.8613	1.11958e-18	1.78233	up
gene-FVEG_05904	88	79	44	22	19	20	1.52301	1.18951	0.806074	0.36827	0.307824	0.34476	0.000432678	-1.84671	down
gene-FVEG_07729	121	40	81	272	355	299	2.23	0.636292	1.5932	4.86097	6.17253	5.5847	0.000499971	1.79666	up
gene-FVEG_07572	36	7	39	369	367	302	2.13188	0.32466	2.49603	21.2997	20.5982	18.2075	1.16845e-08	3.48851	up
gene-FVEG_11186	56253	82112	55933	175845	173310	171603	443.3	561.74	473.149	1339.2	1283.63	1366.55	6.41393e-34	1.37397	up
gene-FVEG_08321	2	36	12	173	132	134	0.025044	0.393531	0.15261	2.11452	1.5576	1.7048	1.85648e-05	3.18183	up
gene-FVEG_08320	10	33	15	174	153	127	0.331755	1.03354	0.583525	6.10358	5.23316	4.65509	1.82305e-10	2.9545	up
gene-FVEG_10589	16	71	19	104	121	121	0.532799	2.04631	0.651401	3.34588	3.77037	4.05149	0.00345049	1.75091	up
gene-FVEG_06023	23	34	28	158	122	135	0.887455	1.15078	1.15202	6.05081	4.51927	5.41283	2.30424e-09	2.22836	up
gene-FVEG_06029	739	963	643	407	384	400	4.26293	4.82467	3.98541	2.26648	2.08349	2.33329	1.60317e-10	-1.02842	down
gene-FVEG_03455	6	0	6	72	61	46	0.090667	0	0.100248	1.07796	0.89415	0.726407	5.96002e-05	3.73283	up
gene-FVEG_07740	923	2087	336	170	225	198	27.4995	53.9686	10.7208	4.87216	6.28023	5.93495	6.71745e-07	-2.44589	down
gene-FVEG_13548	5758	6270	6314	3188	2856	3150	93.2722	88.1632	109.788	49.8978	43.4621	51.5653	1.54082e-08	-1.07942	down
gene-FVEG_05528	77	161	144	327	301	322	1.67457	3.07443	3.38781	6.94242	6.21342	7.16115	0.000237686	1.2561	up
gene-FVEG_09857	11	16	12	55	45	38	0.060855	0.075948	0.067271	0.300845	0.237975	0.217353	0.00268596	1.76499	up
gene-FVEG_07376	13541	13038	9236	5880	5937	5796	85.5089	71.4725	62.6072	35.8828	35.2325	36.9858	2.2641e-09	-1.08978	down
gene-FVEG_16531	610	760	350	281	330	252	35.9404	38.8786	22.1517	16.0174	18.2899	14.9839	0.000282227	-1.02941	down
gene-FVEG_05526	39699	40244	24730	290933	297080	277205	558.457	495.093	377.132	3948.46	3929.86	3929.65	1.05777e-59	2.99068	up
gene-FVEG_01791	283	373	357	790	747	692	6.73678	7.69925	9.10786	18.1679	16.7078	16.6501	9.06622e-07	1.06277	up
gene-FVEG_15842	282	908	222	52	59	74	3.90841	10.9306	3.29567	0.685699	0.756931	1.03211	2.03091e-09	-2.87852	down
gene-FVEG_02262	7	18	19	63	92	81	0.078946	0.191289	0.25104	0.764438	1.09372	1.04234	5.41263e-05	2.35817	up
NewGene_127	7	0	17	68	92	74	0.264094	0	0.622543	2.37109	3.26465	2.86332	0.00377132	3.07169	up
gene-FVEG_13118	2538	3239	2758	7667	8052	7407	28.3449	31.4041	33.0607	82.7645	84.5287	83.6023	4.84312e-23	1.36945	up
gene-FVEG_00152	276	254	167	609	624	566	5.89149	4.70233	3.82677	12.5703	12.5384	12.2147	1.3091e-07	1.30409	up
gene-FVEG_00684	101597	100267	108043	260201	277697	255582	918.012	786.501	1047.96	2272.16	2358.3	2333.7	1.146e-10	1.26454	up
gene-FVEG_00685	204	267	175	535	588	537	3.97985	4.50847	3.6588	10.0779	10.7738	10.5757	8.69244e-13	1.31027	up
gene-FVEG_00686	121	49	77	322	327	247	2.55458	0.899027	1.75083	6.60011	6.51858	5.28138	0.000221805	1.73075	up
gene-FVEG_05830	26016	25488	17000	7961	7778	7520	304.914	259.328	213.868	90.1687	85.6672	89.0542	6.25447e-19	-1.62056	down
gene-FVEG_08513	181	321	62	50	70	51	4.74649	7.31638	1.74002	1.2461	1.7227	1.34249	0.00262036	-1.69792	down
gene-FVEG_00533	1125	2030	1496	4098	3798	3520	8.79583	13.8396	12.4255	30.9941	27.819	27.5315	3.22614e-10	1.24643	up
gene-FVEG_00536	293	1185	230	97	56	58	2.90949	10.215	2.445	0.923352	0.515799	0.573995	9.72001e-08	-2.94704	down
NewGene_524	58	256	69	42	41	27	0.75102	2.91501	0.967206	0.520929	0.494694	0.352056	0.00565077	-1.75119	down
gene-FVEG_06569	35	57	73	126	193	140	0.447467	0.632759	1.00588	1.58681	2.36015	1.83488	0.00313845	1.38468	up
gene-FVEG_12530	2827	1580	1211	65	37	46	21.9155	10.6295	10.0782	0.483519	0.265483	0.359785	3.14058e-42	-5.33697	down
gene-FVEG_16323	307	275	233	161	123	138	9.21673	7.16572	7.51754	4.68163	3.46775	4.17728	0.000497008	-1.02669	down
gene-FVEG_10979	325	665	210	2159	2320	2249	3.34688	5.94132	2.31961	21.4882	22.4513	23.4032	2.01733e-16	2.49919	up
NewGene_1809	70	92	54	29	33	30	2.67671	3.0579	2.21334	1.05246	1.17688	1.16122	0.00330848	-1.27606	down
gene-FVEG_03510	27732	28437	27713	11092	11917	10619	855.626	761.646	917.846	330.724	345.557	331.07	2.30505e-16	-1.40325	down
gene-FVEG_04437	81989	111828	92623	26995	29687	27259	2778.39	3289.72	3369.27	884.055	945.486	933.428	1.07417e-39	-1.8356	down
gene-FVEG_12910	85	401	58	56	51	32	1.39871	5.71812	1.02437	0.876506	0.781651	0.518653	0.00821199	-1.88287	down
gene-FVEG_14809	29	63	25	110	91	106	0.426153	0.813277	0.390486	1.58284	1.27018	1.58191	0.00216422	1.38457	up
gene-FVEG_04569	134	120	167	532	569	479	2.01093	1.56781	2.69415	7.73198	8.04971	7.28391	3.78593e-09	1.80165	up
gene-FVEG_04436	103137	146292	107105	48103	50869	45453	4150	5110.1	4626.19	1870.54	1923.74	1848.16	2.54473e-31	-1.35919	down
NewGene_320	14	13	13	51	46	71	0.160591	0.130551	0.160466	0.592854	0.528528	0.87072	0.000639275	1.99835	up
gene-FVEG_04300	3633	1840	2620	1313	1212	1104	51.748	22.745	40.0525	18.0684	16.2223	15.8865	0.000304808	-1.28027	down
gene-FVEG_07964	202	388	179	609	594	522	5.17993	8.6664	4.93218	15.1533	14.3656	13.5676	1.12185e-05	1.14848	up
gene-FVEG_10399	152	483	197	118	114	141	2.41139	6.68019	3.36833	1.81442	1.70652	2.26619	0.00880934	-1.14007	down
gene-FVEG_10398	1323	2409	564	233	302	206	40.6091	64.206	18.5791	6.88799	8.71335	6.39265	4.48764e-10	-2.51688	down
gene-FVEG_11377	7042	4119	5909	2845	2717	2884	30.9369	15.7098	27.868	12.0789	11.2167	12.8022	0.000431417	-1.13375	down
gene-FVEG_15612	708	2479	718	393	268	310	3.73723	11.3065	4.05012	2.00415	1.31592	1.63672	3.9109e-06	-1.96425	down
gene-FVEG_04816	10494	5724	9466	3055	2940	3261	169.671	80.3355	164.29	47.7355	44.6791	53.2717	2.75239e-06	-1.59934	down
gene-FVEG_10641	50	147	36	187	280	205	1.25062	3.1878	0.953244	4.51689	6.57379	5.1624	0.00200189	1.56376	up
gene-FVEG_12889	199	281	230	676	704	657	3.33968	4.10148	4.13794	10.9762	11.1212	11.1622	5.89649e-15	1.45889	up
gene-FVEG_12888	1077	1061	905	456	477	438	12.3012	10.5203	11.096	5.027	5.11421	5.05135	7.17552e-11	-1.2263	down
gene-FVEG_05794	17	44	26	118	124	161	0.288267	0.664461	0.469253	1.97714	2.02819	2.82505	8.39277e-07	2.18826	up
gene-FVEG_09261	2039	10497	1963	706	628	608	19.628	87.7258	20.2784	6.56548	5.6757	5.91403	2.54524e-08	-2.81551	down
gene-FVEG_14875	32	8	37	111	174	171	0.95936	0.209935	1.21552	3.27625	4.99068	5.29185	0.000449946	2.40154	up
gene-FVEG_14873	0	0	2	47	56	43	0	0	0.063598	1.39261	1.63253	1.34834	2.79466e-06	6.09471	up
gene-FVEG_13139	189	174	115	430	358	291	1.73094	1.38639	1.12666	3.81646	3.09147	2.70148	0.00029593	1.10785	up
NewGene_841	44	41	35	147	150	120	0.608458	0.48996	0.522817	1.98016	1.96735	1.69422	1.30356e-06	1.72243	up
NewGene_844	55	102	70	161	175	156	0.628298	0.957399	0.806771	1.69833	1.77097	1.69918	0.000884072	1.07134	up
NewGene_594	59	139	62	214	242	201	0.883051	1.97627	0.999297	3.50969	3.41371	3.20427	0.000206827	1.32706	up
gene-FVEG_15059	48	98	43	172	185	146	1.003	1.76615	0.946148	3.73308	3.65522	3.07876	0.000137964	1.39484	up
gene-FVEG_11618	126	341	199	450	595	354	1.16885	2.74654	1.97839	4.03696	5.19497	3.3147	0.00565947	1.04645	up
gene-GimoM_p09	242	218	49	39	59	34	3.18394	2.483	0.681431	0.487875	0.726984	0.450536	0.00183558	-1.97557	down
gene-FVEG_12704	7238	10293	5563	2048	2166	1977	60.279	74.4191	49.7335	16.4807	16.9532	16.6342	3.5255e-34	-1.93431	down
gene-FVEG_12703	1472	1656	1792	5356	5121	5606	28.6072	27.9435	37.3944	100.657	93.5813	110.166	3.9929e-15	1.62234	up
gene-FVEG_12701	159	190	164	1614	1607	1535	12.1355	12.5731	13.4532	119.411	115.642	118.807	1.00454e-83	3.14544	up
gene-FVEG_03533	345	600	355	1439	1625	1459	12.7851	19.3526	14.1413	51.6678	56.7465	54.7599	7.55858e-22	1.76369	up
gene-FVEG_10565	1026	1823	1058	478	441	458	13.6947	21.1238	15.1487	6.15509	5.53204	6.17433	2.69711e-15	-1.53522	down
gene-FVEG_10562	1806	4248	1753	1311	1257	1222	13.0043	27.3031	13.5472	9.12441	8.50274	8.8915	0.00025136	-1.03894	down
gene-FVEG_06796	2409	3721	2818	7293	8381	7310	28.2298	37.8544	35.4433	82.5943	92.3144	86.5747	1.36157e-16	1.30587	up
gene-FVEG_02897	78	168	83	251	283	224	1.48343	2.77904	1.73264	4.68197	5.08639	4.35618	0.000252472	1.1842	up
gene-FVEG_00024	3396	5153	3939	9572	9973	9038	84.3008	111.062	104.982	229.67	232.706	226.768	8.24925e-15	1.13828	up
gene-FVEG_14019	23	21	26	75	98	52	0.231958	0.179115	0.28031	0.734288	0.938266	0.532511	0.00322792	1.58624	up
gene-FVEG_10705	82	143	80	246	215	262	2.26228	3.43509	2.3558	6.59103	5.6056	7.32991	3.17698e-05	1.21435	up
gene-FVEG_10707	267	200	151	48	105	42	3.41009	2.22398	2.06535	0.582841	1.25889	0.536602	0.000419831	-1.75016	down
gene-FVEG_16889	444	159	306	87	74	67	10.1484	3.13942	7.48423	1.90945	1.57126	1.52892	2.59206e-05	-2.13707	down
gene-FVEG_12825	11	16	16	109	102	85	0.282921	0.353106	0.461662	2.84196	2.59939	2.32298	4.35434e-09	2.7131	up
gene-FVEG_13542	611	1036	558	326	323	430	10.6836	15.7299	10.4629	5.50584	5.30421	7.60014	3.65123e-05	-1.05445	down
gene-FVEG_01265	189	368	209	138	126	120	3.80408	6.52556	4.58963	2.7039	2.35606	2.46332	0.000463097	-1.02483	down
gene-FVEG_01264	100	388	99	54	65	57	0.827355	2.7978	0.878608	0.426643	0.503745	0.471037	0.00244917	-1.68522	down
gene-FVEG_09016	299	522	260	943	926	908	3.97139	6.01735	3.71234	12.115	11.575	12.2035	3.96998e-10	1.33747	up
gene-FVEG_09013	62	20	33	422	407	454	1.08327	0.3032	0.616582	7.22501	6.77919	8.11442	7.86856e-13	3.35717	up
gene-FVEG_09010	135	169	188	300	360	391	3.92865	4.28228	5.91143	8.47289	9.89043	11.5703	0.00119549	1.01274	up
gene-FVEG_02790	500	586	403	1290	1045	1000	9.52475	9.6969	8.24841	23.771	18.7274	19.2635	3.78305e-09	1.10492	up
gene-FVEG_04568	299	385	254	2439	2400	2358	4.62031	5.16771	4.22458	36.5234	34.9532	36.9268	5.51049e-100	2.8879	up
gene-FVEG_04561	18512	13144	18158	7743	7284	7591	200.46	123.556	211.062	81.0219	74.1259	83.0665	8.07291e-06	-1.25253	down
gene-FVEG_01040	391	605	479	1214	1467	1098	12.3501	16.5749	16.2415	37.065	43.5499	35.0401	2.72534e-10	1.29726	up
gene-FVEG_15867	116	193	113	81	70	58	6.20775	9.00649	6.53599	4.18132	3.50852	3.12927	0.00207565	-1.05206	down
gene-FVEG_17212	49	86	50	182	121	201	0.640009	0.979908	0.698624	2.33239	1.50541	2.69081	0.000285044	1.41595	up
gene-FVEG_08723	4162	12961	3152	1615	1684	1472	55.7046	150.603	45.2839	20.8867	21.1801	19.8985	2.87697e-07	-2.03904	down
gene-FVEG_02963	285	249	204	912	1021	925	29.2233	22.1574	22.4318	90.4429	98.4846	95.9484	1.46778e-17	1.87751	up
gene-FVEG_02532	1062	903	946	295	259	209	6.15448	4.54049	5.88246	1.65234	1.40746	1.21839	2.53649e-15	-2.02737	down
gene-FVEG_02247	6167	18235	6479	4872	5065	4926	176.354	452.236	197.911	133.652	135.656	140.606	0.00257246	-1.031	down
gene-FVEG_08822	35	61	21	108	114	112	0.535023	0.808326	0.346353	1.60769	1.64913	1.73765	0.000635291	1.50306	up
gene-FVEG_03114	23221	56663	23739	5789	6218	5941	109.499	231.954	120.163	26.3805	27.5542	28.3068	6.22315e-22	-2.5245	down
gene-FVEG_17709	374	301	39	29	37	60	9.69413	6.59921	1.04922	0.677856	0.853398	1.53255	0.000936341	-2.51362	down
gene-FVEG_10951	105	99	62	298	289	274	1.36648	1.11193	0.853777	3.8119	3.51964	3.65595	1.30066e-08	1.6345	up
gene-FVEG_11603	349	736	241	1780	2051	1811	7.94703	14.5416	5.88523	39.1777	43.887	41.6756	6.12041e-12	2.09991	up
gene-FVEG_11501	216	172	119	486	440	504	2.579	1.78557	1.52608	5.62412	4.94445	6.09776	2.02991e-06	1.427	up
gene-FVEG_11601	8	0	10	94	75	81	0.133377	0	0.171079	1.53649	1.19065	1.38561	7.17221e-05	3.61411	up
gene-FVEG_16220	63	137	77	251	210	185	1.48804	2.82283	1.96747	5.78142	4.69472	4.45885	0.000466295	1.19339	up
gene-FVEG_04360	5213	8626	4999	13679	13863	13461	105.766	151.933	108.869	268.22	264.358	275.994	1.71956e-12	1.08906	up
gene-FVEG_08797	447	1184	461	248	170	207	6.97357	16.0327	7.71611	3.73148	2.48375	3.24998	1.41918e-06	-1.73037	down
gene-FVEG_08790	191	174	177	880	1018	841	3.74564	2.95857	3.7077	16.6697	18.7639	16.6754	1.80798e-23	2.25093	up
gene-FVEG_16921	882	1388	493	6037	6380	5631	16.644	22.7366	9.9726	110.089	113.155	107.378	2.27107e-24	2.69984	up
gene-FVEG_13737	74	94	110	271	303	320	1.04865	1.15167	1.67098	3.71814	4.03448	4.59082	5.9026e-07	1.60089	up
gene-FVEG_04020	45	98	57	169	145	148	0.884442	1.67238	1.18302	3.20556	2.66821	2.93309	0.00112179	1.17852	up
gene-FVEG_04022	625	1341	393	256	265	271	6.71252	12.5034	4.52966	2.64858	2.67083	2.93451	1.88082e-05	-1.55388	down
gene-FVEG_13739	335	263	253	1164	1169	1188	3.06075	2.08584	2.47538	10.2829	10.0376	10.9715	1.26903e-16	1.96191	up
gene-FVEG_11395	717	1544	959	2169	2519	1950	13.1728	24.6294	18.9215	38.5219	43.507	36.2212	4.73217e-05	1.01165	up
gene-FVEG_11390	77	42	37	120	175	193	1.83973	0.861706	0.938153	2.76302	3.93955	4.67178	0.00164235	1.55675	up
gene-FVEG_10042	123	113	45	31	42	37	3.23468	2.5685	1.26105	0.776022	1.02209	0.98365	0.00992341	-1.39437	down
gene-FVEG_10049	552	873	256	172	207	138	9.62023	13.1982	4.78264	2.88408	3.37767	2.42163	1.3001e-05	-1.70215	down
gene-FVEG_04796	410	352	316	910	916	956	4.37284	3.58764	4.02001	9.84829	9.36281	10.1379	1.1723e-08	1.28729	up
gene-FVEG_13014	233	1236	118	129	113	114	2.81896	13.0182	1.53218	1.50721	1.28297	1.39598	0.00336898	-2.04169	down
gene-FVEG_09460	640	1343	763	1985	2015	2126	9.12489	16.6258	11.6727	27.3677	27.012	30.6464	7.8368e-07	1.13499	up
gene-FVEG_04678	430	506	419	1322	1169	1285	5.49606	5.60684	5.74133	16.3255	14.034	16.5987	2.30551e-17	1.41215	up
gene-FVEG_09209	2087	2106	2119	995	1165	1030	20.9142	18.2189	22.8561	9.58174	10.9114	10.3951	1.08053e-07	-1.07076	down
gene-FVEG_07547	317	240	350	850	744	793	5.00458	3.2844	5.92547	12.9595	11.0277	12.6494	4.89205e-05	1.28309	up
gene-FVEG_17139	162	197	107	42	49	79	1.0294	1.08697	0.7289	0.253245	0.287396	0.505102	0.000460831	-1.48932	down
gene-FVEG_06896	1698	4006	1807	915	950	1019	21.7297	44.5146	24.8273	11.3144	11.4208	13.1765	3.94335e-07	-1.38141	down
gene-FVEG_03950	10925	9114	12465	3252	2510	3154	307.715	222.85	376.882	88.5164	66.4365	89.7711	6.93488e-13	-1.9746	down
gene-FVEG_07121	6855	16111	5048	4439	4504	4503	70.6704	144.188	56.014	44.7308	43.821	47.2552	0.00163197	-1.03675	down
gene-FVEG_07122	1404	2235	980	778	802	689	8.56066	11.8277	6.40895	4.58212	4.59428	4.24067	1.121e-05	-1.04446	down
gene-FVEG_13099	135	224	137	1489	904	569	0.890951	1.28289	0.965977	9.53213	5.62293	3.81874	4.22959e-12	2.53199	up
gene-FVEG_13091	3222	4865	2807	1537	1653	1677	51.5492	67.5716	48.2114	23.7678	24.8455	27.1132	3.08769e-14	-1.19775	down
gene-FVEG_01879	2713	1926	2269	1115	1172	1150	80.0063	49.3145	71.8454	31.7761	32.4856	34.2792	4.21879e-05	-1.11094	down
gene-FVEG_15073	423	288	361	160	167	135	15.3332	9.08332	14.0587	5.59624	5.68225	4.95352	0.000108444	-1.32384	down
gene-FVEG_16662	212	130	115	872	933	885	1.30006	0.691038	0.753794	5.17766	5.38512	5.48992	3.62185e-15	2.46696	up
gene-FVEG_13899	142	210	142	6	14	0	2.81016	3.61203	3.00789	0.108292	0.252908	0	5.53521e-11	-4.68913	down
gene-FVEG_12767	148	552	124	85	90	51	2.70945	8.77754	2.43684	1.49186	1.53677	0.929403	0.00136382	-1.813	down
NewGene_1080	134	160	54	643	633	484	1.65034	1.7201	0.715962	7.69015	7.36027	6.05793	5.61751e-11	2.3125	up
gene-FVEG_06278	1353	2101	1503	4582	4585	4351	28.3137	38.1782	33.7798	92.7099	90.2253	92.062	5.16781e-23	1.3968	up
gene-FVEG_15014	149	196	109	828	891	689	3.8322	4.36584	2.99622	20.5872	21.532	17.9077	6.03646e-29	2.3617	up
gene-FVEG_08674	40	169	72	227	218	244	0.836017	3.08466	1.6255	4.62838	4.32079	5.18476	0.00742977	1.31189	up
gene-FVEG_08676	191	284	179	109	78	93	1.90783	2.46009	1.92074	1.04442	0.729103	0.934642	1.17897e-05	-1.26705	down
gene-FVEG_10546	135	117	81	21	41	26	4.4305	3.34628	2.83885	0.641909	1.26735	0.848928	3.02719e-05	-1.99037	down
gene-FVEG_10547	270	114	176	46	61	24	0.408267	0.148914	0.285829	0.066684	0.085667	0.036297	9.13624e-05	-2.23231	down
NewGene_1621	77	63	87	523	538	436	0.731576	0.51313	0.887215	4.79684	4.8045	4.18684	1.209e-17	2.61744	up
gene-FVEG_05067	48	93	59	192	127	200	0.567734	0.955064	0.743137	2.19066	1.4136	2.39276	0.000541393	1.34274	up
gene-FVEG_01350	446	506	485	2023	2047	2137	8.64515	8.50474	10.169	37.4242	36.9221	41.2667	2.99856e-30	2.03422	up
gene-FVEG_04181	520	1588	440	154	183	219	3.88571	10.3159	3.56489	1.11143	1.28297	1.65203	3.75564e-07	-2.15184	down
gene-FVEG_08643	74	83	73	26	30	16	0.578214	0.560934	0.613927	0.19562	0.220399	0.127148	0.00025136	-1.7534	down
gene-FVEG_09913	6407	9502	1981	396	478	494	38.1823	49.1616	12.6718	2.2792	2.67466	2.97398	1.60767e-19	-3.69296	down
gene-FVEG_16867	16	16	23	111	81	113	0.401758	0.339567	0.597892	2.69133	1.90646	2.86456	1.62738e-06	2.37999	up
gene-FVEG_04188	506	679	356	1173	1051	1128	5.1525	6.00266	3.88923	11.551	10.0603	11.6168	8.32386e-08	1.08543	up
gene-FVEG_13560	39	63	38	10	15	14	0.687506	0.982022	0.727683	0.168651	0.236991	0.240688	0.00134292	-1.88163	down
gene-FVEG_07335	3766	4372	3019	1727	1910	1763	36.2272	36.5393	31.1638	16.0586	17.2664	17.146	2.30872e-15	-1.10462	down
gene-FVEG_07336	8295	19803	7194	5395	5742	5359	201.731	418.113	187.816	126.789	131.242	131.697	0.000287514	-1.08411	down
gene-FVEG_00912	3211	7163	1866	1017	1343	1036	27.9674	54.5799	16.9657	8.39844	11.0339	9.16353	7.12502e-07	-1.82249	down
gene-FVEG_10997	92	250	133	382	366	340	1.70793	4.04271	2.64724	6.86803	6.39719	6.39062	0.0005931	1.18151	up
NewGene_1506	30	49	50	175	192	166	0.504767	0.754303	0.926839	2.93487	3.44016	2.90016	4.03209e-08	1.97515	up
gene-FVEG_13159	1224	923	1180	2442	2486	2546	16.8421	11.0285	17.4343	32.4809	32.1612	35.404	9.42766e-05	1.06123	up
gene-FVEG_13157	44	40	19	126	179	128	1.33225	1.05744	0.598717	3.76195	5.18113	3.98331	4.79562e-06	2.01883	up
gene-FVEG_16072	1534	1460	974	2920	2982	2681	6.34459	5.24028	4.32232	11.669	11.5905	11.2021	3.33132e-07	1.0491	up
gene-FVEG_09612	615	1341	144	67	99	75	10.769	20.397	2.70879	1.13522	1.62496	1.32599	3.02773e-07	-3.06458	down
gene-FVEG_03171	570	442	652	122	153	130	2.58386	1.7388	3.16925	0.531425	0.651431	0.591209	1.20836e-10	-2.15466	down
gene-FVEG_17377	46	58	89	200	154	206	1.60469	1.75517	3.34618	6.81217	5.10617	7.33698	0.00149564	1.43391	up
gene-FVEG_12579	446	878	185	180	239	170	2.56995	4.39651	1.14222	1.00148	1.29557	0.987209	0.00519594	-1.3297	down
gene-FVEG_04455	555	92	400	21	27	22	28.8982	4.13299	22.3509	1.04313	1.28791	1.12864	1.73355e-09	-4.07877	down
gene-FVEG_04451	138547	89364	125805	46302	43747	43693	2296.98	1286.16	2238.91	741.847	681.645	731.998	1.56217e-07	-1.5201	down
gene-FVEG_01994	454	618	492	1345	1641	1282	7.76653	9.17582	9.02387	22.2305	26.3811	22.1498	7.77263e-15	1.38513	up
gene-FVEG_10835	176	1092	132	42	72	27	2.51773	13.6045	2.02356	0.573752	0.966599	0.384167	8.82631e-06	-3.20844	down
gene-FVEG_04281	12	40	13	81	64	56	0.706793	2.01246	0.782346	4.60895	3.4944	3.30008	0.00775708	1.64212	up
gene-FVEG_08806	188	322	155	88	128	73	5.62324	8.36021	4.9741	2.52339	3.60051	2.1972	0.000733452	-1.2285	down
gene-FVEG_08804	179	511	120	63	91	79	2.81435	7.00502	2.02055	0.951735	1.34831	1.25158	0.000571751	-1.75252	down
gene-FVEG_04931	230	256	250	35	24	14	7.23015	6.99933	8.44513	1.05597	0.707838	0.42939	1.01548e-17	-3.42017	down
gene-FVEG_04346	462	343	325	110	63	72	8.27991	5.33558	6.24453	1.89144	1.05488	1.29557	1.76152e-10	-2.29693	down
gene-FVEG_15243	85	183	129	72	62	42	1.69458	3.18816	2.78706	1.39665	1.15977	0.851922	0.00484159	-1.21871	down
gene-FVEG_07922	413	491	371	1152	1212	1220	9.96925	10.2877	9.60451	26.8987	27.5248	29.7718	5.21181e-21	1.43032	up
gene-FVEG_11005	293	408	208	122	184	92	4.74899	5.74662	3.61262	1.91126	2.80078	1.50181	0.000594795	-1.23072	down
gene-FVEG_13717	549	978	766	2453	2296	2272	7.41538	11.4722	11.1082	32.0465	29.1736	31.0371	2.62487e-14	1.56143	up
gene-FVEG_04008	5591	4507	4839	1631	1606	1629	33.14	23.1906	30.7909	9.34184	8.94562	9.75256	1.72744e-14	-1.71345	down
gene-FVEG_17378	968	911	876	2400	2623	2229	31.7628	25.9594	30.8396	76.1096	80.921	73.9168	1.30232e-11	1.31089	up
NewGene_1332	6	11	0	52	65	51	0.146169	0.196463	0	1.05248	1.2844	1.05786	0.000155594	3.33131	up
gene-FVEG_08111	373	386	290	163	163	139	4.42032	3.97495	3.69409	1.87133	1.81759	1.66322	1.17225e-07	-1.24134	down
gene-FVEG_01437	88	98	411	50	66	57	0.765754	0.735976	3.84382	0.41374	0.535979	0.502017	0.00839972	-1.97051	down
gene-FVEG_01438	3156	2935	2640	963	849	878	25.0281	20.2007	22.4668	7.37787	6.32491	7.03061	4.01239e-21	-1.77948	down
gene-FVEG_16592	161	194	164	53	60	56	2.50712	2.63124	2.75471	0.801239	0.871298	0.881719	1.49035e-08	-1.68671	down
NewGene_1315	126	58	162	27	38	14	2.89999	1.15243	4.00221	0.588082	0.804739	0.308629	0.000727916	-2.29628	down
gene-FVEG_00113	98	199	126	379	477	364	2.4422	4.31124	3.36075	9.14986	11.1988	9.20089	1.19714e-07	1.4908	up
gene-FVEG_02169	11492	8795	11347	3069	3295	2859	274.895	182.643	291.383	70.9348	74.0815	69.1134	9.62937e-14	-1.88787	down
gene-FVEG_02167	504	1699	374	348	319	277	8.82302	25.8337	7.02489	5.89036	5.23797	4.90293	0.00332667	-1.39312	down
gene-FVEG_03344	23231	62108	19616	5231	5634	5335	237.429	551.042	215.208	51.664	54.1139	55.0908	6.00703e-17	-2.66835	down
gene-FVEG_12295	5225	7920	2633	1983	2407	1819	283.328	372.878	153.243	103.887	122.687	99.6708	1.34319e-05	-1.35233	down
NewGene_731	160	233	295	559	647	487	2.49877	3.16068	4.94424	8.445	9.50723	7.69751	0.000457664	1.20307	up
gene-FVEG_16603	1015	4596	590	512	510	472	37.3642	146.988	23.3021	18.1967	17.6513	17.5472	0.000671045	-1.9563	down
gene-FVEG_00454	3402	8549	2852	2435	2496	2270	49.5029	108.001	44.5399	34.2365	34.127	33.3793	0.00186718	-1.01958	down
gene-FVEG_08613	9	6	4	468	488	428	0.867145	0.462352	0.328951	45.3026	45.9549	43.3638	5.94536e-49	6.12478	up
gene-FVEG_08612	8932	5175	6698	3564	3960	3600	117.331	59.0125	94.4448	45.2404	48.8843	47.7852	0.00133986	-1.01789	down
gene-FVEG_08614	3899	3594	3960	11397	12028	10319	68.9491	55.1829	75.1853	194.797	199.939	184.423	2.18002e-12	1.46322	up
gene-FVEG_10528	30	69	23	168	156	200	0.829556	1.70365	0.6825	4.59372	4.16168	5.74221	8.8376e-07	2.1087	up
gene-FVEG_12037	45	46	35	119	165	125	1.21253	1.07473	1.00652	3.10011	4.19066	3.41832	8.98675e-06	1.63187	up
gene-FVEG_06359	1426	8230	1352	677	743	717	36.5038	182.925	37.1369	16.7427	17.8593	18.538	0.00479542	-2.26754	down
gene-FVEG_10293	787	469	536	1419	1455	1257	7.05768	3.24906	4.93372	10.9434	11.129	10.8465	0.000580929	1.09741	up
gene-FVEG_09834	2328	3343	1901	888	796	759	24.7057	30.8001	21.6552	9.10548	7.93274	8.13259	7.80358e-25	-1.67047	down
gene-FVEG_06357	8942	10155	11471	32075	34824	30079	262.866	259.158	361.983	911.288	962.206	893.61	1.71784e-13	1.57294	up
gene-FVEG_06350	2120	2050	2466	1468	1270	708	26.624	22.3476	33.2454	17.821	14.9937	8.98239	0.00190557	-1.05245	down
gene-FVEG_09832	3284	2188	2552	1190	1269	1089	41.2541	23.8596	34.404	14.4408	14.9757	13.8199	4.8498e-06	-1.28402	down
gene-FVEG_06353	2015	6662	1669	1200	1136	1010	33.3831	95.8204	29.6799	19.2013	17.677	16.9017	0.000137155	-1.57971	down
gene-FVEG_02118	11776	17650	10588	5958	5760	5426	92.6181	120.474	89.4368	45.318	42.5678	43.1919	3.75244e-21	-1.26251	down
gene-FVEG_07486	24	27	27	203	217	238	0.274637	0.265266	0.333307	2.30212	2.39555	2.82424	2.5124e-19	3.0069	up
gene-FVEG_07485	221	154	253	536	562	540	3.59706	2.17045	4.42758	8.44602	8.60973	8.89924	0.00039863	1.26202	up
gene-FVEG_07480	683	2798	496	376	391	309	10.4469	37.1816	8.14159	5.55116	5.61771	4.76615	0.000506491	-1.8103	down
gene-FVEG_16846	23	30	25	63	95	83	0.254727	0.28806	0.299081	0.681333	0.994261	0.930614	0.000688233	1.56488	up
gene-FVEG_04616	1676	3517	2216	5321	5855	5214	23.6502	43.0905	33.5599	72.5647	77.6519	74.3614	6.11503e-07	1.11353	up
gene-FVEG_13501	994	1743	814	111	103	68	9.7986	14.9224	8.61535	1.05549	0.950973	0.672757	3.07547e-41	-3.67605	down
gene-FVEG_04614	9111	13338	8598	28699	28839	28023	97.932	124.456	99.1996	298.112	291.334	304.376	2.37667e-34	1.41777	up
gene-FVEG_02116	540	312	272	1015	1029	1011	14.5482	7.28207	7.85867	26.1837	25.8784	27.2683	9.04806e-05	1.34916	up
gene-FVEG_09053	757	8087	876	302	349	344	25.4074	235.767	31.556	9.80062	11.0099	11.6611	0.00262158	-3.15129	down
gene-FVEG_02442	14018	10980	8832	25418	25418	24618	77.1056	52.4288	52.1476	135.119	131.406	136.84	4.05946e-06	1.0768	up
gene-FVEG_09058	26	27	29	71	76	58	0.522011	0.461885	0.615554	1.38918	1.44314	1.18953	0.00949348	1.23795	up
gene-FVEG_01274	559	597	479	1663	1606	1616	3.40545	3.15799	3.13282	9.79976	9.2035	9.95775	4.47391e-22	1.51087	up
gene-FVEG_01084	338	523	242	162	191	190	2.049	2.75453	1.58	0.94659	1.08455	1.16169	0.000210912	-1.0444	down
gene-FVEG_15822	20	4	16	454	447	411	0.162148	0.026474	0.134441	3.63156	3.47984	3.43736	7.35212e-23	4.89973	up
gene-FVEG_08409	333	427	239	1060	1147	1098	6.98772	7.78957	5.39566	21.5401	22.679	23.3274	6.71976e-20	1.68364	up
gene-FVEG_13178	183	539	276	1208	1321	1280	7.76821	19.8993	12.6006	49.7047	52.8726	55.0545	1.03793e-09	1.92672	up
gene-FVEG_14997	68	49	91	245	177	216	0.426741	0.268436	0.616112	1.49737	1.05191	1.38288	0.000914906	1.49384	up
gene-FVEG_00663	25	43	25	122	100	95	0.797732	1.21791	0.871766	3.85235	3.05903	3.11831	1.54945e-05	1.72926	up
gene-FVEG_06445	6080	6394	1187	74	88	77	131.592	120.385	27.4237	1.54567	1.78847	1.70286	7.95356e-35	-5.84412	down
gene-FVEG_02289	22372	23727	30613	65752	64338	63246	179.931	165.654	264.286	511.053	486.318	514.016	9.29975e-07	1.23123	up
gene-FVEG_05256	8917	8658	9608	23559	21369	21143	55.6639	46.9167	65.9088	145.139	126.623	133.379	1.2371e-08	1.18734	up
gene-FVEG_00595	1642	2987	1672	5395	5745	5553	26.7638	42.2597	29.2507	84.9819	88.0138	91.458	2.8152e-14	1.37837	up
gene-FVEG_11474	3895	4764	4095	1622	1598	1606	25.4973	26.9925	28.7255	10.2568	9.82051	10.611	4.23138e-25	-1.47174	down
gene-FVEG_11476	2313	2225	3263	1467	1366	1360	40.3619	33.7011	61.1177	24.7305	22.3921	23.9777	0.000783603	-1.00849	down
gene-FVEG_07713	41	435	60	38	29	41	1.46538	13.6217	2.31406	1.31503	0.970985	1.46913	0.00924327	-2.18608	down
gene-FVEG_11306	144	358	128	416	565	496	2.446	5.27185	2.3234	6.82651	9.08047	8.5792	0.00069886	1.24138	up
gene-FVEG_08860	6873	6073	6993	1018	998	841	103.826	79.6302	113.4	14.8551	14.1586	12.8313	2.51053e-39	-2.90333	down
gene-FVEG_03151	197	202	141	408	431	422	2.72568	2.42392	2.09134	5.45616	5.60374	5.89981	2.88967e-07	1.1621	up
gene-FVEG_01059	75	87	59	428	445	395	0.550786	0.553643	0.462865	3.03302	3.06575	2.93041	6.07129e-28	2.4631	up
gene-FVEG_12906	32	2	24	108	109	136	0.549331	0.02771	0.43806	1.81036	1.77287	2.37343	0.00619258	2.42524	up
gene-FVEG_04570	0	0	0	76	61	43	0	0	0	0.960125	0.746172	0.562323	6.37968e-09	8.273	up
gene-FVEG_13773	136	278	121	527	545	504	3.07388	5.45106	2.93362	11.5002	11.5792	11.5155	2.30147e-08	1.54751	up
gene-FVEG_17527	1246	5240	2014	8475	11256	8218	40.5403	147.998	70.346	266.492	344.216	270.2	1.75207e-05	1.7446	up
gene-FVEG_08282	52710	76224	37041	20732	20533	19100	383.32	481.21	289.154	145.705	140.34	140.359	1.06635e-15	-1.48701	down
gene-FVEG_05213	1000	2062	545	376	404	354	10.1974	18.2643	5.96225	3.69916	3.87447	3.64022	9.8684e-06	-1.64699	down
gene-FVEG_05410	12521	16164	14011	6611	6306	6022	97.2196	108.916	117.202	49.6507	46.1126	47.6426	1.15375e-17	-1.2426	down
gene-FVEG_05419	5344	16307	3608	1617	2409	1706	48.5507	128.618	35.1813	14.1966	20.568	15.66	1.02832e-06	-2.08841	down
gene-FVEG_09427	343	1737	238	110	104	106	4.00361	17.6403	2.97907	1.24132	1.13805	1.24255	4.21946e-06	-2.75698	down
gene-FVEG_12826	594	730	532	1529	1459	1448	5.75867	6.15503	5.54123	14.3117	13.1389	14.0837	1.36115e-18	1.19847	up
gene-FVEG_12823	98	1147	90	10	20	14	1.41088	14.4176	1.39951	0.138057	0.262625	0.190721	2.29635e-08	-4.77537	down
gene-FVEG_06296	17819	21321	15783	7222	7593	7258	1364.82	1417.62	1297.58	534.559	546.563	561.745	3.90487e-35	-1.37598	down
NewGene_1515	33	150	103	187	322	279	0.642992	2.54768	2.15677	3.5445	5.95451	5.55099	0.00858953	1.44134	up
gene-FVEG_01146	4000	14340	3993	2424	2923	2504	106.047	330.04	113.62	62.0924	72.8346	67.0826	0.000346737	-1.46136	down
NewGene_288	17	26	13	76	60	96	0.461491	0.626175	0.360804	2.01727	1.55417	2.67903	8.52458e-05	2.02112	up
NewGene_280	7	15	44	104	121	136	0.284652	0.54096	2.03924	4.36108	4.92962	5.95647	0.00241932	2.3058	up
gene-FVEG_10813	219	756	233	148	135	149	3.49154	10.463	3.97226	2.27871	2.0195	2.39059	0.0013857	-1.44473	down
NewGene_754	77	94	96	247	331	206	1.21711	1.28851	1.63367	3.7846	4.9426	3.29294	9.62578e-06	1.47108	up
gene-FVEG_11907	1104	947	500	44	44	37	13.669	10.1769	6.63481	0.481255	0.466092	0.461373	2.40463e-39	-4.40859	down
gene-FVEG_11909	855	2408	396	105	122	89	10.3972	25.4328	5.1681	1.23395	1.38856	1.08898	1.15414e-12	-3.47386	down
gene-FVEG_16628	122	213	145	69	60	44	16.2561	24.7847	20.8262	8.85637	7.53564	5.89593	1.74171e-05	-1.51968	down
gene-FVEG_08452	11	0	12	69	83	78	0.371673	0	0.442612	2.30693	2.69597	2.71965	0.0014848	3.13137	up
gene-FVEG_00438	461	377	366	847	997	734	4.17429	2.96009	3.55857	7.41738	8.48991	6.71737	0.000117442	1.00749	up
gene-FVEG_17689	520	837	518	299	328	302	26.4539	37.0002	28.3023	14.7218	15.7053	15.5129	5.37331e-08	-1.05296	down
gene-FVEG_17684	915	1252	888	389	604	408	25.4366	30.2125	26.5016	10.4383	15.763	11.4413	4.48489e-07	-1.18115	down
gene-FVEG_08639	23410	20703	19054	7396	7967	7065	195.915	150.411	171.172	59.8177	62.6628	59.7426	4.99704e-17	-1.579	down
gene-FVEG_10818	129	356	69	53	53	70	1.62143	3.9037	0.926088	0.640532	0.626574	0.894239	0.00589836	-1.5982	down
gene-FVEG_08635	3595	3296	3496	9773	9238	8685	93.259	74.1874	97.3361	244.815	225.039	227.633	5.67959e-11	1.32227	up
gene-FVEG_08633	83	43	76	184	158	187	1.15354	0.524538	1.14295	2.49636	2.08283	2.65284	0.00736317	1.26551	up
gene-FVEG_08632	20	67	35	170	214	155	0.78492	2.30838	1.45687	6.5421	7.9895	6.21488	1.89056e-06	2.12931	up
gene-FVEG_12010	610	436	92	10	17	15	6.3935	3.96696	1.02997	0.092888	0.163169	0.149934	1.34186e-13	-4.79647	down
gene-FVEG_11271	1712	2948	1775	1140	1034	1091	30.1233	45.0431	33.5353	19.3935	17.0947	19.3981	1.63615e-08	-1.01285	down
gene-FVEG_00041	397	686	410	35	43	56	7.14421	10.7302	7.92647	0.60068	0.714505	1.01689	6.23671e-33	-3.50827	down
gene-FVEG_07746	1792	2916	1213	415	417	331	32.129	45.3851	23.3329	7.17797	7.02621	5.99239	1.72159e-21	-2.36376	down
gene-FVEG_13692	62	59	51	143	170	111	2.92042	2.43748	2.5657	6.5856	7.61751	5.32755	0.000922031	1.22346	up
gene-FVEG_13691	554	684	649	1338	1687	1471	8.80616	9.53269	9.57171	20.0932	24.2027	23.7807	9.0749e-09	1.17648	up
gene-FVEG_13694	287	174	233	830	836	747	2.00149	1.05348	1.73929	5.59985	5.48538	5.2683	1.82476e-07	1.68472	up
gene-FVEG_16820	199	611	101	58	65	33	3.48997	9.33101	1.90241	0.976851	1.06888	0.583761	3.23812e-05	-2.48742	down
gene-FVEG_09933	91	90	108	238	249	245	3.26469	2.77532	4.15183	8.24484	8.36902	8.88396	7.24179e-05	1.24932	up
gene-FVEG_04630	937	715	320	1490	1475	1422	18.1052	11.9949	6.62595	27.8247	26.7915	27.7714	0.00368581	1.09846	up
NewGene_1273	9	42	32	132	119	75	0.094529	0.409907	0.38719	1.66042	1.34662	0.955576	0.00191199	1.93422	up
gene-FVEG_09727	553	604	479	1535	1515	1379	8.72763	8.27962	8.12224	23.4367	22.4882	22.0142	8.42405e-19	1.36868	up
gene-FVEG_06040	74	164	147	301	434	345	1.48178	2.85264	3.15793	5.82808	8.18244	6.98756	0.00011999	1.42886	up
gene-FVEG_00950	68354	96419	53971	203182	214364	229783	3208.8	3929.3	2719.7	9217.83	9457.9	10900.5	6.69031e-22	1.53027	up
gene-FVEG_00953	8881	8132	7843	4105	3860	3909	137.243	109.091	130.103	61.3065	56.0511	61.038	1.29924e-09	-1.15157	down
gene-FVEG_11803	43	59	47	17	24	12	0.669375	0.806341	0.787238	0.244554	0.348738	0.187321	0.00657018	-1.5574	down
gene-FVEG_12501	48	221	36	16	25	17	0.715246	2.87536	0.575483	0.225538	0.348669	0.256666	0.0023019	-2.31374	down
gene-FVEG_05651	459	566	399	1703	1512	1558	7.36307	7.87959	6.87063	26.4081	22.8026	25.2544	8.4073e-31	1.68846	up
gene-FVEG_05225	1114	3162	790	714	656	760	8.57644	21.1304	6.5258	5.31287	4.74222	5.90917	0.00368581	-1.20466	down
gene-FVEG_02775	2350	3020	2147	537	586	575	23.6063	26.3365	23.1552	5.21219	5.53393	5.83372	3.45999e-63	-2.20159	down
gene-FVEG_14974	41	77	43	135	182	119	0.46131	0.752364	0.517154	1.47647	1.9335	1.36095	0.000236048	1.4021	up
gene-FVEG_08190	3501	3237	1578	469	509	425	152.047	122.053	73.5579	19.6885	20.7477	18.64	2.45015e-20	-2.61769	down
gene-FVEG_06468	49304	34372	43486	22954	22302	22265	1606.35	972.152	1520.84	722.72	682.9	733.034	0.000172856	-1.02228	down
gene-FVEG_17053	54	35	39	113	142	137	1.24316	0.687371	0.946427	2.52089	3.09098	3.19288	0.000409285	1.52078	up
gene-FVEG_02553	4422	6790	3131	1747	1893	1691	200.043	266.674	152.048	76.3545	80.4768	77.2725	1.9887e-12	-1.45015	down
gene-FVEG_08199	1449	3260	707	500	508	423	8.80822	17.2005	4.60834	2.93656	2.90102	2.59759	5.03285e-06	-1.88427	down
gene-FVEG_14112	517	1476	272	170	170	201	9.8101	24.334	5.53433	3.11617	3.02747	3.85317	4.55151e-05	-2.00471	down
NewGene_1161	115	146	73	226	317	212	2.08083	2.29093	1.41049	3.96158	5.40204	3.89129	0.000594795	1.13565	up
gene-FVEG_15681	203	679	67	77	81	57	5.17044	15.0715	1.83853	1.88775	1.92563	1.45692	0.00265694	-2.0569	down
gene-FVEG_06814	779	1481	712	433	491	466	13.8882	22.9304	13.6207	7.46058	8.22715	8.39702	4.08161e-06	-1.11182	down
gene-FVEG_01954	58	53	49	199	145	167	0.763311	0.611947	0.687921	2.55062	1.80776	2.23637	4.6363e-06	1.59802	up
gene-FVEG_07739	954	1423	252	132	169	123	5.70546	7.38648	1.61691	0.758025	0.950173	0.743651	1.02946e-07	-2.61587	down
gene-FVEG_09898	117	242	148	68	79	52	1.97623	3.56133	2.69743	1.11012	1.25231	0.892309	0.000188727	-1.38405	down
gene-FVEG_11517	478	176	234	46	66	85	11.2277	3.59301	5.89436	1.04155	1.4554	2.01287	2.15864e-05	-2.29005	down
gene-FVEG_07737	499	955	90	21	32	22	2.64338	4.39447	0.511461	0.103692	0.154821	0.116879	3.91823e-11	-4.31248	down
gene-FVEG_03602	1414	3239	829	695	698	520	156.201	310.735	98.2981	74.1403	72.4679	58.0074	0.00012035	-1.49153	down
gene-FVEG_09894	11	22	28	80	104	70	0.1647	0.293001	0.475469	1.23133	1.55757	1.12326	0.000482769	1.97175	up
gene-FVEG_12467	5366	6293	5151	13237	12784	13018	97.2573	99.0306	100.229	231.894	217.802	238.469	1.34991e-19	1.14804	up
gene-FVEG_12465	35	44	49	106	105	99	1.14577	1.23893	1.70883	3.35374	3.24439	3.27703	0.00323639	1.19481	up
gene-FVEG_07652	72	147	88	656	940	660	1.85693	3.29389	2.42508	16.4542	22.9179	17.3123	8.22381e-25	2.84236	up
gene-FVEG_16016	1009	1134	813	495	513	493	6.41013	6.25051	5.54332	3.03534	3.06291	3.15973	1.73463e-10	-1.0385	down
gene-FVEG_11519	5708	13894	5191	3592	4023	3880	90.1675	190.558	88.0317	54.8422	59.7358	61.9375	0.000263694	-1.09603	down
gene-FVEG_17272	180	190	155	66	54	97	3.94739	3.60451	3.63159	1.39353	1.09956	2.13627	0.000442256	-1.33789	down
gene-FVEG_13353	200	499	77	33	52	43	3.61879	7.83491	1.48503	0.57659	0.872522	0.780885	2.05514e-05	-2.54349	down
gene-GimoM_p20	172	233	33	35	27	20	5.56218	6.51881	1.12846	1.07448	0.817607	0.648802	0.000545728	-2.40502	down
gene-FVEG_00386	1702	2155	1633	591	569	601	28.3149	31.1306	29.1686	9.49709	8.8965	10.0908	2.53509e-35	-1.69994	down
gene-FVEG_00383	329	275	287	759	606	712	3.62066	2.62111	3.39081	8.07293	6.26527	7.91803	2.03853e-05	1.13148	up
gene-FVEG_00382	921	662	740	3044	3012	2928	11.4181	7.12846	9.85268	36.503	35.125	36.7111	1.3101e-13	1.85121	up
gene-FVEG_10312	11527	27455	13474	44485	43712	43561	196.438	406.188	246.488	732.684	700.164	750.21	1.30539e-07	1.32137	up
gene-FVEG_09156	76	121	78	236	252	152	1.55571	2.06771	1.62387	4.52086	4.83784	3.08044	0.000497008	1.16915	up
gene-FVEG_09150	3702	5740	3561	1533	1670	1526	98.2329	132.231	101.433	39.313	41.6477	40.922	4.04715e-26	-1.49985	down
gene-FVEG_12805	910	1100	467	324	347	351	18.8534	19.7964	10.3827	6.4861	6.75594	7.34316	6.07523e-06	-1.30527	down
gene-FVEG_05512	3807	5549	3183	1913	1908	1901	55.7934	70.6117	50.0736	27.0879	26.2799	28.159	3.20261e-15	-1.16886	down
gene-FVEG_04403	304	628	90	21	19	13	3.33239	5.98036	1.05747	0.22198	0.19145	0.138883	2.72164e-12	-4.22611	down
NewGene_1488	3	0	0	50	39	39	0.017446	0	0	0.398203	0.299782	0.324431	1.05434e-05	5.32321	up
gene-FVEG_02125	6056	5900	5132	19027	19933	18329	45.6093	38.5697	41.4855	138.487	141.092	139.498	2.2127e-25	1.66705	up
gene-FVEG_13038	43	5139	168	18	40	30	0.645122	68.3315	2.75674	0.263513	0.564918	0.455521	0.000949311	-5.7274	down
NewGene_1737	13	26	14	182	147	157	0.293378	0.519043	0.335366	4.06777	3.20678	3.67063	1.05311e-15	3.16116	up
gene-FVEG_08439	123	1091	64	30	67	35	2.44247	18.8856	1.35619	0.573525	1.24578	0.690829	0.000326871	-3.13107	down
gene-FVEG_08438	64	754	31	18	55	49	0.856101	8.86023	0.44839	0.226971	0.693773	0.664274	0.00997424	-2.62979	down
gene-FVEG_12254	29	83	33	169	159	171	0.76549	1.91555	0.927779	4.32552	3.95295	4.58212	2.82089e-05	1.78638	up
gene-FVEG_11782	150	1020	74	20	40	18	2.63581	15.4555	1.37565	0.3158	0.648171	0.302238	1.78191e-06	-3.86842	down
gene-FVEG_08383	206	253	256	102	69	92	2.05035	2.18257	2.73356	0.979015	0.646337	0.980903	3.46397e-06	-1.52131	down
gene-FVEG_11788	687	1006	542	216	256	189	8.89409	11.3037	7.52449	2.70177	3.11286	2.47085	4.36667e-16	-1.79408	down
gene-FVEG_00721	71	146	59	29	40	29	1.52194	2.74684	1.35751	0.5907	0.807474	0.634666	0.00194702	-1.50065	down
gene-FVEG_06718	123	329	122	90	57	80	1.21484	2.82641	1.29308	0.852257	0.527572	0.799362	0.00402611	-1.32271	down
gene-FVEG_14097	42	58	36	14	9	9	0.440842	0.534383	0.395023	0.141476	0.074881	0.091597	0.000448266	-2.13477	down
gene-FVEG_04241	53100	30960	38335	20961	21005	19727	216.287	109.472	167.612	82.5105	80.4097	81.1981	0.000334233	-1.10074	down
gene-FVEG_04242	49429	22019	33260	17918	17340	16022	179.92	69.2084	130.058	62.7374	59.0497	58.3351	0.00212371	-1.15801	down
gene-FVEG_04243	527	834	479	1455	1185	1258	7.91775	10.8854	7.72198	21.1438	16.7359	19.1131	4.15983e-08	1.0476	up
gene-FVEG_13465	24472	45562	25028	98220	97828	92528	812.448	1313.14	891.938	3151.36	3052.53	3104.27	1.72615e-18	1.5768	up
gene-FVEG_13461	5481	7235	4476	26818	25950	25909	50.9989	58.4383	44.7064	241.167	226.949	243.632	9.45411e-69	2.14845	up
gene-FVEG_13462	2597	5435	2562	14873	16470	15214	54.8708	100.078	58.0998	310.945	327.099	325.544	1.11807e-21	2.12573	up
gene-FVEG_08672	302	755	157	107	110	109	2.39636	5.20401	1.33268	0.820244	0.814425	0.873684	0.00012035	-1.8519	down
gene-FVEG_15416	192	465	190	119	108	125	3.36789	7.08201	3.57653	2.00955	1.77457	2.24326	0.000626601	-1.26157	down
NewGene_1134	41	221	101	41	24	39	0.310601	1.74046	0.882296	0.3617	0.257893	0.263094	0.00681514	-1.78066	down
gene-FVEG_15413	43	23	40	150	101	143	0.619789	0.285123	0.610412	2.09222	1.37466	2.08672	0.000507379	1.77685	up
gene-FVEG_16806	50	52	44	111	127	175	1.21473	1.09209	1.14658	2.62674	2.91665	4.34684	0.000311874	1.43552	up
gene-FVEG_10125	724	655	510	154	118	117	12.5785	9.87616	9.51772	2.58742	1.92506	2.04898	4.19799e-20	-2.35412	down
gene-FVEG_11016	151314	171819	125248	70181	82091	65594	5414.83	5337.65	4811.24	2427.07	2760.95	2372	4.12765e-14	-1.10502	down
gene-FVEG_01597	1396	1032	1232	3222	3654	3409	37.4885	24.0531	35.5074	83.6372	92.2634	92.5451	7.908e-08	1.38706	up
gene-FVEG_02718	93	173	72	739	730	778	1.43135	2.30842	1.1788	11.0172	10.5869	12.1367	1.56804e-25	2.7191	up
gene-FVEG_00970	1536	1935	1260	4936	4963	4505	20.5004	22.4693	18.1718	63.5945	62.3734	60.9045	2.23047e-35	1.55417	up
gene-FVEG_00976	724	620	674	1395	1611	1498	11.3489	8.43732	11.3442	21.1377	23.74	23.7401	7.31008e-06	1.06463	up
gene-FVEG_06106	3097	5007	2221	1597	1461	1551	29.0856	40.8213	22.3846	14.4949	12.8886	14.7183	1.3249e-07	-1.17981	down
gene-FVEG_01625	172	256	137	551	572	514	3.34727	4.31959	2.85791	10.3632	10.4647	10.105	1.04453e-12	1.49797	up
gene-FVEG_07288	105	297	128	57	84	80	1.50637	3.72009	1.97075	0.792786	1.13715	1.16198	0.00577685	-1.25508	down
gene-FVEG_11589	248	253	238	584	581	548	2.44046	2.16052	2.51451	5.55927	5.38155	5.44986	7.34303e-08	1.13429	up
gene-FVEG_12114	81	155	62	235	244	232	1.85264	3.10269	1.53342	5.23623	5.28821	5.41644	0.00020094	1.24415	up
gene-FVEG_01971	2717	4028	2660	6481	6690	6367	18.2852	23.4971	19.1866	42.1403	42.2598	43.2458	3.61415e-16	1.00852	up
gene-FVEG_01970	2525	2757	2199	5601	5475	5191	16.1133	15.2745	14.9861	34.5662	32.6586	33.3898	1.31665e-14	1.05173	up
gene-FVEG_03046	161	171	47	20	32	45	5.16431	4.7624	1.61454	0.610539	0.936904	1.44701	0.0015473	-1.9776	down
gene-FVEG_16784	435	994	503	1453	1907	1220	22.1083	43.8563	27.4364	71.4182	91.1221	62.6686	2.86731e-05	1.22821	up
gene-FVEG_03666	149	164	103	48	79	62	3.3087	3.14391	2.44158	1.0096	1.64714	1.37479	0.0016523	-1.19283	down
gene-FVEG_03198	382	299	350	135	122	117	7.22841	4.90644	7.09299	2.45713	2.15997	2.23324	4.87165e-07	-1.56366	down
gene-FVEG_03669	714	1106	719	333	380	310	12.8724	17.3304	13.9289	5.80504	6.44594	5.65045	8.65325e-14	-1.35695	down
gene-FVEG_03668	579	2202	487	208	144	215	11.3064	37.339	10.2065	3.92569	2.64124	4.24332	4.10597e-07	-2.45982	down
gene-FVEG_11060	158	109	97	225	324	230	3.6094	2.15875	2.36825	4.97028	6.96321	5.31295	0.00787747	1.00804	up
gene-FVEG_11065	4330	5835	2597	13487	15787	13404	67.9076	79.4462	43.7127	204.441	232.722	212.461	2.16794e-14	1.71496	up
gene-FVEG_06019	1304	2650	1259	686	713	651	17.2413	30.4301	17.8691	8.75983	8.86506	8.69389	8.33719e-09	-1.35909	down
gene-FVEG_05459	3363	4709	1367	943	1263	1095	37.0388	45.6586	16.3446	10.0301	13.1884	12.2465	2.33363e-05	-1.51844	down
gene-FVEG_05456	911	1189	643	445	418	396	5.50534	6.23818	4.17042	2.5936	2.37369	2.41689	6.46013e-09	-1.16297	down
gene-FVEG_00366	1549	2655	1509	748	706	822	25.687	38.2244	26.8603	11.9789	10.993	13.7702	2.62141e-12	-1.35622	down
gene-FVEG_10333	27	19	23	238	251	220	0.481764	0.290197	0.434005	4.18846	4.3077	4.05053	4.35222e-20	3.27335	up
gene-FVEG_14921	378	815	504	2319	2419	2206	7.50791	14.0579	10.743	44.5596	45.2127	44.3199	7.06588e-19	2.00225	up
gene-FVEG_09171	5805	14591	4954	2993	3170	3009	127.339	277.88	116.646	63.4497	65.3538	66.7073	3.9201e-06	-1.44679	down
gene-FVEG_09176	141	236	479	79	105	121	1.38811	2.02698	5.19036	0.744682	0.977756	1.20426	0.00476914	-1.61615	down
gene-FVEG_12861	1153	4113	1128	667	672	712	21.3583	66.1337	22.4161	11.9274	11.6842	13.3188	0.000136994	-1.59097	down
gene-FVEG_12860	1739	2919	2225	5060	5475	4923	28.7338	41.8716	39.4698	80.8069	85.0286	82.2155	6.26108e-10	1.11415	up
gene-FVEG_12867	860	785	961	310	338	307	16.9017	13.3975	20.2771	5.88226	6.23494	6.09605	3.34678e-09	-1.54924	down
gene-FVEG_10578	328	369	279	132	121	135	4.24264	4.14597	3.87773	1.65108	1.46416	1.76139	1.20363e-09	-1.39329	down
gene-FVEG_14005	278	97	310	10	5	8	3.22499	0.971693	3.85413	0.102113	0.051145	0.083855	4.42526e-14	-5.05936	down
gene-FVEG_04466	24	105	18	199	174	232	0.400396	1.54023	0.315052	3.25893	2.77684	3.97934	0.000562997	2.11535	up
gene-FVEG_10957	208	167	26	40	35	14	3.67178	2.55724	0.475673	0.67974	0.569127	0.24296	0.00631825	-2.20601	down
gene-FVEG_13015	89	460	90	44	45	49	1.54372	6.9727	1.68087	0.735792	0.724229	0.859145	0.000873613	-2.12906	down
gene-FVEG_13017	24374	18580	22954	3755	3879	3509	264.044	174.731	266.923	39.3112	39.494	38.4033	8.3541e-29	-2.6711	down
gene-FVEG_13016	14252	10139	13553	3641	3197	3394	149.99	92.6258	153.101	37.0284	31.6159	36.0848	9.32166e-14	-2.00237	down
gene-FVEG_08104	1507	1862	1668	6194	6354	5966	28.3912	30.1765	33.4878	112.673	112.54	113.503	6.48036e-34	1.80536	up
gene-FVEG_11413	81	40	42	376	428	356	0.95854	0.408652	0.532056	4.32269	4.77951	4.27137	4.15247e-12	2.72935	up
gene-FVEG_05891	1240	3591	1214	784	922	862	15.3686	38.637	16.1541	9.39113	10.7389	10.7932	0.000726024	-1.20888	down
gene-FVEG_02109	316	830	254	201	238	163	11.5056	26.2479	9.90222	7.05517	8.12748	5.98578	0.00385656	-1.19495	down
gene-FVEG_04882	52	78	57	129	129	157	1.05011	1.37898	1.24771	2.54341	2.45955	3.23679	0.00120618	1.10007	up
NewGene_1808	82	170	114	276	277	238	1.68108	3.01894	2.48383	5.45437	5.33426	4.90985	0.000427301	1.0715	up
gene-FVEG_12054	200	242	244	701	857	717	8.46933	8.87401	11.0901	28.6751	34.1227	30.7033	5.57611e-13	1.64982	up
gene-FVEG_11683	1563	1681	938	3590	3111	2707	32.9217	30.7519	21.2117	73.1125	61.6172	57.643	8.30409e-07	1.11881	up
gene-FVEG_04266	140	163	147	549	555	576	2.62315	2.66397	2.96709	10.0022	9.83506	10.9726	7.21553e-19	1.83052	up
gene-FVEG_04268	1853	1724	1740	723	783	739	26.6565	21.535	26.8817	10.0514	10.5857	10.748	8.82348e-11	-1.33182	down
gene-FVEG_13657	326	914	349	73	118	94	2.05834	5.01561	2.39472	0.444383	0.697401	0.596584	3.00788e-10	-2.46417	down
gene-FVEG_13653	1142	1355	760	3872	3762	3865	28.4721	29.3332	20.3314	93.3355	88.1876	97.4344	1.80798e-23	1.77582	up
NewGene_1114	478	721	526	276	270	292	3.62447	5.15358	3.71896	1.95198	1.90843	2.0804	2.03778e-08	-1.09284	down
gene-FVEG_11508	6984	9785	7808	3275	3703	3216	93.0463	113.178	111.669	42.165	46.3696	43.3001	3.61913e-20	-1.33154	down
gene-FVEG_16221	123	114	107	256	305	273	7.7425	6.21526	7.20631	15.6293	18.1014	17.4531	1.49967e-05	1.19803	up
gene-FVEG_11500	12826	7769	7466	2910	2606	2652	115.751	60.0168	72.2943	25.1002	21.5852	23.3896	1.5627e-10	-1.87841	down
gene-FVEG_04670	27138	16250	19793	8202	8962	8006	229.922	117.427	174.845	65.2276	69.3139	66.5761	1.074e-06	-1.4389	down
gene-FVEG_15559	370	716	565	1492	1707	1193	2.82152	4.73469	4.62044	10.9899	12.2328	9.18792	2.41468e-07	1.3563	up
NewGene_1231	127	194	83	60	55	51	1.61275	2.14821	1.13526	0.73268	0.650527	0.655339	0.000696571	-1.3049	down
gene-FVEG_13561	2168	1601	2213	776	709	649	31.5032	20.191	34.5185	10.8919	9.67575	9.5297	2.27093e-08	-1.60149	down
gene-FVEG_15885	91	418	37	14	21	21	3.28933	13.2167	1.41874	0.473864	0.694921	0.763395	6.732e-05	-3.1741	down
gene-FVEG_00191	3645	4030	3118	1492	1747	1721	68.2448	65.4996	62.6585	26.9885	30.7334	32.5629	6.49348e-14	-1.18684	down
gene-FVEG_00192	3264	2080	2321	993	822	755	35.7377	19.7707	27.2745	10.5012	8.45132	8.35323	1.1774e-08	-1.68246	down
gene-FVEG_00193	12633	10690	11092	3852	3534	3165	150.527	110.584	141.827	44.3358	39.5661	38.0604	1.95235e-17	-1.80009	down
gene-FVEG_09611	270	181	214	833	865	881	4.62441	2.6883	3.93038	13.8035	13.9416	15.2601	1.75782e-10	1.85372	up
gene-FVEG_06132	158	171	204	416	345	386	4.33691	4.07	6.01146	11.0254	8.88001	10.6833	0.000722099	1.01411	up
gene-FVEG_01907	366	731	650	1444	2038	1336	4.75588	8.25295	9.06772	18.1502	24.9224	17.5614	5.92064e-06	1.39952	up
gene-FVEG_17371	261	135	155	522	591	450	12.7776	5.71056	8.12772	24.7079	27.2109	22.287	0.0003023	1.39338	up
gene-FVEG_12540	56	263	57	21	17	4	0.341848	1.39331	0.36993	0.121218	0.093137	0.024016	0.000124627	-3.10438	down
gene-FVEG_10363	238	303	150	100	100	93	1.97237	2.1851	1.33201	0.802031	0.775028	0.773953	2.52452e-05	-1.2742	down
gene-FVEG_00913	24	20	32	131	45	151	0.48134	0.338829	0.68207	2.56784	0.851449	3.09279	0.00265625	2.00282	up
gene-FVEG_16423	166	230	146	589	599	581	3.65112	4.3973	3.44217	12.5475	12.4112	12.9536	6.75012e-20	1.65877	up
gene-FVEG_03465	793	841	894	125	119	117	16.5572	15.2454	20.0412	2.52181	2.33092	2.4544	4.43106e-35	-2.89578	down
gene-FVEG_01918	4023	5930	2121	1635	1655	1352	29.003	37.1144	16.4111	11.3907	11.2098	9.84581	1.35072e-06	-1.39103	down
gene-FVEG_01912	697	1001	434	257	277	261	24.9856	31.1611	16.7013	8.905	9.3385	9.43392	3.1264e-08	-1.44524	down
gene-FVEG_01914	163	110	138	555	470	503	0.583836	0.343086	0.528691	1.926	1.58629	1.82459	1.4949e-08	1.79067	up
gene-FVEG_16766	332	318	341	162	114	143	11.3215	9.40439	12.4748	5.32938	3.65607	4.9173	1.20826e-05	-1.33065	down
gene-FVEG_16760	3816	10093	2059	2209	2233	2036	45.9494	105.519	26.6132	25.7038	25.2696	24.7667	0.00384423	-1.25215	down
gene-FVEG_07599	4681	10664	1283	741	855	759	95.2706	188.408	28.0301	14.5642	16.3553	15.5952	9.50097e-08	-2.75946	down
gene-FVEG_07616	939	1469	599	267	291	362	3.54494	4.81565	2.42658	0.974871	1.02985	1.38125	2.76884e-09	-1.7185	down
gene-FVEG_07615	1548	4587	802	541	583	502	21.5392	55.418	11.9721	7.27204	7.61675	7.05845	1.51665e-05	-2.03107	down
gene-FVEG_08421	25	27	11	95	60	91	0.555948	0.517785	0.251007	2.03151	1.2454	2.02964	0.000364868	1.92981	up
gene-FVEG_08990	88	189	113	568	517	554	2.08204	3.91362	2.90115	13.1297	11.6044	13.3808	5.83176e-15	2.04162	up
gene-FVEG_08992	93	113	103	334	279	305	1.56966	1.65541	1.86669	5.47332	4.44672	5.22648	4.81772e-09	1.50087	up
gene-FVEG_08993	2231	3032	2347	6581	6495	6155	21.1967	25.0078	23.9363	60.4228	57.9978	59.0954	1.59359e-25	1.27736	up
gene-FVEG_12439	142	219	128	81	60	87	2.44135	3.27276	2.36675	1.34355	0.962675	1.518	0.000854533	-1.13543	down
gene-FVEG_05927	3951	7006	2608	2149	2116	2032	35.6969	54.9488	25.2883	18.765	17.9614	18.5469	3.54765e-05	-1.1096	down
gene-FVEG_07218	5224	19303	5462	3434	3230	3585	83.5277	267.978	93.7565	53.0577	48.5451	57.9292	0.000237495	-1.49946	down
gene-FVEG_05925	146	149	174	462	372	383	2.69128	2.38631	3.4525	8.25897	6.45911	7.15728	8.65791e-06	1.28366	up
gene-FVEG_00346	481	514	505	1432	1468	1464	4.62508	4.28334	5.20638	13.3015	13.2654	14.2224	8.32827e-15	1.46021	up
gene-FVEG_06964	384	434	133	118	119	108	6.17876	6.1466	2.2912	1.83161	1.7831	1.75162	0.000643033	-1.48265	down
gene-FVEG_08081	236	333	294	159	100	130	5.14651	6.30837	6.88776	3.34237	2.04773	2.85095	9.70925e-05	-1.21616	down
gene-FVEG_13464	9030	18721	10105	37572	40115	36764	119.335	214.78	143.357	479.882	498.278	490.99	3.6114e-14	1.57601	up
gene-FVEG_04196	1562	1861	1115	6376	6377	6169	20.7792	21.4956	15.9299	82.0119	79.7676	82.972	1.21332e-39	2.01164	up
gene-FVEG_14945	225	714	334	1185	1394	1147	2.72448	7.5315	4.35232	13.9063	15.932	14.0904	6.97227e-06	1.55181	up
gene-FVEG_01123	4122	6427	3921	2368	2498	2460	54.0635	73.1777	55.2036	30.0149	30.7889	32.5947	2.54139e-12	-1.0203	down
gene-FVEG_13190	2493	2239	2581	861	1053	915	32.3176	25.2021	35.9268	10.782	12.8289	11.9778	6.10477e-10	-1.46825	down
gene-FVEG_07188	8158	18642	6943	5157	5489	5108	216.489	429.502	197.798	132.244	136.909	136.992	0.000151371	-1.08933	down
NewGene_1772	43	24	14	218	149	114	0.4444	0.216134	0.161644	2.29387	1.92456	1.18641	5.70065e-06	2.48811	up
gene-FVEG_01870	2269	6191	2557	1161	941	1105	23.1651	54.8808	28.0228	11.4499	9.02506	11.4006	1.04019e-08	-1.76917	down
gene-FVEG_12036	290	801	431	1120	1308	1249	14.1902	34.0692	22.6929	53.0834	60.2636	61.9044	5.5141e-05	1.262	up
gene-FVEG_09695	3677	2163	2626	1151	1383	1419	55.1531	28.1636	42.2822	16.678	19.4888	21.5078	0.000183419	-1.20717	down
gene-FVEG_02690	37	28	43	207	190	176	1.15791	0.756724	1.448	6.28012	5.6118	5.58802	4.85702e-09	2.30178	up
gene-FVEG_06366	765	904	827	256	303	185	8.35708	8.57915	9.70479	2.70326	3.10493	2.034	1.24934e-13	-1.82634	down
gene-FVEG_03250	1789	2679	1250	420	235	371	19.107	24.8362	14.3337	4.33074	2.35564	4.00283	5.87353e-18	-2.49902	down
gene-FVEG_12211	284	446	438	1528	1445	1411	7.5872	10.3406	12.5651	39.4901	36.3221	38.1497	6.61702e-15	1.83537	up
NewGene_1820	72	79	93	224	205	228	1.55688	1.48192	2.15601	4.70165	4.18252	5.01582	4.21919e-05	1.34202	up
gene-FVEG_11478	4200	6198	3732	2257	2312	2213	43.3994	55.5138	42.582	22.4995	22.4841	23.5095	6.82336e-16	-1.0991	down
gene-FVEG_13925	1140	4996	1132	76	57	70	24.6953	93.9591	26.3203	1.58842	1.14089	1.51131	1.1668e-27	-5.09242	down
gene-FVEG_13926	2050	3082	1624	93	117	124	27.4202	35.7884	23.3161	1.19688	1.45855	1.66412	1.09008e-90	-4.367	down
gene-FVEG_06755	2269	2825	2518	6631	6178	5887	38.897	42.0316	46.3334	109.844	99.5356	101.982	2.19599e-15	1.2237	up
gene-FVEG_17592	180	914	104	56	100	24	6.74685	29.8546	4.20032	2.01769	3.52501	0.878803	0.000598533	-2.64137	down
gene-FVEG_12818	115	401	90	43	91	46	1.50706	4.56075	1.25392	0.532402	1.11481	0.608196	0.005845	-1.70021	down
gene-FVEG_02516	66	143	61	233	198	175	1.08038	2.03432	1.06623	3.69188	3.05536	2.89547	0.00162094	1.15543	up
gene-FVEG_04366	132	76	126	624	585	537	5.56736	2.78277	5.70537	25.5584	23.3021	22.9589	3.04538e-10	2.26342	up
gene-FVEG_04209	101	302	127	346	421	388	4.80498	12.5503	6.53944	16.032	18.9398	18.7977	0.00321582	1.13192	up
gene-FVEG_04531	115	121	209	429	377	372	0.740744	0.673547	1.44365	2.66888	2.27933	2.41697	0.00146468	1.28458	up
gene-FVEG_05556	22063	10162	13423	7110	6642	6925	73.433	29.3601	47.9566	22.8693	20.7752	23.2908	0.000575008	-1.26201	down
gene-FVEG_13679	188	666	94	83	94	70	5.43085	16.762	2.90115	2.32199	2.54464	2.0471	0.00249329	-1.86341	down
gene-FVEG_07408	241	918	216	209	167	141	5.63365	18.7024	5.41851	4.72477	3.66217	3.3289	0.00887205	-1.35566	down
gene-FVEG_11562	120	277	110	641	751	620	3.50778	7.06696	3.46504	18.205	20.7577	18.4348	6.83909e-11	1.9874	up
gene-FVEG_11299	97	197	125	314	353	358	3.72629	6.59886	5.14876	11.7179	12.7977	13.9638	8.33329e-06	1.25645	up
gene-FVEG_16249	15735	9057	13158	5488	5694	5326	96.7953	48.3643	86.8893	32.626	32.9197	33.105	3.17231e-05	-1.32201	down
gene-FVEG_05921	957	991	970	4020	4054	4244	27.4787	24.6979	29.8905	111.564	109.414	123.177	1.90485e-29	1.99637	up
gene-FVEG_10163	1335	1154	1508	673	610	550	35.0957	26.3407	42.5462	17.0966	15.0605	14.6132	8.00406e-06	-1.23265	down
gene-FVEG_10169	64	115	126	370	345	295	1.4718	2.29159	3.09176	8.22924	7.46036	6.8549	3.21035e-06	1.64827	up
gene-FVEG_13585	43	80	30	195	187	153	0.998131	1.64673	0.740497	4.45658	4.15868	3.65793	2.26568e-06	1.79189	up
gene-FVEG_15538	47	46	36	219	218	164	4.18891	3.57172	3.46509	18.9856	18.3943	14.8405	3.75414e-11	2.14965	up
gene-FVEG_15534	183	482	311	153	138	117	4.9876	11.4449	9.13221	4.036	3.54977	3.21077	0.000455284	-1.28805	down
gene-FVEG_11831	488	1276	467	201	246	172	10.0478	22.7971	10.3047	3.98181	4.74194	3.57927	2.28071e-07	-1.83754	down
gene-FVEG_03352	131	64	102	543	582	510	1.32095	0.553935	1.10043	5.30276	5.52892	5.20619	9.35502e-10	2.33786	up
gene-FVEG_06077	257	315	204	725	593	656	1.7474	1.8607	1.49005	4.76612	3.79092	4.51049	7.00101e-11	1.29539	up
gene-FVEG_12987	4574	6828	4306	1682	1872	1781	30.2773	39.2345	30.5969	10.7588	11.641	11.9087	1.73497e-31	-1.60027	down
gene-FVEG_09631	78	228	59	33	54	32	0.80064	2.04623	0.648323	0.324771	0.520473	0.332203	0.00740099	-1.58225	down
gene-FVEG_04719	22	33	21	60	75	56	0.235904	0.312557	0.241827	0.645285	0.779172	0.623312	0.00727079	1.28094	up
gene-FVEG_14664	72	156	75	275	297	296	0.992399	1.88317	1.10847	3.70534	3.88667	4.16748	1.25912e-06	1.50254	up
gene-FVEG_05666	54	315	60	15	3	14	0.711312	3.63326	0.8489	0.18952	0.036445	0.180147	1.57483e-05	-3.6512	down
gene-FVEG_05238	2638	3228	4798	1601	1466	1598	29.9201	31.9395	58.3108	17.3753	15.3443	17.8244	6.31324e-05	-1.30218	down
gene-FVEG_05239	12826	17033	17226	7060	7052	6696	104.528	120.507	150.707	55.6035	54.0129	55.143	2.58216e-10	-1.25838	down
gene-FVEG_13228	59	258	33	20	31	27	0.611127	2.33844	0.3621	0.193522	0.298819	0.275736	0.00728491	-2.07294	down
gene-FVEG_12287	142	215	134	363	306	373	1.91812	2.5144	1.93505	4.7321	3.87328	5.08893	1.72266e-05	1.0443	up
gene-FVEG_00354	9059	6154	8298	4135	4199	4004	80.5907	47.527	79.1934	35.5492	35.1048	35.9964	0.000280442	-1.04382	down
gene-FVEG_12285	293	668	286	124	139	152	4.58183	9.07979	4.87742	1.88604	2.07323	2.43034	1.60612e-06	-1.5865	down
gene-FVEG_02733	1103	3458	305	104	107	79	17.059	46.4349	5.05577	1.54266	1.54322	1.22832	3.88652e-11	-3.9823	down
gene-FVEG_12529	12177	9892	6877	160	117	118	197.624	139.363	119.799	2.49564	1.77827	1.93429	3.82635e-128	-6.26821	down
gene-FVEG_01668	26	34	16	122	101	67	0.734267	0.850395	0.475556	3.37259	2.71906	1.92916	9.77892e-05	1.88958	up
gene-FVEG_01661	7	15	22	143	181	161	0.053854	0.102473	0.189018	1.15339	1.42298	1.35517	1.85174e-11	3.37627	up
gene-FVEG_02312	90	345	80	22	4	22	0.712794	2.37867	0.678696	0.162841	0.026348	0.173397	1.01709e-05	-3.35534	down
gene-FVEG_07790	67002	44702	65803	20374	20838	19028	534.602	309.629	563.597	157.102	156.259	153.416	6.72982e-09	-1.67893	down
gene-FVEG_12762	24	23	12	338	375	318	0.441838	0.367272	0.224253	6.12227	6.6015	6.01239	2.15626e-35	4.07233	up
gene-FVEG_16246	360	898	486	326	314	226	8.21655	17.8171	11.926	7.18603	6.74148	5.2089	0.00190707	-1.02877	down
gene-FVEG_12221	319	236	253	671	727	630	2.79711	1.80065	2.38359	5.69923	6.00573	5.59146	8.77135e-06	1.23117	up
gene-FVEG_06386	3516	7555	2454	2186	2239	1969	37.3863	69.7134	28.0062	22.5093	22.3753	21.168	0.000721328	-1.06706	down
gene-FVEG_05654	569	776	544	3670	4047	3849	13.1963	15.6341	13.5413	82.3497	88.3099	90.3029	3.20292e-89	2.56131	up
gene-FVEG_08205	169	178	188	405	413	438	2.17114	1.98534	2.56997	5.01191	4.9744	5.67338	6.23705e-06	1.14838	up
gene-FVEG_08200	858	1090	1108	497	436	465	25.3921	28.0024	35.1847	14.1945	12.107	13.8808	9.35346e-08	-1.20835	down
gene-FVEG_09037	147	767	130	58	131	97	4.00013	18.221	3.79616	1.51669	3.35495	2.67324	0.00796181	-1.77844	down
gene-FVEG_00226	146	316	204	1287	1523	1405	6.15329	11.5637	9.21664	52.545	60.4532	59.9523	8.8887e-28	2.62797	up
gene-FVEG_00227	1806	2792	2463	51071	52833	44839	110.016	147.623	161.016	3006.61	3024.89	2760.25	2.15104e-124	4.32935	up
gene-FVEG_00225	997	1057	1050	8204	8262	7793	20.693	19.0454	23.388	164.558	161.171	163.439	2.42906e-65	2.88304	up
gene-FVEG_00223	2770	2230	2647	605	572	533	40.9599	28.6213	42.0213	8.6384	7.95001	7.96366	8.77318e-21	-2.26374	down
gene-FVEG_00220	609	2056	352	171	193	172	13.9534	40.8897	8.6446	3.77562	4.14451	3.9746	1.42046e-06	-2.42277	down
gene-FVEG_00221	570	2801	316	91	162	131	8.68832	37.1145	5.16233	1.33047	2.32163	2.01694	4.35854e-07	-3.15666	down
gene-FVEG_07891	1610	3011	1910	793	805	778	29.5287	48.0654	37.5912	13.9538	13.8153	14.4497	1.12814e-14	-1.49422	down
gene-FVEG_05492	5396	4275	4666	1844	2057	2059	157.053	107.997	145.757	51.8672	56.2663	60.5412	8.70188e-09	-1.36258	down
gene-FVEG_05490	625	714	573	323	319	311	4.61339	4.57173	4.54137	2.29931	2.21214	2.31856	9.93316e-10	-1.07139	down
gene-FVEG_11173	9857	15790	8993	752	1024	885	175.876	244.588	172.24	12.9519	17.1705	15.9477	1.07167e-91	-3.7354	down
gene-FVEG_00329	1813	3089	1530	1041	989	869	11.5037	17.0163	10.4192	6.38154	5.89835	5.56859	1.1774e-08	-1.17323	down
gene-FVEG_00328	7550	20515	6529	3410	3651	3184	133.763	315.054	124.417	58.4933	61.1159	57.0523	1.86777e-07	-1.72934	down
gene-FVEG_00321	6158	14745	1236	800	819	831	160.97	334.624	34.6683	20.1889	20.107	21.9395	0.000371949	-3.10141	down
gene-FVEG_00320	2473	4999	549	486	591	602	71.7114	125.868	17.0804	13.6217	16.0881	17.6207	8.17866e-05	-2.19944	down
gene-FVEG_00326	7244	17626	3672	2650	2429	2345	81.3997	172.665	44.6438	28.7733	25.7776	26.5978	3.16973e-06	-1.89869	down
gene-FVEG_00325	11458	26017	2649	1883	1949	1830	227.372	448.196	56.4284	36.1032	36.3499	36.686	0.000635712	-2.76015	down
gene-FVEG_00324	1262	3017	622	437	536	492	27.7251	57.5525	14.6515	9.27907	11.0592	10.9252	9.32882e-05	-1.69805	down
gene-FVEG_06944	258	498	217	183	129	163	6.4708	10.8436	5.84337	4.41397	3.02508	4.1141	0.00184815	-1.04304	down
gene-FVEG_17362	19	29	51	288	286	289	1.57455	2.15411	4.68403	23.7868	22.9373	24.9366	1.96441e-11	3.01619	up
gene-FVEG_04029	476	712	526	1229	1382	1213	5.36123	6.96647	6.35733	13.3805	14.6376	13.8126	2.08506e-11	1.10332	up
gene-FVEG_13441	83	121	60	33	42	33	5.49895	6.98287	4.25002	2.08255	2.61067	2.18545	0.00197789	-1.32211	down
gene-FVEG_13449	14	0	16	99	114	88	0.230728	0	0.284408	1.67708	1.87637	1.55318	0.00153655	3.12537	up
gene-FVEG_08033	292	913	306	192	221	230	2.01926	5.48154	2.26917	1.27919	1.43339	1.60273	0.00380418	-1.20249	down
gene-FVEG_08482	2657	4236	2358	1184	1359	1321	36.1351	50.0138	34.4217	15.5567	17.3609	18.1444	1.47878e-13	-1.29065	down
gene-FVEG_01491	211	232	206	142	63	116	4.10873	3.91974	4.29892	2.67471	1.14838	2.28439	0.00821086	-1.08738	down
gene-FVEG_08486	201	374	100	42	39	17	1.43789	2.32017	0.768643	0.29029	0.259789	0.119496	1.86777e-07	-2.77691	down
gene-FVEG_01498	2393	2235	2055	1204	1076	1183	46.5332	37.7267	42.8876	22.6266	19.6661	23.2281	2.15878e-07	-1.02954	down
gene-FVEG_04599	12879	15847	11352	6314	6852	6377	121.613	137.444	115.061	57.6184	61.6427	61.6072	3.02129e-22	-1.09413	down
gene-FVEG_13054	278	249	243	53	70	59	3.8806	3.02455	3.63901	0.706294	0.912789	0.832054	3.79245e-12	-2.1669	down
gene-FVEG_13053	85	436	39	4	11	12	0.97499	4.33758	0.468704	0.044373	0.118259	0.131541	8.73988e-07	-4.25464	down
gene-FVEG_13058	591	336	466	195	242	274	9.85477	4.86086	8.33124	3.13788	3.79316	4.61544	0.00588712	-1.08384	down
gene-FVEG_02674	89	91	79	264	221	148	2.21575	1.974	2.1203	6.39276	5.20288	3.74192	0.000635643	1.21013	up
gene-FVEG_05376	1435	1768	2324	4576	4749	4455	58.7199	62.8063	102.079	180.979	182.67	184.222	1.45431e-05	1.21692	up
gene-FVEG_03239	11070	14978	8662	6251	5892	5440	73.3737	86.1787	61.6293	40.0416	36.6995	36.4359	6.03614e-12	-1.02295	down
gene-FVEG_00942	53	93	61	187	206	195	8.98278	13.7134	11.163	30.87	33.0071	33.6736	7.48469e-07	1.46311	up
gene-FVEG_09500	13201	10628	8990	4895	5513	5028	177.685	124.192	129.9	63.6663	69.7347	68.391	1.66055e-07	-1.17071	down
gene-FVEG_12238	799	428	157	20	31	12	8.32774	3.87145	1.75395	0.200568	0.300836	0.119212	1.00128e-13	-4.5336	down
gene-FVEG_13944	104	310	43	28	22	31	2.36588	6.16707	1.0562	0.603899	0.463956	0.707272	0.000381314	-2.42296	down
NewGene_181	133	271	135	473	657	559	2.66947	4.67467	2.9912	9.11171	12.4972	11.4126	8.82065e-09	1.62905	up
gene-FVEG_08973	326	465	351	1101	1093	956	6.00469	7.44926	6.94268	19.6405	18.9743	17.8375	7.06058e-18	1.40597	up
gene-FVEG_11761	49	167	110	407	316	298	2.1645	6.45229	5.22399	17.5099	13.2102	13.4049	0.000146428	1.62073	up
gene-FVEG_11760	232	267	255	563	678	617	3.46152	3.45139	4.07742	8.11101	9.49855	9.29432	2.58454e-08	1.22478	up
gene-FVEG_11763	594	516	124	119	86	67	3.43324	2.58554	0.763737	0.660728	0.464314	0.386241	6.6995e-05	-2.21378	down
gene-FVEG_11768	771	886	899	201	227	224	11.3023	11.2802	14.1494	2.83549	3.12737	3.30907	2.96389e-20	-2.05273	down
gene-FVEG_06333	449	914	452	276	263	170	3.36817	5.95935	3.64377	2.00145	1.85237	1.28711	7.75749e-06	-1.37674	down
gene-FVEG_13613	133	295	74	49	66	69	1.60612	3.08916	0.953898	0.564267	0.744821	0.834283	0.00617002	-1.41817	down
gene-FVEG_13612	343	626	70	31	28	20	6.04479	9.57593	1.31284	0.525507	0.451714	0.341176	1.11255e-08	-3.67566	down
gene-FVEG_13611	136	356	120	76	99	78	2.32445	5.27787	2.1978	1.25505	1.58755	1.33553	0.00467027	-1.25716	down
NewGene_1155	19	26	18	71	108	57	0.403586	0.382938	0.327714	1.2908	1.74812	0.987933	0.0003023	1.8467	up
gene-FVEG_11549	761	750	945	1994	2200	1826	40.1545	34.3844	53.5556	101.732	109.164	97.4074	3.61446e-06	1.19091	up
gene-FVEG_11542	327	532	407	953	999	809	4.96782	7.02097	6.64337	13.9966	14.2771	12.4266	1.88047e-07	1.06901	up
gene-FVEG_12973	33	33	22	125	85	102	1.59439	1.38048	1.14332	5.93642	3.90962	5.05167	3.94241e-05	1.76642	up
gene-FVEG_15515	2755	3557	2497	1334	1185	1222	15.7898	17.7002	15.362	7.38862	6.38406	7.07782	1.03073e-23	-1.29031	down
gene-FVEG_08018	650	872	680	1782	1634	1580	17.667	20.5752	19.8324	46.8289	41.7611	43.4214	1.8462e-14	1.12113	up
gene-FVEG_08011	12580	28284	17515	153594	170589	138163	541.976	1057.85	810.022	6395.12	6907.56	6015.19	3.47196e-38	2.95592	up
gene-FVEG_05572	273	456	386	909	887	795	4.32996	6.28926	6.57819	13.9735	13.2574	12.7691	3.85777e-07	1.15506	up
gene-FVEG_08016	2074	3282	2062	1325	1076	1280	15.3319	21.0707	16.363	9.46732	7.47699	9.5616	5.38546e-09	-1.04973	down
gene-FVEG_15248	66	263	79	659	777	631	1.93911	6.71742	2.47902	18.7434	21.4677	18.7586	4.28811e-08	2.37964	up
gene-FVEG_09638	264	399	412	762	928	780	2.37368	3.11679	3.9862	6.62954	8.17625	7.09822	3.61042e-05	1.12195	up
gene-FVEG_14700	244	384	314	1029	1231	1205	1.07873	1.47449	1.48981	4.40481	5.12664	5.39789	2.49883e-18	1.82123	up
gene-FVEG_09658	89	272	67	390	402	441	2.67149	7.08409	2.16418	11.3343	11.351	13.4154	0.000575008	1.57056	up
gene-FVEG_09635	210	145	183	43	79	23	10.5175	6.30099	9.81897	2.07499	3.72026	1.14097	0.000253919	-2.01044	down
gene-FVEG_09655	128960	176636	125759	64592	64506	62028	685.299	815.912	714.155	330.705	320.314	330.685	1.02601e-33	-1.22829	down
gene-FVEG_05144	1271	1980	436	334	287	263	14.2726	19.8323	5.05385	3.68882	3.03789	3.00741	1.43192e-06	-2.0473	down
gene-FVEG_14645	3440	1230	2518	618	585	653	44.9628	13.9461	35.3204	7.79731	7.17826	8.62149	1.34323e-06	-2.09575	down
gene-FVEG_17359	17	6	22	65	64	69	0.476469	0.133735	0.694082	1.83977	1.74777	2.04397	0.00551822	1.98786	up
gene-FVEG_12753	465	1455	130	153	128	110	6.96562	18.9429	2.08367	2.21779	1.80458	1.65445	0.000381577	-2.30424	down
gene-FVEG_05652	1443	3161	1449	4543	4654	4731	36.2062	68.8513	39.0172	110.136	109.747	119.947	1.25471e-06	1.19671	up
gene-FVEG_04769	13	19	9	47	58	67	0.227311	0.277984	0.160661	0.781459	0.947337	1.1681	0.000324435	2.03685	up
gene-FVEG_04765	116926	70077	97171	36170	36398	34326	1103.74	574.252	984.621	329.961	322.911	327.426	3.37392e-07	-1.52849	down
gene-FVEG_03936	2456	3694	2356	5925	6153	5807	43.9084	57.3334	45.2159	102.375	103.389	104.914	1.65441e-15	1.02866	up
gene-FVEG_09235	520	1031	380	335	234	337	4.67696	8.04912	3.67033	2.9137	1.97523	3.06398	0.00182877	-1.08572	down
gene-FVEG_01683	238	176	187	565	580	487	3.90255	2.50321	3.27842	8.95347	8.94134	8.07669	2.34744e-06	1.3452	up
gene-FVEG_09578	173	159	113	776	703	605	2.65896	2.12276	1.87359	11.5867	10.1991	9.44685	2.68648e-19	2.1589	up
gene-FVEG_01689	495	569	388	186	206	188	6.31394	6.29617	5.31405	2.28375	2.45834	2.41541	5.69114e-12	-1.3813	down
gene-FVEG_03683	73	422	109	45	19	33	3.72041	18.6787	5.94278	2.21009	0.900311	1.68352	0.000149736	-2.56964	down
gene-FVEG_03685	3674	82372	7657	2565	2853	2408	258.687	5035.32	578.746	174.536	188.813	171.28	0.00624771	-3.42655	down
gene-FVEG_03686	71	754	97	33	35	29	1.56949	15.0648	2.32866	0.698476	0.717925	0.655117	6.59563e-05	-3.12455	down
gene-FVEG_14048	198	268	232	649	647	560	4.21339	4.94701	5.29541	13.3669	12.9546	12.0657	2.9229e-11	1.34331	up
gene-FVEG_08223	256	1186	375	192	180	213	6.41728	25.8278	10.0964	4.64062	4.2412	5.39047	0.00120405	-1.58554	down
gene-FVEG_00244	17	21	12	205	347	201	0.372409	0.40365	0.293855	4.5055	7.42817	4.62708	1.48538e-20	3.85932	up
gene-FVEG_12171	273	261	354	674	641	630	4.50877	3.74219	6.31724	10.8911	10.1599	10.6006	0.000622319	1.02631	up
gene-FVEG_05965	34	40	42	81	94	93	0.697132	0.727827	0.929472	1.62712	1.83941	1.96568	0.00721913	1.13073	up
gene-FVEG_00300	64	97	52	177	129	157	0.811813	1.0713	0.700516	2.18212	1.53874	2.01909	0.00164868	1.08542	up
gene-FVEG_10826	153	222	188	398	579	437	2.7319	3.45279	3.61282	6.87431	9.73515	7.9021	2.01574e-06	1.26367	up
gene-FVEG_04177	150	1210	115	70	48	52	3.07465	21.6616	2.53084	1.38474	0.92526	1.07355	7.30938e-05	-2.98657	down
gene-FVEG_11755	33	52	39	75	115	118	0.647366	0.885488	0.830013	1.42797	2.14767	2.37685	0.00368431	1.26231	up
gene-FVEG_12268	2	0	10	93	83	54	0.05131	0	0.27051	2.48235	2.13671	1.49102	7.98645e-05	4.05855	up
gene-FVEG_01303	4055	5511	3662	2238	2256	2103	22.1894	26.184	21.5126	11.8341	11.6007	11.6272	4.44207e-20	-1.05379	down
gene-FVEG_01309	2119	3258	1577	1149	1253	964	21.7165	28.9895	17.3534	11.3745	12.0718	9.97955	6.19089e-07	-1.07423	down
gene-FVEG_05005	144	760	157	1016	1102	938	1.44862	6.66207	1.69429	9.92646	10.4669	9.58209	0.00287082	1.60332	up
gene-FVEG_00874	84	152	128	355	332	308	1.11825	1.7715	1.84799	4.6086	4.19968	4.19165	1.08181e-06	1.39223	up
gene-FVEG_01024	1786	2113	1060	806	796	764	9.02303	9.268	5.74678	3.9351	3.7758	3.89942	9.55048e-07	-1.10632	down
gene-FVEG_04485	113	207	89	67	45	65	3.5604	5.70017	3.02025	2.02843	1.33711	2.08471	0.00370026	-1.21827	down
gene-FVEG_06091	85	128	67	25	43	41	0.56899	0.744607	0.475927	0.158554	0.271156	0.275673	0.00228295	-1.39135	down
gene-FVEG_02653	82	261	86	614	591	693	1.60886	4.46971	1.80581	11.7073	10.9529	13.81	2.27093e-08	2.17362	up
gene-FVEG_02654	4714	6048	5378	12254	12028	10967	54.5322	61.1196	67.1364	138.819	131.743	129.657	8.87403e-12	1.0547	up
gene-FVEG_05684	69	139	87	250	312	208	2.62026	4.59926	3.53455	9.18169	11.1641	7.99743	3.83441e-05	1.34523	up
gene-FVEG_02083	14215	7953	16734	1681	1792	1628	145.219	70.5292	183.516	16.5917	17.2058	16.8008	1.07839e-17	-3.07382	down
gene-FVEG_12419	618	800	567	250	214	225	11.8166	13.297	11.649	4.61801	3.84661	4.3425	3.72979e-19	-1.58187	down
gene-FVEG_05862	66	259	37	20	17	33	1.6835	5.75546	1.00346	0.486281	0.390209	0.852076	0.00268542	-2.27901	down
gene-FVEG_05861	86	161	35	15	35	11	1.46942	2.39524	0.633766	0.246889	0.551013	0.178209	0.00248136	-2.19419	down
gene-FVEG_06044	4600	4237	3847	1969	1847	1819	33.158	26.509	29.7655	13.7157	12.51	13.2492	1.47629e-11	-1.25271	down
gene-FVEG_08110	514	619	297	261	246	202	3.28512	3.43136	2.03706	1.60739	1.47708	1.30126	0.000216023	-1.05059	down
gene-FVEG_09519	40442	47297	42753	189691	193681	185151	1201.1	1219.41	1362.98	5444.48	5406.24	5556.73	4.66925e-47	2.04809	up
gene-FVEG_09514	1070	1803	1074	2849	3340	2723	23.5721	34.4788	25.3957	60.6372	69.1572	60.6112	1.62043e-10	1.13848	up
gene-FVEG_02438	84	130	97	406	383	380	1.0984	1.4717	1.35647	5.15023	4.7141	5.04166	1.71378e-16	1.8567	up
gene-FVEG_05357	175	157	164	94	74	76	1.83013	1.42587	1.84154	0.945857	0.723399	0.799262	0.00129311	-1.11281	down
gene-FVEG_02436	17	36	24	115	69	100	0.219035	0.408972	0.327443	1.44643	0.847755	1.323	0.000161824	1.84542	up
gene-FVEG_02431	295	632	47	14	35	50	2.62265	4.70225	0.413818	0.104826	0.267979	0.415392	5.17875e-05	-3.22128	down
NewGene_943	220	293	195	1024	979	848	10.0067	11.5973	9.46269	45.0331	41.9053	39.0457	5.39861e-31	1.95655	up
gene-FVEG_08896	2937	8990	2319	49354	52123	48491	79.7136	211.83	67.5525	1294.71	1329.76	1330.12	4.65198e-21	3.44108	up
gene-FVEG_00494	75	297	89	37	35	45	0.485362	1.67618	0.619606	0.23118	0.21338	0.293799	0.000696571	-1.93188	down
gene-FVEG_00497	791	1083	622	386	480	298	11.9203	14.1628	10.0536	5.61206	6.78763	4.53303	2.54318e-06	-1.14554	down
gene-FVEG_12284	11170	14215	8668	3400	3676	2891	412.105	455.262	343.267	121.217	127.45	107.765	1.4998e-32	-1.82151	down
gene-FVEG_07052	2248	3958	2517	1420	1422	1371	29.5929	45.2479	35.5726	18.0627	17.592	18.2365	4.54068e-10	-1.08767	down
gene-FVEG_07053	8844	11622	9943	4953	4845	5169	64.617	73.7132	77.9861	34.9687	33.2669	38.1662	8.06557e-13	-1.08931	down
gene-FVEG_03748	35	63	39	8	11	11	0.749323	1.17806	0.89168	0.168767	0.216377	0.221176	0.000315798	-2.22665	down
gene-FVEG_03211	236	502	332	857	1084	817	7.05635	13.0541	10.6648	24.8262	30.5621	24.7427	6.79318e-07	1.32816	up
gene-FVEG_03741	144	176	35	20	38	36	2.59915	2.75034	0.662054	0.3485	0.639199	0.645395	0.00418214	-1.91427	down
gene-FVEG_06377	502	646	391	1198	1347	1189	7.25206	8.18646	6.02159	16.4986	18.3734	17.381	1.22435e-13	1.23152	up
gene-FVEG_06375	570	1968	655	393	285	428	5.81968	17.4592	7.18465	3.87769	2.73322	4.42148	0.000435734	-1.49165	down
gene-FVEG_09810	209	318	265	682	806	648	3.22311	4.25829	4.37857	10.1654	11.6758	10.0969	3.13859e-10	1.36857	up
gene-FVEG_11704	326	351	268	52	78	51	6.07976	5.69686	5.36018	0.931049	1.35638	0.94823	4.08765e-17	-2.45295	down
gene-FVEG_13635	771	985	260	55	76	44	8.59555	9.52713	3.10612	0.585619	0.792278	0.491849	1.06635e-15	-3.53598	down
gene-FVEG_12614	110	104	57	288	264	262	1.25952	1.03419	0.695795	3.19709	2.85026	3.03275	1.46398e-06	1.53262	up
gene-FVEG_16287	285	379	276	1094	1192	1012	20.8459	24.0887	21.6665	77.5264	82.1763	75.0296	2.21298e-29	1.75334	up
gene-FVEG_11098	19508	23343	20520	46786	47405	43991	709.733	737.227	801.361	1644.98	1620.92	1617.31	5.61168e-14	1.05162	up
gene-FVEG_16288	94	170	122	440	367	344	2.62734	4.11637	3.64183	11.8851	9.64768	9.71964	7.45424e-09	1.52772	up
gene-FVEG_13576	72	100	68	41	28	18	0.751245	0.907538	0.759216	0.407527	0.273855	0.180215	0.00220651	-1.52054	down
gene-FVEG_08072	1249	5737	832	421	385	322	12.117	48.3147	8.65609	3.94419	3.504	3.14889	6.34285e-07	-2.70238	down
gene-FVEG_08077	379	421	389	1644	1571	1590	9.52646	9.16291	10.5134	39.9325	37.1583	40.4467	6.62663e-30	1.9397	up
gene-FVEG_00921	76	94	90	233	202	298	1.93976	2.08849	2.45198	5.75361	4.8552	7.70534	1.54324e-05	1.42649	up
gene-FVEG_10617	137	389	156	88	89	61	4.94204	12.1614	6.07074	3.02038	2.91845	2.12507	0.000475153	-1.51227	down
gene-FVEG_06152	2713	2716	2664	1136	1114	886	73.1703	63.6028	77.1188	29.5938	28.2255	24.1276	3.37296e-13	-1.45509	down
gene-FVEG_15303	222	187	176	72	38	63	2.69463	1.96567	2.2834	0.836167	0.426949	0.76127	4.23524e-06	-1.84045	down
gene-FVEG_05162	2141	2689	2634	6714	6771	6602	32.1454	35.1043	42.4973	97.9786	95.898	100.894	8.0718e-14	1.34986	up
gene-FVEG_05161	7874	8347	8090	18406	17153	17118	86.8637	79.3792	96.1062	197.089	178.193	191.388	1.67103e-09	1.03318	up
gene-FVEG_14622	74	84	45	138	146	144	1.94964	1.92602	1.27853	3.5244	3.64117	3.86208	0.00281543	1.03037	up
gene-FVEG_10066	90	272	60	50	31	47	2.52143	6.6781	1.79868	1.3443	0.813066	1.34049	0.00571375	-1.66873	down
gene-FVEG_10061	147	188	159	48	69	71	3.8394	4.25769	4.44419	1.19959	1.69674	1.86441	1.84586e-05	-1.45818	down
gene-FVEG_16748	194	127	150	76	79	56	5.24081	2.98853	4.34688	1.97506	1.99775	1.52923	0.00256947	-1.26597	down
gene-FVEG_07323	189	591	193	130	87	66	2.77358	7.56558	3.04368	1.84266	1.20066	0.980624	0.000269013	-1.75732	down
gene-FVEG_01831	166	249	137	438	502	516	0.912478	1.19336	0.80962	2.34853	2.62601	2.90374	2.2025e-09	1.3642	up
gene-FVEG_04748	1669	1549	1278	562	519	561	28.5271	22.9874	23.4509	9.27268	8.33037	9.67622	1.50119e-14	-1.52791	down
gene-FVEG_07799	469	1074	598	1490	1620	1492	6.30269	12.5364	8.6303	19.3627	20.4662	20.2656	2.25691e-05	1.08398	up
gene-FVEG_04740	19138	21540	16508	5296	5463	5047	221.06	215.92	205.051	59.314	59.2752	58.9426	1.54931e-56	-1.92095	down
gene-FVEG_07203	898	1167	664	4752	5213	4572	32.7457	36.9324	25.9941	167.512	178.718	168.525	1.03046e-51	2.37019	up
gene-FVEG_07205	90	72	51	182	182	169	3.26071	2.23914	1.975	6.35564	6.18607	6.17442	0.000422485	1.25214	up
gene-FVEG_07207	419	1235	668	1591	1854	1540	14.1561	36.2739	24.2432	52.0203	58.9682	52.6414	0.000891117	1.09161	up
gene-FVEG_03911	1344	4112	1022	726	760	751	14.6552	38.9245	11.9638	7.65044	7.78261	8.26613	0.000304874	-1.48623	down
gene-FVEG_03910	1408	2944	664	325	313	352	20.5579	37.3321	10.4008	4.58344	4.28558	5.1831	7.97115e-09	-2.30707	down
gene-FVEG_11006	25	3	28	133	152	238	0.393249	0.041737	0.47073	2.06458	2.30916	3.87353	9.93828e-05	3.04808	up
gene-FVEG_02354	12381	5048	12590	2320	2132	2178	136.658	48.789	149.308	24.942	22.1758	24.3433	2.59517e-08	-2.33185	down
gene-FVEG_12928	45117	54700	31244	6639	7113	7025	744.223	783.288	553.237	105.829	110.261	117.089	1.39758e-62	-2.70086	down
gene-FVEG_04597	1829	1454	1487	4034	4112	4058	11.3383	7.82559	9.89879	24.1717	23.9645	25.4295	2.25715e-08	1.26272	up
gene-FVEG_02957	703	3143	1064	3974	4703	4057	16.7437	65.0198	27.2228	91.5284	105.337	97.7136	0.00103373	1.41557	up
gene-FVEG_14786	299	464	313	989	1043	923	8.34298	11.243	9.37905	26.7011	27.3838	26.0496	3.03558e-17	1.40942	up
gene-FVEG_07114	1344	3215	870	812	813	763	30.7819	63.9578	21.3857	17.9664	17.5097	17.6614	0.00204544	-1.15505	down
gene-FVEG_12378	455	1095	464	356	378	254	6.83663	14.2826	7.47266	5.15802	5.33819	3.84671	0.00232518	-1.03003	down
gene-FVEG_11003	244	395	209	598	610	615	2.90052	4.0861	2.67082	6.88282	6.8254	7.40317	4.49528e-07	1.07388	up
gene-FVEG_08242	131	191	83	326	335	285	2.07529	2.63195	1.40657	4.99591	4.99667	4.56714	4.52442e-05	1.19704	up
gene-FVEG_08247	1349	1629	1373	626	764	633	20.3696	21.3541	22.1816	9.056	10.6817	9.58411	9.39296e-12	-1.17485	down
gene-FVEG_00268	156	581	51	33	25	38	3.29885	10.7189	1.14256	0.666164	0.491855	0.807269	6.60929e-05	-2.93391	down
gene-FVEG_12118	987	1603	1326	3708	3783	3627	9.71869	13.705	14.0138	35.3665	35.1544	36.1797	1.03456e-14	1.44595	up
gene-FVEG_11138	1041	685	1169	295	337	305	20.371	11.6279	24.5641	5.56717	6.19435	6.01728	5.48059e-07	-1.75502	down
gene-FVEG_11139	19303	11406	11089	2687	2927	2801	122.486	62.8317	75.5293	16.4735	17.4531	17.9557	2.27644e-16	-2.41131	down
gene-FVEG_05989	4	7	9	56	71	54	0.120804	0.174059	0.301905	1.68626	2.08583	1.69133	1.41918e-06	3.10006	up
gene-FVEG_10843	2278	3880	2416	28307	28483	25905	59.708	88.2969	67.9864	717.297	701.915	686.383	2.83467e-103	3.23155	up
gene-FVEG_10844	81	140	82	544	485	566	1.87189	2.80595	2.03045	12.2015	10.5648	13.276	1.12127e-23	2.36071	up
gene-FVEG_03163	214	212	255	64	55	100	3.08461	2.65782	3.94897	0.890854	0.747246	1.45088	2.25177e-05	-1.72586	down
gene-FVEG_10263	688	678	618	314	249	295	12.4426	10.6449	11.9843	5.48178	4.22704	5.38686	1.89208e-08	-1.28752	down
gene-FVEG_02509	204	276	253	616	504	552	2.79909	3.29671	3.73568	8.18981	6.51167	7.67378	1.48116e-06	1.11996	up
gene-FVEG_04178	118	995	96	67	43	39	2.71013	19.9525	2.36301	1.49462	0.926106	0.906651	0.000211617	-2.89195	down
gene-FVEG_04175	2857	9037	2248	1893	1912	1885	23.7856	65.3201	20.0857	15.2308	14.9585	15.8545	0.00212371	-1.26422	down
gene-FVEG_01189	281	504	283	1938	2136	1935	7.54979	11.9098	8.21513	50.1441	54.0114	52.4582	3.26456e-40	2.46109	up
NewGene_1429	85	89	34	7	0	4	1.50022	1.35418	0.627223	0.10959	0	0.05926	2.30403e-06	-4.27058	down
gene-FVEG_17444	251	803	191	120	159	193	1.60209	4.44956	1.3071	0.739802	0.951155	1.24531	0.00843239	-1.34385	down
gene-FVEG_09552	17	40	17	98	95	90	0.517945	1.06406	0.544115	2.98809	2.79499	2.85531	3.39902e-05	1.92089	up
gene-FVEG_02989	88	147	102	236	264	316	1.29732	1.8771	1.61209	3.36456	3.6585	4.71355	2.4404e-05	1.23264	up
gene-FVEG_02982	58617	100492	44187	25446	27772	25292	889.607	1323.97	719.855	373.206	396.129	387.873	1.03095e-10	-1.38647	down
gene-FVEG_06180	172	303	157	88	126	70	2.70266	4.14471	2.65117	1.33647	1.85798	1.11393	0.00116205	-1.18414	down
gene-FVEG_00855	4675	6815	3473	1942	1903	1947	57.3784	72.446	46.0131	22.7995	21.5732	24.0521	6.29092e-15	-1.39849	down
gene-FVEG_00856	892	1550	902	600	507	538	11.287	17.0388	12.2631	7.33641	6.02421	6.88465	1.77249e-07	-1.05548	down
gene-FVEG_09533	528	357	623	1317	1445	1296	8.81859	5.1658	11.1689	21.2615	22.6785	21.8743	0.000189396	1.30005	up
gene-FVEG_02185	4968	4448	3994	1251	1244	1208	84.7088	65.8445	73.0986	20.6114	19.9366	20.8153	3.64881e-25	-1.93878	down
gene-FVEG_02184	110	407	126	56	31	61	9.97108	32.1192	12.2174	4.88897	2.61752	5.55943	0.000211213	-2.07412	down
gene-FVEG_17644	625	688	501	236	246	320	5.24655	5.04351	4.49266	1.91186	1.93706	2.68388	2.41288e-07	-1.23564	down
gene-FVEG_13371	158	242	120	52	69	60	2.25475	3.00769	1.84063	0.715171	0.926646	0.855694	4.79562e-06	-1.55104	down
gene-FVEG_04095	505	919	528	329	321	262	9.26255	14.6488	10.3921	5.82577	5.53493	4.84836	9.89838e-07	-1.13028	down
gene-FVEG_04097	67376	62743	65062	25257	26087	24340	772.748	624.684	802.088	280.45	282.858	282.64	1.86693e-14	-1.45745	down
gene-FVEG_07074	9613	10986	8402	4770	4628	4626	143.964	142.832	135.077	69.035	65.14	70.0038	1.62695e-19	-1.1125	down
gene-FVEG_12580	99	301	90	54	65	64	1.26885	3.34916	1.23725	0.668542	0.779674	0.825516	0.00630666	-1.38751	down
gene-FVEG_03548	3521	7616	3135	2072	2137	1880	194.534	365.346	185.963	110.653	110.945	104.971	2.69801e-06	-1.22943	down
gene-FVEG_11720	91	246	116	437	486	395	1.90882	4.50827	2.617	8.93823	9.6689	8.45561	5.32257e-06	1.53376	up
gene-FVEG_02202	1850	1350	3128	5488	4997	5559	24.5423	15.5503	44.5507	70.3716	62.3187	74.5326	0.00382971	1.19738	up
gene-FVEG_07469	271	327	289	691	729	649	13.8861	14.5512	15.8998	34.2587	35.1912	33.6388	8.3614e-10	1.15079	up
gene-FVEG_11580	154	403	171	456	560	534	3.05782	6.97869	3.65288	8.79736	10.4969	10.7584	0.00146831	1.09414	up
gene-FVEG_11583	2132	2901	1380	680	770	592	8.45928	9.69198	5.59402	2.5083	2.73161	2.40153	5.33022e-14	-1.68265	down
gene-FVEG_08584	701	671	547	21	3	13	9.10356	7.57046	7.63149	0.259642	0.025251	0.166487	3.4917e-37	-5.76911	down
gene-FVEG_09706	38	77	55	131	146	105	0.61474	1.0851	0.949164	2.04982	2.21906	1.71497	0.00430787	1.12059	up
gene-FVEG_08724	1794	3467	2034	1072	977	927	34.8863	58.2467	42.406	20.0107	17.7006	18.0611	1.03449e-10	-1.32302	down
gene-FVEG_09743	182	252	139	70	118	103	0.799392	0.963755	0.656043	0.296947	0.48821	0.457985	0.00414367	-1.01461	down
gene-FVEG_05533	98	80	66	192	200	222	1.37955	0.970466	0.998467	2.60905	2.64855	3.16547	0.000149736	1.25691	up
NewGene_517	31	36	56	318	378	294	0.529442	0.543073	1.01549	5.34694	6.1883	5.1015	1.27106e-14	2.90513	up
gene-FVEG_10981	78	269	48	423	690	454	0.378308	1.13547	0.250734	1.98985	3.16278	2.23701	0.000133057	2.04965	up
gene-FVEG_06845	5742	15022	6220	4495	4760	4117	71.5823	162.585	83.2406	54.1554	55.7766	51.8688	0.000754833	-1.00606	down
gene-FVEG_11246	3590	3237	3979	8842	9356	8288	18.1404	14.5002	21.7552	42.6824	47.7979	47.0307	5.26812e-07	1.19053	up
gene-FVEG_07894	2243	4352	1993	1315	1464	1423	30.5921	51.5379	29.1749	17.332	18.7599	19.6176	9.6559e-06	-1.04166	down
gene-FVEG_11179	1267	1420	1326	393	437	412	15.5481	15.1218	17.4694	4.65145	5.04094	5.10971	4.23846e-22	-1.7696	down
gene-FVEG_10189	11510	11422	9566	3056	2843	2875	138.549	119.362	123.608	35.5517	32.1636	34.9683	1.1685e-35	-1.96378	down
gene-FVEG_14749	137	283	189	437	451	389	12.9314	23.2369	19.1606	40.0109	40.2048	37.2893	0.000169206	1.02892	up
gene-FVEG_10182	5515	6140	5505	2327	2489	2288	124.854	120.675	133.769	50.9005	52.9585	52.3431	4.55078e-19	-1.34845	down
gene-FVEG_10674	588	464	597	1452	1340	1484	17.3854	11.9024	18.9491	41.5153	37.2744	44.3702	3.75411e-06	1.27017	up
gene-FVEG_10677	206	523	279	867	842	766	16.9565	37.3504	24.5824	69.0156	65.1154	63.6868	1.30113e-05	1.28072	up
gene-FVEG_05494	842	1564	715	456	479	413	13.9411	22.475	12.7078	7.28496	7.44645	6.907	4.41332e-07	-1.22606	down
gene-FVEG_13379	108	709	75	34	23	45	2.46446	14.1166	1.83401	0.733708	0.482433	1.0364	9.36077e-05	-3.00146	down
gene-FVEG_14607	144	107	163	369	295	290	1.02234	0.659771	1.24275	2.54305	1.97396	2.08855	0.00370119	1.08874	up
gene-FVEG_02006	397	1088	525	2487	2841	2493	46.8231	111.409	66.3869	283.542	315.007	297.216	1.55058e-11	1.95662	up
gene-FVEG_14609	125	249	91	88	65	62	2.01098	3.49017	1.56771	1.36701	0.983053	1.00102	0.0097448	-1.11402	down
gene-FVEG_00323	5769	14447	1433	1151	1114	1103	106.941	232.49	28.5138	20.6087	19.4012	20.6599	0.00150678	-2.61162	down
gene-FVEG_12293	458	496	454	124	138	119	6.36411	5.97727	6.77509	1.65679	1.79728	1.66175	2.44162e-18	-1.96333	down
gene-FVEG_12296	3043	3721	2721	1171	1472	1241	80.8303	85.6142	77.5929	29.9784	36.7077	33.2278	7.06588e-19	-1.34821	down
gene-FVEG_13215	13	3	1	48	37	46	0.475064	0.066589	0.039248	1.7492	1.31904	1.77995	0.00435823	2.85052	up
gene-FVEG_13213	132	137	84	26	59	36	2.64735	2.3922	1.80657	0.50279	1.10161	0.717982	0.000787626	-1.60228	down
NewGene_380	76	78	56	154	214	113	0.902909	0.812112	0.726099	1.86142	2.41189	1.43476	0.00447847	1.12605	up
gene-FVEG_16938	28	41	49	96	126	107	0.724604	0.937193	1.38256	2.45954	3.17031	2.89318	0.00192505	1.39518	up
gene-FVEG_16931	121	65	93	225	302	303	15.737	7.27002	12.9421	28.3184	36.9348	39.8297	0.000552944	1.45954	up
gene-FVEG_16932	197	260	228	762	609	747	2.8409	3.25226	3.52681	10.6177	8.2477	10.8936	1.90673e-12	1.56273	up
gene-FVEG_13376	130	323	131	71	56	73	3.01999	6.5165	3.26723	1.58137	1.21218	1.69788	0.000216503	-1.53908	down
gene-FVEG_11922	340	569	91	67	68	37	5.85345	8.51143	1.67295	1.10901	1.08995	0.63049	1.56861e-05	-2.51691	down
gene-FVEG_11927	356	274	130	79	87	74	6.69363	4.47096	2.62275	1.42979	1.52631	1.40579	6.90924e-05	-1.72102	down
gene-FVEG_03398	45	60	53	131	138	107	0.860332	1.00785	1.08607	2.45821	2.50836	2.09891	0.000812592	1.18188	up
gene-FVEG_03391	66	134	62	28	37	40	0.673613	1.18084	0.671912	0.274671	0.352496	0.403178	0.00501176	-1.33037	down
gene-FVEG_12353	52	123	78	36	35	30	0.804777	1.65032	1.3003	0.537544	0.497797	0.466467	0.00441706	-1.3567	down
gene-FVEG_02371	15018	17094	16101	6483	6222	5777	93.6941	91.6575	127.511	38.1738	35.3263	43.2122	4.63606e-20	-1.46281	down
gene-FVEG_08266	9972	10435	7348	4890	4492	4571	172.532	156.726	136.469	81.7586	73.0308	79.9099	4.92958e-11	-1.05457	down
gene-FVEG_08267	7741	21658	8124	4315	3911	3738	176.324	428.257	198.622	94.9725	83.7204	86.0364	1.86766e-07	-1.63212	down
gene-FVEG_00289	602	761	475	1542	1476	1480	10.3744	11.3867	8.79785	25.7023	23.937	25.7941	2.44399e-16	1.24248	up
gene-FVEG_12133	40	128	64	190	169	186	0.687612	1.91236	1.17464	3.165	2.74506	3.24815	0.00479865	1.22759	up
gene-FVEG_12132	159	287	117	429	486	419	4.89526	7.67822	3.84713	12.7822	14.0738	13.0435	2.40642e-05	1.23218	up
gene-FVEG_09339	281	2040	177	51	35	50	5.6663	35.7075	3.83144	0.993243	0.647672	1.00503	1.42993e-08	-4.06466	down
gene-FVEG_10867	256	233	159	128	77	106	2.92307	2.30684	1.94426	1.41145	0.820498	1.21793	0.00224257	-1.12335	down
gene-FVEG_09338	245	1189	133	31	11	28	6.66055	28.1487	3.89427	0.79338	0.276284	0.744669	7.10781e-10	-4.3737	down
gene-FVEG_13430	474	1661	422	106	126	83	8.82035	26.8572	8.43899	1.90055	2.19831	1.55209	4.45052e-11	-2.97383	down
NewGene_1207	838	739	818	342	325	249	6.56581	5.23762	6.99933	2.70036	2.37335	1.95061	1.77824e-08	-1.48482	down
gene-FVEG_07874	278	398	321	775	751	706	3.89581	4.85104	4.82757	10.5159	9.90622	10.0136	1.61808e-09	1.10168	up
gene-FVEG_11119	283	3218	351	83	130	113	1.14809	11.3584	1.52956	0.325507	0.49491	0.461574	0.00141795	-3.42496	down
gene-FVEG_16328	2	0	8	37	45	35	0.036155	0	0.209427	0.891795	1.08046	0.903033	0.00354425	3.35353	up
gene-FVEG_13435	124	167	69	29	7	42	3.00597	3.52079	1.79403	0.676669	0.138188	1.02008	0.00152326	-2.21555	down
gene-FVEG_04113	4241	7106	3324	1404	1558	1316	23.4086	34.0503	19.6969	7.48674	8.08275	7.34101	1.57373e-18	-1.7979	down
gene-FVEG_04116	4880	10553	4173	2960	2960	2703	33.9683	63.7723	31.1799	19.908	19.3654	19.0083	1.00808e-05	-1.18251	down
gene-FVEG_03102	261	255	303	673	599	614	4.35511	3.70353	5.42826	10.8827	9.41701	10.378	2.97035e-05	1.10856	up
gene-FVEG_05546	5057	11652	4346	2474	2572	2290	128.855	257.748	118.873	60.9223	61.595	58.9456	9.35346e-08	-1.51214	down
gene-FVEG_15126	88	46	105	7	19	9	1.55187	0.695421	1.97846	0.104442	0.306485	0.143078	4.9106e-05	-2.9199	down
gene-FVEG_06053	167	356	125	56	38	59	3.7293	6.90985	3.00124	1.20988	0.779757	1.31523	1.65222e-06	-2.07124	down
gene-FVEG_09085	491	809	454	273	307	274	3.85544	5.51703	3.82069	2.06716	2.26262	2.17497	4.38455e-07	-1.07121	down
gene-FVEG_05643	4830	4231	4657	931	1043	931	28.0771	21.3479	29.0559	5.22581	5.69323	5.4652	1.2985e-27	-2.33542	down
gene-FVEG_00519	73	186	77	51	50	42	0.620197	1.38461	0.705841	0.421934	0.400445	0.360722	0.00830455	-1.23183	down
gene-FVEG_03565	51	58	42	79	157	123	2.23448	2.23065	1.98592	3.35278	6.53157	5.46611	0.00746138	1.18923	up
gene-FVEG_03537	16	18	6	62	70	64	0.152206	0.150702	0.058416	0.575257	0.634103	0.625876	7.96743e-05	2.25924	up
gene-FVEG_07015	131	402	147	64	39	31	1.99921	5.32696	2.40727	0.932823	0.55231	0.475344	3.48029e-06	-2.32751	down
gene-FVEG_09406	48967	41244	40567	15565	17177	14817	1503.71	1099.52	1337.27	461.916	495.756	459.794	3.37514e-14	-1.55016	down
gene-FVEG_04282	56	46	31	86	158	100	0.685552	0.484496	0.398498	1.01746	1.82709	1.23276	0.00714963	1.30019	up
gene-FVEG_04359	423	456	297	1595	1639	1551	8.2776	7.74283	6.23715	30.1687	30.1567	30.675	6.90722e-30	1.96758	up
gene-FVEG_14716	67	126	79	294	447	350	2.54232	4.18806	3.21611	10.8745	16.0546	13.5231	8.24458e-11	1.96557	up
gene-FVEG_11102	394	1264	107	84	98	90	13.9586	38.9196	4.05298	2.88024	3.25923	3.20493	8.09736e-05	-2.60616	down
gene-FVEG_05887	70	157	55	30	45	36	1.50518	2.95652	1.27068	0.624928	0.9164	0.77032	0.00983415	-1.33803	down
gene-FVEG_01327	1664	2745	1533	1009	1081	840	32.9665	47.2035	32.5983	19.3131	20.1254	16.8055	3.59354e-08	-1.05378	down
gene-FVEG_05883	94	168	120	75	64	41	1.89983	2.95321	2.61323	1.47269	1.21473	0.833888	0.00581465	-1.13733	down
gene-FVEG_04355	27	66	71	218	248	263	0.281506	0.613167	0.824122	2.27166	2.51518	2.86823	1.73053e-06	2.08385	up
gene-FVEG_08701	219	213	194	499	428	441	5.04866	4.26192	4.79459	11.1218	9.28242	10.2775	7.61154e-06	1.05009	up
gene-FVEG_08700	510	1084	489	207	188	257	4.77719	8.82332	4.91977	1.87076	1.65158	2.42781	3.01681e-08	-1.6785	down
gene-FVEG_08703	277	170	138	71	77	76	5.12914	2.7344	2.74794	1.27425	1.33783	1.42666	0.00050211	-1.47241	down
gene-FVEG_07662	77	118	45	196	186	203	1.54076	2.06681	0.95737	3.81611	3.52486	4.12231	0.000424429	1.26894	up
gene-FVEG_10475	399	777	591	3088	3000	5896	5.36559	9.07539	8.53918	40.1859	37.9626	80.234	1.77792e-15	2.72481	up
gene-FVEG_06865	83	127	107	796	857	684	0.952056	1.27193	1.32386	8.87533	9.28889	7.97368	8.35521e-38	2.81922	up
gene-FVEG_12900	199	475	72	15	40	27	10.9603	22.7557	4.27003	0.786155	2.04831	1.50447	1.54142e-06	-3.13175	down
gene-FVEG_12901	39	157	49	11	8	5	2.51446	8.94023	3.42124	0.660264	0.44586	0.31977	5.96778e-06	-3.31704	down
gene-FVEG_11301	2985	2962	2512	10347	10700	10586	43.8467	37.7656	39.6044	146.898	147.731	157.154	1.83511e-31	1.828	up
gene-FVEG_11300	1451	1934	1430	3854	3860	3550	87.9685	101.794	93.0391	225.786	219.978	217.493	2.13134e-23	1.16819	up
gene-FVEG_01400	332	622	129	119	95	100	4.2149	6.84619	1.7518	1.45068	1.12846	1.27605	0.000307228	-1.75884	down
gene-FVEG_12740	198	178	176	694	673	810	2.6451	2.05729	2.52256	8.96016	8.4612	10.9414	7.75244e-15	1.89835	up
gene-FVEG_17513	418	1919	133	121	55	77	5.41251	21.6131	1.85045	1.51195	0.658859	1.0069	0.00217252	-3.1699	down
gene-FVEG_15682	44	90	79	249	276	248	0.586025	1.03855	1.13115	3.60778	3.54403	3.88082	9.77067e-08	1.80137	up
gene-FVEG_14885	223	477	244	1209	1320	1216	9.49523	17.6196	11.1451	49.7352	52.8173	52.3033	1.08782e-16	1.9701	up
gene-FVEG_14884	13	12	9	166	148	108	0.343168	0.274164	0.23844	4.43196	3.8375	3.00504	5.88748e-15	3.56545	up
gene-FVEG_07248	153	149	143	77	44	80	2.7433	2.32568	2.75095	1.32555	0.734803	1.43736	0.00308742	-1.22422	down
gene-FVEG_03959	11513	7558	9904	5236	5280	4937	129.918	74.0485	118.947	56.829	55.2651	56.184	0.000422644	-1.01988	down
gene-FVEG_06265	24	12	14	67	55	68	0.424127	0.182043	0.249945	1.1428	0.908537	1.20678	0.00224223	1.82889	up
gene-FVEG_09947	62	78	50	24	29	20	0.870725	0.948093	0.752256	0.317198	0.381762	0.272063	0.00250243	-1.43354	down
gene-FVEG_06250	596	1119	562	1612	1567	1491	8.97819	14.6481	9.08178	23.4811	22.2075	22.7151	2.44383e-06	1.01598	up
NewGene_637	13	75	21	139	186	130	0.104932	0.526901	0.192943	1.09129	1.46896	1.107	0.000626824	2.10766	up
NewGene_2090	363	952	417	312	236	250	3.46955	8.02162	4.26405	2.89922	2.13684	2.41795	0.00131144	-1.11566	down
gene-FVEG_02390	3359	8071	3214	2079	2119	1938	21.8951	45.7559	22.4702	13.0776	12.9906	12.7401	1.10505e-05	-1.24832	down
gene-FVEG_02393	35	9	42	130	182	128	0.359174	0.080191	0.471681	1.30678	1.78123	1.35254	0.0013857	2.18322	up
gene-FVEG_02399	344	260	335	1413	1351	1419	4.3861	2.87286	4.5863	17.4323	16.2145	18.3097	2.11531e-14	2.05066	up
gene-FVEG_13822	99	167	141	64	43	60	1.45246	2.12864	2.21856	0.900693	0.595859	0.879967	0.000675539	-1.3427	down
gene-FVEG_08292	213	445	318	1114	1071	1176	3.92543	7.13163	6.30238	19.9002	18.604	21.9711	2.48649e-12	1.74354	up
gene-FVEG_06675	119	234	125	465	410	446	2.93239	5.03877	3.31558	11.1319	9.55507	11.1754	2.86522e-08	1.44194	up
gene-FVEG_12481	181	1271	212	66	126	75	3.16386	19.333	3.97541	1.11031	2.07095	1.32223	0.000133862	-2.54191	down
gene-FVEG_12480	695	3205	574	395	389	326	6.78681	27.3376	6.02227	3.7773	3.61231	3.20592	0.000268534	-1.9301	down
gene-FVEG_04916	24	52	24	96	132	67	0.404647	0.759869	0.429259	1.57001	2.10449	1.14683	0.002349	1.5381	up
gene-FVEG_11081	971	1017	671	342	368	311	11.7537	10.665	8.723	3.98805	4.1747	3.79999	1.30943e-12	-1.44102	down
gene-FVEG_08937	933	1382	1222	2655	3002	2422	14.7756	19.2049	21.0216	40.7956	44.7686	38.9073	1.52859e-08	1.12294	up
gene-FVEG_16309	151	209	215	440	440	452	5.53201	6.63368	8.43802	15.5795	15.1445	16.7301	1.97157e-05	1.1354	up
gene-FVEG_11082	95	247	113	37	48	39	2.38559	5.40527	3.0496	0.885986	1.11915	0.978161	1.70165e-05	-1.87909	down
gene-FVEG_09797	4857	7598	3111	1476	1488	1486	43.3768	58.9084	29.8246	12.7381	12.4861	13.405	9.39915e-15	-1.81976	down
gene-FVEG_02105	194	294	206	505	523	514	2.19607	2.89079	2.50804	5.53786	5.57759	5.89168	9.13736e-09	1.10191	up
gene-FVEG_08197	58	68	60	177	133	143	1.13485	1.1664	1.26237	3.3929	2.47243	2.85127	0.000295875	1.21442	up
gene-FVEG_02805	4289	14895	4512	2940	3264	2771	145.139	437.611	163.898	96.145	103.804	94.7365	0.000484278	-1.36115	down
gene-FVEG_02800	1324	2413	1557	3875	4191	3647	40.4127	63.9477	50.9945	114.307	120.234	112.512	2.23796e-09	1.10687	up
gene-FVEG_02801	148	563	274	805	803	768	17.8472	59.2532	35.6454	94.3454	91.5058	94.0392	0.0014963	1.27596	up
gene-FVEG_00098	470	625	422	1412	1213	1442	9.38741	10.8358	9.04082	27.2791	22.791	29.1251	4.55195e-16	1.37309	up
gene-FVEG_00093	18844	15024	21032	5749	6298	5652	438.749	303.665	525.675	129.356	137.81	132.979	5.31768e-11	-1.74668	down
gene-FVEG_00092	614	227	697	147	134	117	7.41519	2.37803	9.04258	1.71353	1.51488	1.42838	4.97501e-05	-2.11527	down
gene-FVEG_00094	20548	6111	17781	2098	2408	2120	47.2774	12.2043	43.9135	4.66427	5.20504	4.92795	4.36281e-10	-2.90771	down
gene-FVEG_00898	248	347	190	114	168	109	2.53844	3.0844	2.0865	1.12245	1.61418	1.12498	0.000774799	-1.04604	down
gene-FVEG_05871	6513	13323	5422	3693	3746	3615	44.0925	78.3036	39.4049	24.1596	23.8347	24.7277	2.3484e-06	-1.19299	down
gene-FVEG_06380	3648	1896	3975	1579	1489	1533	60.3246	27.2181	70.5509	25.2249	23.1283	25.609	0.00262957	-1.19071	down
gene-FVEG_06384	1868	1208	1349	800	612	623	9.74196	5.43283	7.50438	4.02254	2.97888	3.26142	7.38477e-05	-1.22514	down
gene-FVEG_02499	54	93	53	177	171	136	3.52956	5.2491	3.68127	11.2242	10.5404	8.9866	0.000167861	1.23667	up
gene-FVEG_02494	4186	8558	3945	2389	2390	2135	102.953	182.718	104.158	56.7711	55.2473	53.0442	2.93683e-08	-1.28168	down
gene-FVEG_08559	312	476	234	136	191	155	6.00094	7.95967	4.82686	2.52085	3.44967	3.01865	0.00011966	-1.11228	down
gene-FVEG_00577	357	423	246	3586	3305	3448	5.21418	5.36482	3.85679	50.7389	45.4762	51.01	7.23367e-84	3.28582	up
gene-FVEG_07384	9255	22591	9066	6416	6775	6036	179.426	378.561	190.758	122.111	124.672	121.587	0.000147915	-1.08266	down
gene-FVEG_03546	57	1343	78	37	30	21	0.883274	18.2155	1.29331	0.547083	0.429419	0.329145	0.0044533	-3.90285	down
gene-FVEG_16543	4422	4199	4078	2234	1810	2026	70.3265	57.9753	69.6192	34.3263	27.0543	32.5525	1.5798e-08	-1.14958	down
NewGene_145	137	248	106	341	329	350	2.31083	3.63089	1.91056	5.54801	5.19993	5.94886	0.000446617	1.04135	up
gene-FVEG_02239	48492	34958	38065	15471	16773	15601	1133.13	709.128	954.793	349.36	368.355	368.376	3.87169e-09	-1.44462	down
gene-FVEG_02235	181	285	171	540	518	567	1.92835	2.64869	1.96204	5.58689	5.21145	6.12645	1.611e-10	1.31249	up
gene-FVEG_02232	110	148	90	424	396	457	1.64493	1.93011	1.45756	6.17359	5.60394	6.96144	5.31359e-16	1.83096	up
NewGene_174	32	35	28	85	85	114	0.597008	0.552729	0.518367	1.57173	1.56535	2.14541	0.000368795	1.51885	up
gene-FVEG_07038	212	428	172	87	109	96	4.19641	7.35794	3.64404	1.66485	2.02679	1.91561	2.37553e-05	-1.47899	down
gene-FVEG_00238	117	96	53	12	25	41	0.901195	0.641485	0.431731	0.089541	0.175492	0.316737	0.00542758	-1.81888	down
gene-FVEG_07030	4472	17687	4866	3648	3741	3463	106.57	365.954	124.482	84.0115	83.7875	83.401	0.00311833	-1.26458	down
gene-FVEG_14575	18	15	8	108	90	113	0.461018	0.348275	0.207516	2.79351	2.25948	3.07026	5.43649e-09	2.86797	up
gene-FVEG_03067	130	148	92	53	57	48	4.0535	4.0059	3.0849	1.59754	1.64816	1.49694	0.000222517	-1.28141	down
gene-FVEG_04542	158	239	151	441	520	418	1.81042	2.38038	1.85631	4.90475	5.61985	4.85914	2.12678e-09	1.28531	up
gene-FVEG_08898	2153	2556	2051	1083	1046	977	21.3104	21.9619	21.7927	10.3575	9.7286	9.76911	2.09646e-18	-1.18887	down
gene-FVEG_08891	369	126	31	29	51	17	4.7353	1.39613	0.427112	0.347792	0.604864	0.216782	0.00415459	-2.53556	down
gene-FVEG_08892	90	60	42	28	23	21	1.27461	0.741303	0.639037	0.38106	0.301232	0.293572	0.00934465	-1.49474	down
gene-FVEG_08895	211	645	165	781	772	839	3.16559	8.42522	2.65427	11.3506	12.89	12.7575	0.00302453	1.27296	up
gene-FVEG_08897	240	202	117	843	861	905	2.92633	2.13348	1.52489	9.93238	9.86349	11.1521	2.68873e-14	2.16305	up
gene-FVEG_11085	85	284	57	26	39	20	1.32614	3.87474	0.953086	0.385564	0.567638	0.312062	0.000431688	-2.27179	down
gene-FVEG_11086	123	61	51	6	2	0	0.253345	0.108671	0.111382	0.012004	0.003606	0	1.24926e-07	-4.98353	down
gene-FVEG_04617	3268	10160	4244	12158	12024	11859	49.5559	133.774	69.1	178.214	171.408	181.754	0.0017864	1.04215	up
gene-FVEG_11087	718	987	1032	338	374	262	22.0684	26.34	34.0412	10.02	10.8065	8.12179	3.48296e-09	-1.57552	down
gene-FVEG_11094	910	1199	845	436	471	461	15.3653	17.5786	15.3136	7.11238	7.46597	7.86876	7.98843e-15	-1.1646	down
gene-FVEG_08095	44	88	56	273	324	299	2.3721	4.13111	3.23679	14.3738	16.5965	16.4452	2.80015e-14	2.21451	up
gene-FVEG_10419	71	438	97	617	675	490	1.48118	8.04392	2.18726	12.5256	13.2289	10.3627	0.00483702	1.63064	up
gene-FVEG_05378	191	301	45	15	17	20	6.86883	9.41006	1.70467	0.514137	0.572632	0.72134	3.0468e-07	-3.3387	down
gene-FVEG_12679	327	633	59	48	60	17	5.91962	9.97031	1.13099	0.829332	1.02311	0.298887	6.36725e-05	-2.98516	down
gene-FVEG_06806	689	1057	669	1617	1844	1579	16.783	22.3453	17.4886	38.0774	42.225	38.8618	1.83622e-10	1.01764	up
gene-FVEG_12929	1559	2137	1147	435	400	496	18.2065	21.6721	14.3832	4.90681	4.38617	5.8495	2.37606e-20	-1.89632	down
gene-FVEG_14784	140	226	123	510	477	533	2.56723	3.61406	2.42139	9.09083	8.25362	9.93214	1.03907e-12	1.60374	up
gene-FVEG_00159	491	1076	624	128	106	146	14.7066	28.0132	20.0834	3.68301	2.9745	4.40119	1.50695e-18	-2.54784	down
gene-FVEG_14782	120	226	192	448	489	464	3.16145	5.1991	5.46024	11.4775	12.188	12.4404	2.2621e-06	1.32351	up
gene-FVEG_00150	2724	1582	2235	914	919	835	19.8088	9.98714	17.4448	6.41974	6.27576	6.13466	1.22788e-05	-1.41342	down
gene-FVEG_07783	246	128	190	80	62	79	5.83394	2.62339	4.82924	1.83494	1.3792	1.89508	0.00144652	-1.4706	down
gene-FVEG_05953	252	809	97	7	32	58	1.71755	4.79985	0.710416	0.04628	0.201679	0.397416	1.86202e-05	-3.47962	down
gene-FVEG_09388	26	12	21	114	110	91	0.312034	0.125928	0.268013	1.35738	1.26643	1.13382	1.45475e-05	2.29888	up
gene-FVEG_16365	722	397	517	222	226	226	16.7892	8.02282	12.917	4.9808	4.94284	5.30259	0.000135393	-1.39343	down
gene-FVEG_16977	418	1806	328	202	212	187	18.9058	70.9023	15.8945	8.81581	9.01265	8.51204	0.00016297	-2.00808	down
gene-FVEG_13338	789	1701	940	267	350	392	10.7516	20.1451	13.7611	3.5202	4.48004	5.40221	2.75597e-10	-1.78214	down
gene-FVEG_13337	1385251	1094275	1124211	404448	479853	425970	22836.2	15660.1	19894	6443.43	7434.65	7096.07	4.65128e-12	-1.55399	down
gene-FVEG_13819	1412	1829	1307	625	686	704	35.2751	39.6863	35.0591	15.0778	16.0934	17.7601	7.12338e-17	-1.22909	down
gene-FVEG_06242	117	192	137	362	333	313	2.08661	2.99632	2.63948	6.28005	5.61137	5.67988	2.27647e-06	1.12625	up
gene-FVEG_00715	62	84	42	295	239	255	1.54516	1.83657	1.12782	7.18453	5.66285	6.48083	5.4641e-12	2.03138	up
NewGene_2071	34	66	51	151	155	196	0.475558	0.818096	0.779951	2.08998	2.06334	2.81564	6.32183e-06	1.68682	up
gene-FVEG_12319	123	227	178	529	660	572	1.03859	1.65705	1.61291	4.3155	5.23489	4.87616	6.19436e-11	1.68522	up
gene-FVEG_04873	127	64	95	293	304	223	2.13879	0.925903	1.71779	4.76471	4.81649	3.79213	0.00119491	1.39732	up
gene-FVEG_11669	25	61	26	113	144	139	0.506887	1.10526	0.575055	2.28528	2.84861	2.94899	2.66874e-05	1.814	up
gene-FVEG_01306	2549	3363	2628	1341	1247	1173	109.096	124.945	120.726	55.4513	50.1603	50.7344	2.60446e-20	-1.24526	down
gene-FVEG_07525	1189	1084	509	543	302	533	6.31304	4.99611	2.89955	2.78334	1.50685	2.85942	0.00786401	-1.05662	down
gene-FVEG_11933	499	641	479	46	15	28	3.49135	3.89954	3.60133	0.30884	0.093116	0.192691	3.18413e-30	-4.24403	down

## Sheet: FV5_vs_FV7.DEGs
#ID	FV51_Count	FV52_Count	FV53_Count	FV72_Count	FV73_Count	FV71_Count	FV51_FPKM	FV52_FPKM	FV53_FPKM	FV72_FPKM	FV73_FPKM	FV71_FPKM	FDR	log2FC	regulated
gene-FVEG_02825	1803	1827	1686	913	786	773	20.9979	20.6915	20.5368	10.2235	9.24299	9.20341	5.33586e-112	-1.77036	down
gene-FVEG_02822	202	264	107	545	826	641	1.64074	2.09448	0.905423	4.26969	6.79897	5.34303	0.00557054	1.16653	up
gene-FVEG_14049	15620	15818	14992	74058	68784	68107	144.755	131.428	133.93	658.178	593.256	595.28	0	1.51948	up
gene-FVEG_10753	22	26	55	167	125	121	0.319737	0.36511	0.857426	2.40074	1.89126	1.85335	0.000575155	1.32204	up
gene-FVEG_10752	19	12	18	176	131	181	0.207976	0.128699	0.205719	1.87293	1.45912	2.04998	5.20696e-13	2.64966	up
gene-FVEG_10751	115	91	96	324	406	331	2.49335	1.90785	2.18638	6.77798	8.92415	7.36454	4.88042e-08	1.15321	up
gene-FVEG_10202	381	303	419	1553	1534	1561	10.6338	8.20393	12.2249	41.6596	43.2015	44.5689	6.18714e-30	1.40961	up
gene-FVEG_01294	829	810	779	406	385	371	11.8636	11.266	11.6593	5.58523	5.55199	5.43425	1.59969e-57	-1.72144	down
gene-FVEG_01295	944	940	702	344	339	329	22.7506	22.0394	17.6904	7.95877	8.22794	8.08999	1.69771e-57	-2.01355	down
gene-FVEG_01297	716	833	723	597	520	485	13.358	15.1142	14.0952	10.7056	9.79815	9.25345	2.72873e-25	-1.17029	down
gene-FVEG_09773	122	70	60	852	796	887	1.39124	0.769842	0.715691	9.36462	9.18594	10.3736	2.29883e-42	2.67178	up
gene-FVEG_09776	472	371	422	1539	1146	1358	6.62887	5.06086	6.19208	20.7786	16.2411	19.5064	3.72129e-16	1.00822	up
gene-FVEG_02923	70	70	92	282	278	261	1.17508	1.14203	1.61501	4.55524	4.71631	4.48999	5.13955e-07	1.15605	up
gene-FVEG_05602	327	477	533	370	311	229	4.32452	6.13837	7.37504	4.70514	4.14922	3.0971	4.16515e-10	-1.23081	down
gene-FVEG_02920	87	85	100	302	271	300	3.24012	3.10157	3.90595	10.9032	10.271	11.5564	2.06309e-06	1.01666	up
gene-FVEG_09591	497	434	427	1629	1565	1486	6.67895	5.67442	6.00892	21.079	21.2638	20.4596	1.00176e-29	1.1213	up
gene-FVEG_09590	313	265	279	1060	925	873	1.36116	1.1202	1.26955	4.43255	4.0643	3.88334	7.73355e-18	1.07079	up
NewGene_510	2	9	11	77	84	53	0.064643	0.276573	0.349766	2.38818	2.74805	1.73496	7.66321e-06	2.60942	up
NewGene_100	328	260	231	970	1096	1062	2.50416	1.92549	1.83785	7.11671	8.44562	8.29361	1.96287e-19	1.27573	up
gene-FVEG_08516	25	10	22	146	198	162	0.157229	0.061269	0.142347	0.902997	1.28759	1.06972	2.86931e-11	2.48954	up
gene-FVEG_02751	210	201	201	701	674	596	1.61475	1.4996	1.61569	5.19299	5.24108	4.69631	6.05798e-13	1.02196	up
gene-FVEG_03524	1493	1793	1451	1154	1305	1168	63.3839	74.0348	64.4372	47.0838	55.9457	50.7456	2.09415e-26	-1.04493	down
gene-FVEG_03525	1085	1223	1109	780	909	916	36.8168	40.3547	39.325	25.4331	31.1388	31.7925	4.20492e-22	-1.05021	down
gene-FVEG_16568	11	19	5	122	104	75	0.886982	1.44689	0.360365	9.53578	8.56651	6.22889	4.21525e-07	2.44074	up
gene-FVEG_02210	3097	3342	2766	1621	1417	1434	41.3879	43.4395	38.6525	20.8196	19.1121	19.5966	1.09025e-128	-1.70543	down
NewGene_408	50	79	32	49	27	18	0.577221	0.887563	0.383226	0.543941	0.312294	0.206713	0.00287687	-1.45006	down
gene-FVEG_06882	61	77	98	500	377	428	1.07862	1.33141	1.83449	8.61075	6.81327	7.85133	9.32515e-17	1.79526	up
gene-FVEG_02178	20081	18420	18122	15764	14612	14414	294.854	263.042	278.247	222.501	216.595	216.525	4.07728e-113	-1.0025	down
gene-FVEG_02829	858	741	789	735	637	514	107.957	90.6851	103.869	88.8713	80.9813	66.1859	1.33287e-16	-1.00988	down
gene-FVEG_16175	40	33	48	529	458	454	0.52489	0.422139	0.659254	6.73479	6.11463	6.15025	7.05785e-40	2.90542	up
gene-FVEG_10201	2498	2551	2160	10185	9545	9540	31.3863	31.1735	28.3883	123.057	121.114	122.668	1.34345e-129	1.35905	up
gene-FVEG_17743	90	117	75	20	43	30	1.59935	2.02808	1.3983	0.33557	0.763781	0.545513	1.87477e-09	-2.24985	down
gene-FVEG_10750	149	122	171	604	498	522	2.28736	1.83206	2.74713	8.95741	7.76062	8.23769	6.00578e-12	1.20752	up
gene-FVEG_08562	53	43	56	302	269	248	0.755712	0.586713	0.839976	4.18937	3.86532	3.56369	5.42672e-13	1.76132	up
gene-FVEG_08564	1495	1467	1497	7020	5985	6068	25.8549	24.6248	27.087	117.137	104.803	107.568	9.50027e-120	1.42979	up
gene-FVEG_09346	1576	1649	1587	977	1049	988	11.5397	11.7411	12.1486	6.87122	7.74855	7.39963	3.40022e-56	-1.33709	down
gene-FVEG_00508	904	886	928	605	650	642	21.3035	20.294	22.8488	13.7041	15.4662	15.4784	8.77121e-29	-1.1811	down
gene-FVEG_06013	1013	978	988	839	739	735	24.9893	23.4494	25.4819	19.8967	18.3891	18.5419	7.51431e-29	-1.03109	down
gene-FVEG_08743	94	136	114	107	65	54	1.85219	2.61484	2.35447	2.03066	1.29292	1.09618	3.32996e-05	-1.28319	down
gene-FVEG_12144	20349	22089	20458	15781	13077	13241	74.1596	78.2894	77.9608	55.2846	48.1115	49.3682	1.52145e-135	-1.24638	down
gene-FVEG_06822	8	9	4	74	59	73	0.232906	0.244829	0.102697	2.13729	1.78404	2.22623	2.0223e-06	2.63401	up
gene-FVEG_06823	2374	2248	2382	1774	1547	1622	23.2984	21.3164	24.2624	16.6102	15.2011	16.1558	2.05754e-60	-1.16895	down
gene-FVEG_06824	648	640	832	230	185	132	5.43218	5.2132	7.29242	1.84832	1.56022	1.13149	3.90557e-53	-2.63061	down
gene-FVEG_12417	124	170	124	60	51	123	1.74393	2.31921	1.82054	0.810542	0.725399	1.77074	8.74365e-06	-1.48752	down
gene-FVEG_05608	1146	1275	1106	295	239	327	12.8396	13.8938	12.9637	3.16874	2.69616	3.73949	1.20524e-112	-2.69672	down
gene-FVEG_12692	51	36	40	321	298	328	0.640711	0.439253	0.523804	3.86779	3.78081	4.20709	4.66369e-20	2.23598	up
gene-FVEG_12693	16	18	10	176	120	180	0.474981	0.49976	0.285565	5.05593	3.62431	5.50528	5.1086e-13	2.77328	up
gene-FVEG_12415	0	13	6	90	67	71	0	0.099252	0.046824	0.722868	0.561207	0.603307	3.8392e-06	2.91694	up
gene-FVEG_09629	41	36	30	135	103	131	0.448208	0.380916	0.34453	1.4428	1.15034	1.49638	0.000825183	1.1226	up
gene-FVEG_00171	25	27	12	159	104	121	0.974923	0.993305	0.45322	5.98334	4.09724	4.83387	7.63731e-07	1.91992	up
gene-FVEG_00177	30	12	12	96	73	95	1.04365	0.378428	0.427099	3.21428	2.55958	3.38853	0.000447707	1.62865	up
NewGene_30	213	195	198	138	135	108	4.68049	4.167	4.55426	2.91785	3.00316	2.41788	9.69559e-11	-1.33559	down
gene-FVEG_10696	11	0	7	70	42	57	0.179554	0	0.126028	1.16076	0.727193	1.00482	0.0002416	2.55642	up
gene-FVEG_10695	25	20	22	179	150	201	0.376739	0.295393	0.341384	2.62276	2.31438	3.14179	2.17383e-12	2.32134	up
gene-FVEG_05023	586	547	641	402	455	317	11.9903	10.8826	13.713	7.90768	9.39879	6.62656	1.54964e-17	-1.26226	down
gene-FVEG_01563	24401	23606	22959	9758	9211	9027	319.223	300.342	314.068	122.71	121.646	120.814	0	-2.00603	down
gene-FVEG_13244	36	48	10	214	236	181	0.770402	0.993406	0.216135	4.41443	5.1099	3.95636	1.88263e-08	2.0946	up
gene-FVEG_04077	6766	6688	6273	4464	4107	4049	22.6948	21.8144	22.0011	14.3911	13.9044	13.892	5.51412e-168	-1.30877	down
gene-FVEG_04074	658	546	649	2417	2074	1927	7.73178	6.23821	7.9746	27.305	24.6016	23.1568	5.39847e-29	1.12319	up
gene-FVEG_04073	54	37	39	234	211	222	3.21909	2.12243	2.41677	13.4462	12.7146	13.5669	3.15078e-10	1.69584	up
gene-FVEG_04072	45	27	36	151	132	88	1.72569	0.997946	1.45534	5.6462	5.18658	3.48235	0.00211297	1.10823	up
gene-FVEG_04071	4050	4422	3659	1693	1587	1642	32.7494	34.781	30.9434	13.1611	12.9498	13.5805	7.38853e-186	-1.96341	down
gene-FVEG_13270	81	48	101	308	330	286	1.00241	0.57554	1.30096	3.67288	4.13432	3.63087	2.96035e-07	1.33717	up
NewGene_1852	73	74	94	50	48	39	1.0455	1.02893	1.41025	0.688944	0.689661	0.567304	1.02665e-05	-1.48482	down
gene-FVEG_15471	30	15	42	137	123	106	0.446665	0.217049	0.645624	1.97415	1.86455	1.61909	0.000394102	1.39714	up
gene-FVEG_10816	1213	1088	1268	977	883	786	30.8178	26.8732	33.6879	23.8552	22.6553	20.434	1.33606e-27	-1.10031	down
gene-FVEG_13310	10	13	7	47	60	47	0.092621	0.125832	0.067507	0.445677	0.602248	0.482399	0.00252553	1.70404	up
gene-FVEG_06950	2646	2300	2486	1938	1603	1799	29.332	24.796	28.8174	20.6505	17.9347	20.3995	1.55001e-47	-1.14311	down
gene-FVEG_11931	590	451	592	462	323	399	11.5278	8.57388	12.1082	8.68598	6.37304	7.97205	3.53878e-13	-1.13462	down
gene-FVEG_15522	111	89	82	324	315	346	8.99522	7.01271	6.92194	25.2276	25.785	28.7032	4.71824e-08	1.14423	up
gene-FVEG_16262	218	163	209	879	787	728	5.37365	4.17399	6.36432	21.3635	18.8843	18.254	9.04978e-20	1.3526	up
gene-FVEG_09903	13	7	20	107	41	53	0.291756	0.153156	0.50295	2.48409	0.984311	1.29168	0.00387372	1.63553	up
NewGene_364	195	212	152	134	122	113	9.34553	10.307	8.31487	6.15081	5.64534	5.84463	7.31601e-09	-1.26173	down
gene-FVEG_05030	581	470	443	3544	3230	3157	5.19036	4.10044	4.20573	30.6146	29.2391	29.1952	5.249e-117	2.06895	up
gene-FVEG_05035	3029	2328	4232	2963	2563	1648	7.92086	5.92533	11.5546	7.41407	6.7563	4.40998	0.00234497	-1.10026	down
gene-FVEG_14593	1537	1603	1415	7499	6644	6421	13.5411	13.7298	13.0334	63.5158	59.0928	57.8774	1.0751e-142	1.50936	up
NewGene_2055	50	55	30	192	104	162	0.530312	0.578301	0.497524	2.14834	1.16346	1.93834	0.00130411	1.09674	up
NewGene_2057	126	127	104	52	100	109	1.52525	1.65305	1.48576	0.53577	1.19706	1.30541	0.000576032	-1.09828	down
gene-FVEG_12198	370	446	395	4132	3259	3389	9.22482	10.8192	10.2953	99.1375	82.129	86.5446	3.63164e-158	2.48606	up
gene-FVEG_03267	175	191	145	45	66	35	3.92343	4.16094	3.39643	0.965235	1.48624	0.787972	1.44471e-18	-2.46668	down
gene-FVEG_12196	17	25	11	75	108	117	0.521189	0.763274	0.357887	2.31883	3.50886	3.85031	2.65617e-05	1.85365	up
gene-FVEG_12195	79	58	65	228	184	261	1.25745	0.893993	1.08161	3.52912	2.97856	4.29117	4.19086e-05	1.074	up
gene-FVEG_12194	19	31	28	186	216	201	0.247028	0.407398	0.386925	2.42953	2.96091	2.79068	2.57781e-13	2.28973	up
gene-FVEG_01825	3983	3855	3586	13214	12448	12190	33.1763	31.1308	31.1772	105.504	104.472	103.395	6.64623e-114	1.06473	up
gene-FVEG_04857	305	233	214	110	145	157	4.33197	3.22446	3.18456	1.49609	2.07408	2.27747	6.86359e-12	-1.52169	down
gene-FVEG_15087	644	691	738	417	524	415	7.54376	7.88003	9.04825	4.6944	6.19785	4.97116	1.04766e-20	-1.27475	down
gene-FVEG_03084	3552	3567	3524	1401	1341	1273	50.2019	49.0285	52.0778	19.0288	19.1269	18.398	3.6407e-244	-2.07119	down
gene-FVEG_08976	30	32	21	207	126	147	0.602875	0.634728	0.446233	4.05087	2.57825	3.07026	3.90873e-08	1.86199	up
gene-FVEG_12733	235	274	174	1289	1050	1096	1.94918	2.20753	1.50938	10.2873	8.79401	9.30687	2.5144e-32	1.66702	up
gene-FVEG_07508	1049	1110	862	4913	4362	4488	21.9015	22.5308	18.8253	98.6279	91.9715	95.8854	1.54633e-88	1.52496	up
gene-FVEG_16342	71	73	76	327	285	332	1.23436	1.23437	1.38186	5.48705	5.03407	5.93561	2.73568e-11	1.43684	up
gene-FVEG_16345	132	129	135	359	483	483	1.80783	1.71452	1.93	4.71929	6.67832	6.7612	5.72751e-08	1.08617	up
gene-FVEG_13487	7	13	4	153	73	98	0.098765	0.191381	0.064967	2.32477	1.1658	1.58654	2.00462e-09	3.08282	up
gene-FVEG_08356	180	91	137	734	635	614	1.78747	0.880935	1.42358	7.02443	6.38522	6.25837	2.66218e-16	1.61336	up
gene-FVEG_08353	19	8	18	45	79	86	0.284504	0.108657	0.287954	0.652844	1.21561	1.34174	0.00278369	1.56954	up
gene-FVEG_08350	609	638	652	293	221	263	22.6839	23.1263	25.3964	10.4825	8.31405	9.99476	9.5142e-49	-1.95687	down
gene-FVEG_08882	560	421	519	360	339	293	35.2181	25.7405	34.1255	21.7757	21.5362	18.8217	2.85637e-17	-1.264	down
gene-FVEG_05574	279	432	334	63	41	112	10.0704	15.2145	12.645	2.19233	1.4652	4.14576	1.61616e-26	-2.93057	down
gene-FVEG_05577	610	703	590	426	470	418	27.9455	31.3324	28.2781	18.7645	21.737	19.6013	1.30606e-21	-1.19531	down
gene-FVEG_05937	0	0	0	94	61	74	0	0	0	1.47542	1.00554	1.23768	6.99735e-10	8.02589	up
gene-FVEG_02842	88	76	69	52	43	50	1.53066	1.28516	1.25681	0.87718	0.752182	0.892401	4.48627e-05	-1.34756	down
gene-FVEG_02843	215	181	188	117	151	152	2.52606	2.0684	2.31398	1.32083	1.79134	1.82509	2.86964e-07	-1.13282	down
gene-FVEG_14064	41	41	40	145	146	120	2.37769	2.31656	2.45948	8.18819	8.69686	7.22282	0.000448483	1.08711	up
gene-FVEG_10770	8810	9809	8639	586	465	507	163.861	177.429	168.004	10.4659	8.72534	9.63871	0	-4.79441	down
gene-FVEG_10773	5615	5554	5624	908	841	880	68.1541	65.576	71.4048	10.6078	10.3325	10.954	0	-3.33991	down
gene-FVEG_10772	1052	1125	890	120	111	106	54.7654	56.967	48.4296	6.00311	5.79657	5.62878	3.82518e-182	-3.8486	down
gene-FVEG_09755	85	60	44	544	500	545	1.19374	0.825389	0.648261	7.39712	7.14995	7.88507	3.9836e-30	2.4122	up
gene-FVEG_09759	429	539	452	2252	2015	1945	9.36956	11.456	10.3214	47.3159	44.4617	43.477	1.70877e-50	1.46387	up
gene-FVEG_06038	41	25	19	123	125	143	0.576739	0.340672	0.275927	1.67418	1.78255	2.06747	2.41833e-05	1.54615	up
gene-FVEG_02908	651	723	757	606	510	531	13.5199	14.6029	16.4416	12.0925	10.7314	11.2739	6.16198e-19	-1.03954	down
gene-FVEG_16916	992	927	777	547	542	547	10.8756	9.88095	8.90255	5.7595	5.98777	6.12964	9.48117e-36	-1.38117	down
gene-FVEG_04957	134	161	151	574	458	585	1.65809	1.9379	1.95166	6.85577	5.73431	7.43718	4.77897e-12	1.19334	up
gene-FVEG_07712	359	388	368	27	24	27	6.38193	6.70968	6.84295	0.453829	0.423411	0.480925	1.36793e-84	-4.50198	down
gene-FVEG_04688	75	206	175	72	113	96	4.22028	11.3126	10.3359	3.89858	6.44731	5.55708	7.41924e-05	-1.35635	down
gene-FVEG_04689	12661	12382	12173	6560	5536	5498	160.024	153.641	160.29	77.4208	69.642	69.8997	1.29745e-280	-1.7479	down
gene-FVEG_04685	9573	9600	9202	8079	7227	6741	148.489	144.817	149.248	120.457	113.167	106.967	2.49478e-102	-1.03034	down
gene-FVEG_04687	12542	12088	12316	4973	4420	4390	90.7407	85.24	93.8058	34.4177	32.2496	32.5121	0	-2.08865	down
gene-FVEG_03628	23	57	41	121	124	140	0.551726	1.32451	1.0333	2.81274	3.02196	3.45205	0.00576665	1.00963	up
gene-FVEG_03507	10166	10814	9818	6798	5970	5771	174.112	180.123	175.836	111.923	103.211	101.116	2.57105e-182	-1.39808	down
gene-FVEG_03509	9	21	7	108	85	96	0.248462	0.573313	0.195874	3.01418	2.49444	2.86235	1.06083e-06	2.30477	up
gene-FVEG_04536	1290	1162	1263	4806	4249	4247	8.92824	7.84243	9.12978	32.0267	29.5607	30.0095	3.70386e-64	1.17372	up
gene-FVEG_04537	428	463	564	1734	1728	1537	3.34453	3.52158	4.61656	13.1623	13.7241	12.4336	2.77557e-21	1.11285	up
gene-FVEG_02270	15	26	27	134	124	85	0.662375	1.08302	1.20142	5.66242	5.50331	3.8327	2.5894e-05	1.66193	up
gene-FVEG_02276	1266	1417	1157	951	878	785	9.79343	10.6578	9.35729	7.06818	6.85602	6.21163	2.07363e-38	-1.21925	down
gene-FVEG_02274	1092	1067	924	7489	6596	6482	21.3767	20.3173	18.9139	141.044	130.458	129.921	1.10102e-226	2.07326	up
NewGene_139	50	23	28	91	120	137	1.15868	0.521103	0.68037	2.02831	2.80798	3.2602	0.00395106	1.13276	up
gene-FVEG_13101	9257	9620	9152	5705	5040	5038	59.5175	60.1523	61.5311	35.2607	32.7101	33.1396	1.17348e-230	-1.4942	down
gene-FVEG_13109	137	161	115	476	552	530	1.67989	1.91924	1.47135	5.61713	6.83693	6.65214	2.63893e-12	1.25857	up
gene-FVEG_04514	45314	45878	43223	24106	21477	21536	410.859	404.541	409.785	210.094	196.574	199.762	0	-1.66703	down
gene-FVEG_04515	259	356	361	166	150	190	8.83791	11.8173	12.9081	5.45012	5.17743	6.64851	1.55687e-16	-1.61209	down
gene-FVEG_01310	26	12	23	77	60	96	0.425972	0.184749	0.407332	1.24452	1.02552	1.64945	0.00624046	1.26946	up
gene-FVEG_02451	2	3	1	135	107	38	0.016436	0.027015	0.009552	1.55757	1.29719	0.457214	6.27111e-10	4.86573	up
gene-FVEG_01745	169	92	190	798	821	865	1.11753	0.589152	1.31442	5.09018	5.50133	5.87201	5.19009e-19	1.79495	up
gene-FVEG_16322	15	24	3	69	57	85	0.217841	0.340869	0.031289	0.995015	0.856084	1.31133	0.00322648	1.68134	up
gene-FVEG_02219	753	828	735	564	472	407	11.8516	12.6674	12.0841	8.53404	7.49886	6.55037	4.69103e-30	-1.35071	down
gene-FVEG_08507	70	58	51	19	26	39	1.73929	1.39925	1.33921	0.435939	0.637833	0.977277	4.53856e-05	-1.74145	down
gene-FVEG_00528	260	247	322	1168	1039	1098	3.62629	3.34666	4.69715	15.6935	14.669	15.7038	9.76978e-24	1.3273	up
gene-FVEG_00523	93	104	71	390	327	321	0.791986	0.867008	0.635541	3.21618	2.8286	2.81245	6.48094e-10	1.28932	up
gene-FVEG_06598	9	18	15	63	57	60	0.27729	0.532195	0.468613	1.89145	1.80267	1.92237	0.00460349	1.43426	up
gene-FVEG_06592	39	39	37	162	254	195	0.667933	0.659133	0.664058	2.72539	4.48537	3.48523	7.03894e-09	1.75427	up
gene-FVEG_04998	1583	1641	1490	743	593	500	16.6845	16.8202	16.4179	7.52395	6.31082	5.39215	3.43207e-86	-2.02988	down
gene-FVEG_04999	2463	2121	2066	1734	1498	1517	15.7947	13.2247	13.8497	10.686	9.6975	9.95215	2.25957e-49	-1.15083	down
NewGene_96	133	96	181	674	575	668	3.32951	2.2001	4.58581	16.0032	14.3137	16.536	1.26583e-14	1.55448	up
gene-FVEG_12503	21	16	10	107	58	71	0.036439	0.026382	0.016862	0.180142	0.101678	0.126532	0.000516015	1.65758	up
gene-FVEG_15221	1136	1271	1121	779	703	674	18.891	20.5651	19.5041	12.4598	11.7978	11.4725	1.37459e-50	-1.3755	down
gene-FVEG_10905	26	34	25	109	119	82	0.586989	0.734122	0.581927	2.35383	2.70538	1.87989	0.00135552	1.20309	up
gene-FVEG_10902	10	9	0	140	139	117	0.441581	0.399331	0	6.24237	6.48097	5.53438	3.17832e-13	3.7252	up
gene-FVEG_07907	744	696	627	3562	3438	3426	6.7179	6.10976	5.91602	30.9403	31.3603	31.6697	4.01824e-105	1.67231	up
gene-FVEG_11027	0	3	8	78	97	100	0	0.031208	0.091715	0.886544	1.15556	1.20476	4.82966e-10	3.97793	up
NewGene_514	181	166	191	114	135	156	2.11439	1.88752	2.33155	1.27559	1.59434	1.86703	3.13239e-06	-1.06879	down
gene-FVEG_05400	22	10	31	155	133	155	1.23345	0.516441	1.77292	8.31466	7.50246	8.88921	3.4206e-08	2.14237	up
gene-FVEG_17528	914	884	1066	145	189	199	24.6969	23.2513	30.1316	3.74824	5.14371	5.50052	2.77776e-95	-3.08658	down
gene-FVEG_04331	55	17	33	388	292	367	1.23918	0.353002	0.769009	8.41243	6.64918	8.45703	9.78813e-19	2.6516	up
gene-FVEG_12302	3164	2918	2913	1176	1033	1197	38.6482	34.6665	37.2063	13.8097	12.7353	14.9595	1.99522e-166	-2.06462	down
NewGene_473	256	161	170	67	62	60	3.39356	1.85054	2.09248	0.856679	0.840865	0.823839	2.57184e-19	-2.29792	down
gene-FVEG_12300	363	366	377	179	183	224	5.74579	5.63765	6.24693	2.72508	2.92009	3.63544	8.45845e-21	-1.5771	down
gene-FVEG_09257	307	279	270	1004	979	840	2.86103	2.53149	2.63516	9.01634	9.23404	8.02866	2.09855e-17	1.05673	up
gene-FVEG_04051	59	61	77	360	337	210	1.02808	1.02968	1.40839	6.0559	5.94939	3.75891	3.50895e-09	1.52895	up
gene-FVEG_04053	1952	1958	1870	6689	6312	6382	28.2303	27.5449	28.2851	93.0106	92.1694	94.4413	4.57089e-86	1.08204	up
gene-FVEG_11368	1744	1833	1673	6368	5912	5798	12.7541	12.412	13.3612	43.9575	43.3796	42.9913	4.73892e-88	1.11965	up
gene-FVEG_16486	6638	6851	6275	2024	1639	1642	241.405	242.322	238.639	70.7488	60.1654	61.0857	0	-2.56441	down
gene-FVEG_10016	303	314	324	166	134	125	4.07013	4.10242	4.55279	2.14483	1.81786	1.71762	8.73964e-25	-1.81594	down
gene-FVEG_13296	20	3	10	104	73	63	0.296949	0.042205	0.154727	1.49752	1.10335	0.962947	7.96906e-05	2.18853	up
gene-FVEG_13295	139	102	166	653	606	575	2.16732	1.54344	2.70723	9.83447	9.57619	9.21196	2.28404e-16	1.50237	up
gene-FVEG_13292	12	21	8	75	79	100	0.137892	0.231331	0.091755	0.826316	0.918019	1.1845	3.451e-05	1.97953	up
gene-FVEG_13291	19	12	44	161	151	216	0.189836	0.122875	0.475582	1.62107	1.60395	2.32617	1.21675e-07	2.14436	up
gene-FVEG_13290	3061	3603	3151	1170	1023	1076	63.6055	72.8199	68.4633	23.3609	21.4438	22.8593	9.72855e-199	-2.25079	down
gene-FVEG_16202	62	89	36	32	34	24	1.6345	2.28657	0.998388	0.808236	0.897275	0.642761	7.71358e-05	-1.71199	down
NewGene_1368	75	107	96	10	11	11	1.62687	2.28627	2.19807	0.207714	0.24269	0.232901	9.7278e-20	-3.78247	down
gene-FVEG_05017	1060	1077	1044	584	400	521	17.1908	16.9871	17.7018	9.10343	6.5429	8.64265	3.21579e-51	-1.74756	down
gene-FVEG_09802	283	302	341	1612	1341	1359	2.94928	3.05851	3.71877	16.1881	14.135	14.5229	8.17487e-41	1.55018	up
gene-FVEG_01463	257	297	266	970	906	931	14.6306	16.4311	15.8425	53.1488	52.1123	54.2809	1.10692e-19	1.11172	up
gene-FVEG_01461	1743	4583	2510	2007	1770	2015	35.7513	91.4203	53.8273	39.5594	36.6467	42.2854	0.00314629	-1.26911	down
gene-FVEG_09258	72	136	141	441	421	437	1.76645	3.255	3.64702	10.476	10.5131	11.057	6.90694e-08	1.22906	up
gene-FVEG_05018	373	355	256	290	211	274	6.53984	6.05534	4.70355	4.89877	3.74094	4.92299	3.75094e-08	-1.00676	down
gene-FVEG_02044	31	65	51	569	454	433	0.480894	0.976498	0.815172	8.50702	7.1297	6.88294	1.62358e-29	2.63849	up
NewGene_301	27	42	41	272	358	276	0.809166	1.2386	1.31829	8.07647	11.1732	8.72371	2.82256e-18	2.38101	up
NewGene_303	16	6	0	45	83	77	0.303527	0.098231	0	0.810898	1.57868	1.49597	0.000171212	2.58493	up
gene-FVEG_14869	205	215	217	125	68	84	2.80924	2.87088	3.11318	1.64482	0.937178	1.17634	1.15275e-15	-1.8757	down
gene-FVEG_00758	185	151	137	933	698	701	2.18945	1.7391	1.69174	10.6334	8.34828	8.49674	7.24585e-25	1.63332	up
gene-FVEG_17103	34	10	19	160	112	138	1.77826	0.466446	1.0341	8.01388	5.8642	7.36861	6.33779e-07	2.03427	up
gene-FVEG_17102	82	81	54	542	399	431	0.961938	0.924406	0.652474	6.11177	4.72118	5.16367	1.1881e-21	1.9947	up
gene-FVEG_04503	2227	1974	1810	1030	789	938	18.262	15.745	15.5223	8.11473	6.52621	7.86362	5.28891e-82	-1.78945	down
gene-FVEG_06648	362	246	324	4870	4128	4175	2.85483	1.88552	2.66978	36.9523	32.8932	33.7139	2.10682e-205	3.15329	up
gene-FVEG_17485	47	36	48	324	248	188	0.508359	0.381157	0.550471	3.42531	2.75339	2.11334	3.02919e-11	1.86091	up
gene-FVEG_07153	271	317	192	1314	1200	1153	2.41175	2.72797	1.78768	11.2864	10.6943	10.4582	2.52796e-29	1.57209	up
gene-FVEG_07156	1719	1649	1681	6034	5353	5222	28.2716	25.0468	27.6529	95.03	83.8533	82.2562	1.65166e-68	1.05155	up
gene-FVEG_03311	32	37	18	146	119	148	0.494629	0.562539	0.283782	2.21065	1.88077	2.37539	6.57712e-06	1.58846	up
gene-FVEG_01800	34	32	14	119	99	120	0.485078	0.433702	0.199612	1.6261	1.418	1.74622	0.00027723	1.42214	up
gene-FVEG_04837	6719	7437	6861	1784	1458	1711	98.5897	106.128	105.275	25.1584	21.6	25.6792	0	-2.75027	down
gene-FVEG_04838	439	364	375	142	123	183	3.83615	3.09547	3.42185	1.19211	1.07733	1.63658	8.48459e-29	-2.05502	down
gene-FVEG_11999	938	902	1058	457	342	339	10.5189	9.83198	12.4074	4.92197	3.87058	3.88968	1.69443e-59	-2.02056	down
gene-FVEG_11992	18	22	6	145	96	126	0.250123	0.290066	0.074058	1.95284	1.35363	1.80407	7.80049e-08	2.33556	up
gene-FVEG_12718	1894	1881	1916	1284	1092	1114	26.7451	25.8296	28.2961	17.4287	15.5719	16.0923	4.16913e-73	-1.37228	down
gene-FVEG_12711	221	270	210	1007	913	815	3.44066	4.09199	3.42287	15.1247	14.388	13.0155	5.565e-22	1.29889	up
gene-FVEG_12714	256	266	285	982	840	853	4.45512	4.49626	5.17805	16.451	14.7837	15.1996	4.20342e-17	1.06137	up
gene-FVEG_07562	5653	5192	5453	3328	2814	2883	358.659	320.357	361.704	202.957	180.233	187.075	3.65229e-141	-1.51972	down
gene-FVEG_07564	76	67	62	9	27	22	3.13067	2.70394	2.68601	0.343433	1.12523	0.910478	2.9503e-08	-2.46889	down
gene-FVEG_08335	35	54	30	71	169	190	0.486121	0.749274	0.437544	0.969802	2.43266	2.76584	0.00330297	1.21519	up
gene-FVEG_08339	15	24	18	78	113	93	0.206239	0.322602	0.265304	1.06521	1.61833	1.34883	8.43447e-05	1.6611	up
gene-FVEG_10576	92	100	151	449	425	405	4.20297	4.4196	7.19947	19.7537	19.668	18.9899	7.14617e-09	1.22811	up
gene-FVEG_10572	181	228	167	869	740	657	2.00486	2.45496	1.93185	9.2616	8.28177	7.44902	1.09331e-17	1.30964	up
gene-FVEG_02864	4899	5116	5197	3754	3309	3441	164.676	167.26	182.659	121.312	112.29	118.312	3.36609e-95	-1.20039	down
gene-FVEG_14006	105	79	55	992	981	906	1.23193	0.899456	0.669896	11.2624	11.6982	10.9421	7.26077e-64	2.93021	up
gene-FVEG_10711	12	2	3	51	73	47	0.167613	0.01992	0.034302	0.697731	1.0521	0.688543	7.02137e-05	2.6759	up
gene-FVEG_10717	21941	22987	20874	14940	13698	13949	324.246	330.358	322.556	212.228	204.345	210.875	8.21565e-224	-1.2915	down
gene-FVEG_10716	84443	89428	84696	62370	53798	54685	2313.48	2382.73	2426.33	1642.56	1487.9	1532.69	3.02647e-208	-1.26402	down
gene-FVEG_14944	205	175	157	101	79	99	4.25708	3.5273	3.4064	2.00118	1.6402	2.10429	3.38625e-12	-1.60785	down
gene-FVEG_02661	57	74	28	37	45	24	2.11021	2.6979	1.08105	1.30263	1.67367	0.911348	0.00770129	-1.24095	down
gene-FVEG_09005	8333	8998	8150	6909	5703	5968	158.237	166.184	161.823	126.117	109.333	115.938	1.5963e-95	-1.12197	down
gene-FVEG_09007	951	1009	969	468	465	457	9.12299	9.4099	9.72064	4.31523	4.50218	4.48342	7.2259e-66	-1.73883	down
gene-FVEG_09009	47	52	52	32	42	33	0.674697	0.716688	0.777384	0.434446	0.597334	0.483446	0.00442684	-1.15809	down
gene-FVEG_09008	78	51	54	8	13	5	0.994189	0.631902	0.717036	0.089895	0.159606	0.061593	7.3251e-12	-3.47671	down
gene-FVEG_08139	31196	32561	30724	175522	150812	149605	286.438	290.756	294.988	1549.21	1397.92	1405.31	0	1.66607	up
NewGene_929	24	39	6	189	253	244	0.405171	0.63322	0.092623	3.09129	4.36252	4.26271	1.00162e-11	2.6695	up
gene-FVEG_02781	53	83	43	180	223	174	0.953513	1.46863	0.809292	3.15346	4.11045	3.23271	0.000516265	1.03281	up
gene-FVEG_02788	18094	17378	16866	11274	10820	10367	102.727	95.4575	99.8501	61.2596	61.9371	60.2729	4.54043e-231	-1.3531	down
gene-FVEG_02081	27	40	31	157	138	154	0.412097	0.607555	0.503011	2.37468	2.20331	2.49185	1.63016e-06	1.53247	up
NewGene_850	10167	11435	9678	7237	7703	7486	93.0092	102.019	99.2498	72.299	53.4585	68.2736	2.20625e-73	-1.14003	down
gene-FVEG_01789	10913	11180	9957	8006	6970	6722	108.942	108.674	104.16	77.0621	70.0488	68.5133	1.58439e-136	-1.22833	down
gene-FVEG_01781	12239	11344	11749	4614	4206	4178	134.819	121.531	135.328	48.8541	46.7632	47.084	0	-2.10815	down
gene-FVEG_04557	326	352	379	6064	4876	4851	3.07847	3.2304	3.74087	55.0801	46.508	46.8892	1.02696e-290	3.23138	up
gene-FVEG_15873	52	52	59	193	177	196	0.882964	0.857928	1.04495	3.14983	3.03656	3.4013	2.15462e-05	1.13111	up
gene-FVEG_07090	579	566	584	2170	1886	1856	5.69131	5.40982	5.94688	20.5227	18.7262	18.6764	3.9823e-36	1.10682	up
gene-FVEG_03789	9070	8623	7942	5462	4768	4903	46.3122	42.7163	42.3403	26.8205	24.609	25.5702	6.49795e-172	-1.4249	down
gene-FVEG_03786	11799	13219	11678	71872	62978	64005	63.3588	69.0364	65.5704	371.01	341.413	351.628	0	1.77293	up
gene-FVEG_11908	89	74	66	39	34	34	1.74245	1.41249	1.3518	0.735033	0.665226	0.665067	4.45307e-07	-1.7613	down
gene-FVEG_03935	225	175	191	774	722	768	2.11175	1.60104	1.87809	6.99686	6.84807	7.38972	1.17407e-18	1.27437	up
gene-FVEG_06416	45	31	52	180	133	166	0.678572	0.460753	0.825371	2.64688	2.05646	2.59985	9.19946e-05	1.23304	up
gene-FVEG_06412	238	213	210	1193	1031	1120	1.77017	1.54355	1.63739	8.55174	7.76546	8.5457	6.84046e-43	1.6743	up
gene-FVEG_05209	14488	15241	14802	6258	5299	5313	66.6837	68.3243	71.121	27.8	24.6673	25.0278	0	-2.06749	down
gene-FVEG_08523	1012	804	738	546	558	514	17.5224	13.5308	13.3597	9.08756	9.74144	9.09093	7.91241e-27	-1.31963	down
gene-FVEG_03125	30	47	66	160	149	211	0.866827	1.30188	1.98123	4.46657	4.36673	6.25563	0.000368588	1.19677	up
gene-FVEG_03126	137	99	90	58	58	40	3.62245	2.55877	2.50112	1.47313	1.53267	1.08015	2.87765e-08	-1.72757	down
gene-FVEG_12522	107	99	91	60	98	58	8.53371	7.69532	7.58767	4.5872	7.8998	4.73012	0.000413933	-1.1167	down
gene-FVEG_12520	145	163	122	0	2	3	3.20082	3.48861	2.81134	0	0.034402	0.066103	2.58662e-23	-7.0846	down
NewGene_1975	370	390	302	216	273	161	5.16234	5.37383	4.48462	2.94299	3.83325	2.2749	1.83482e-12	-1.36925	down
gene-FVEG_08785	7588	7888	7540	4354	3798	3938	51.0706	51.6306	53.065	28.1705	25.804	27.1138	2.83258e-229	-1.59431	down
gene-FVEG_08784	7103	6619	6629	2671	2475	2369	94.8349	85.9469	92.5377	34.2718	33.3534	32.3476	0	-2.10235	down
gene-FVEG_10962	291	335	290	212	148	142	4.94554	5.54488	5.15491	3.46014	2.53036	2.46497	8.98319e-17	-1.53834	down
gene-FVEG_10963	348	362	400	160	122	145	9.89415	10.0358	11.9034	4.37231	3.49529	4.20412	1.84381e-32	-2.04665	down
gene-FVEG_04603	192	216	213	777	726	640	10.1095	11.0381	11.7088	39.3434	38.6085	34.4866	2.87322e-15	1.1202	up
gene-FVEG_12262	24	11	22	90	77	106	0.479679	0.214194	0.456311	1.78896	1.60388	2.23332	0.000274658	1.59543	up
gene-FVEG_03924	139	100	131	439	392	446	1.36005	0.951813	1.34377	4.14259	3.88172	4.47327	4.67513e-09	1.1222	up
NewGene_1527	31	52	31	172	120	137	0.45708	0.751923	0.480612	2.4671	1.79392	2.08404	0.000196393	1.24523	up
gene-FVEG_04314	21	4	11	43	61	77	0.183906	0.030649	0.093009	0.36064	0.543522	0.689946	0.00500558	1.67921	up
gene-FVEG_04310	563	627	637	201	204	189	9.60059	10.4105	11.3727	3.28595	3.51249	3.29519	8.37529e-62	-2.28589	down
gene-FVEG_15274	21	17	16	100	88	154	0.128052	0.098176	0.10074	0.599508	0.555048	0.987148	1.37775e-06	2.00769	up
gene-FVEG_07959	2526	2859	2398	1485	1338	1321	26.3633	29.0199	26.1751	14.8945	14.0991	14.1042	2.12253e-102	-1.57333	down
gene-FVEG_07958	1226	1372	1005	815	1039	872	41.8068	45.5009	35.8495	26.714	35.7696	30.4006	8.19407e-18	-1.05832	down
gene-FVEG_10384	904	833	831	268	270	222	11.3664	10.1776	10.9165	3.23407	3.41859	2.84452	2.76233e-91	-2.42148	down
gene-FVEG_10385	26	60	33	160	135	138	0.541566	1.21411	0.721351	3.22536	2.84573	2.95484	0.000568753	1.19996	up
gene-FVEG_10387	2550	2538	2544	1198	1109	1061	64.0384	61.9821	66.7857	28.9169	28.1066	27.2443	2.37113e-159	-1.84568	down
gene-FVEG_10434	1442	1409	1387	863	937	843	18.4118	17.5016	18.5154	10.5839	12.072	11.0046	6.53777e-52	-1.34358	down
gene-FVEG_10923	113	89	63	453	497	393	1.52967	1.16889	0.887176	5.90351	6.80205	5.45372	4.08056e-15	1.68219	up
gene-FVEG_10034	15	13	12	94	104	96	0.307072	0.263271	0.261762	1.95673	2.27239	2.11052	2.07256e-07	2.21752	up
gene-FVEG_10033	9	8	6	132	112	127	0.124441	0.106701	0.087536	1.94892	1.7414	1.98997	1.96767e-13	3.34876	up
gene-FVEG_04784	3735	3533	3374	12712	10761	10910	40.8355	37.5644	38.5698	133.621	118.792	122.044	9.86195e-84	1.0258	up
gene-FVEG_04783	1011	987	1107	4483	4064	3946	14.3646	13.6466	16.452	61.2827	58.3363	57.4071	3.11283e-72	1.34131	up
gene-FVEG_15600	194	329	215	198	202	146	5.88236	9.74033	6.82056	5.77952	6.19425	4.53076	1.33396e-06	-1.09852	down
gene-FVEG_16582	1115	1259	1098	786	712	690	25.3473	27.8484	26.1128	17.1676	16.3414	16.0524	7.31571e-47	-1.33084	down
gene-FVEG_09493	250	232	265	4094	3637	3641	3.53663	3.18847	3.92914	55.8366	52.0964	52.8418	6.00741e-291	3.26182	up
gene-FVEG_09496	8371	9207	8705	3480	3111	3157	447.026	478.208	486.113	178.642	167.706	172.456	0	-2.09635	down
gene-FVEG_09497	1130	1230	987	6659	5961	5986	7.34535	7.76473	6.70027	41.78	39.2585	39.9484	5.11014e-157	1.81134	up
gene-FVEG_09494	94	117	175	795	683	640	1.93346	2.35295	3.7801	15.8408	14.279	13.5578	1.85359e-19	1.78188	up
gene-FVEG_12894	77	79	84	22	29	25	1.13385	1.12131	1.28765	0.310961	0.430338	0.371418	1.88643e-10	-2.32041	down
gene-FVEG_12892	66	55	54	455	449	390	1.07926	0.870034	0.922408	7.1694	7.42815	6.53727	4.61762e-27	2.22222	up
gene-FVEG_12890	626	729	653	2491	2372	2404	24.0778	27.2637	26.2651	92.1073	92.1225	94.5885	1.51249e-44	1.19226	up
gene-FVEG_12891	98	81	112	1085	972	923	2.61419	2.09617	3.11148	27.9337	26.264	25.2858	6.15373e-68	2.68794	up
gene-FVEG_05782	565	635	601	434	381	337	13.0055	14.2323	14.4804	9.60369	8.86006	7.93339	2.75874e-25	-1.31228	down
gene-FVEG_05781	9983	10687	9819	8062	7473	7193	55.7227	58.0131	57.3128	43.2565	42.1072	41.0754	7.86582e-126	-1.0885	down
gene-FVEG_12898	197	257	130	166	153	130	2.93154	3.72544	2.0241	2.38398	2.30458	1.97576	2.51887e-05	-1.0393	down
gene-FVEG_12899	4089	3740	3604	14570	13078	13108	25.5959	22.7504	23.5819	87.6478	82.6117	83.8998	3.1295e-119	1.16919	up
gene-FVEG_03689	11275	13035	11931	62201	54938	55865	232.798	261.739	257.585	1234.58	1145.16	1180.06	9.31122e-215	1.58952	up
gene-FVEG_01440	30696	29060	29005	2573	2187	1884	233.421	214.906	230.632	18.804	16.7839	14.6536	0	-4.40856	down
gene-FVEG_01445	5370	5901	4899	2181	2102	1867	124.58	133.059	118.64	48.7967	49.4289	44.4718	1.32652e-213	-2.05817	down
gene-FVEG_01447	2215	2210	2046	1590	1433	1423	27.4443	26.6291	26.4984	18.934	17.9182	18.0332	2.76327e-71	-1.20605	down
gene-FVEG_09276	544	619	617	2539	2373	2326	6.88388	7.61665	8.17108	30.9135	30.3441	30.1376	2.12981e-54	1.35826	up
gene-FVEG_09278	2051	2070	1832	1532	1348	1429	23.6411	23.2064	22.0741	16.9699	15.6833	16.8457	2.86389e-54	-1.12996	down
gene-FVEG_02060	28	25	20	72	89	98	0.288038	0.249087	0.216947	0.717277	0.942516	1.04494	0.00410243	1.17316	up
gene-FVEG_02066	178	260	194	639	1924	958	1.7078	2.5214	1.93918	6.43448	20.1089	10.0398	0.000751252	1.83382	up
gene-FVEG_02069	46499	43676	43579	1416	1183	1114	206.221	188.393	201.815	5.99694	5.2564	5.05192	0	-5.83811	down
NewGene_2019	155	188	182	505	690	629	1.97797	2.23039	1.98902	5.89629	8.30529	7.41432	3.06711e-10	1.13946	up
gene-FVEG_17121	103	106	116	52	60	36	3.35811	3.38849	3.95536	1.63181	1.98997	1.20926	4.60674e-09	-1.80216	down
gene-FVEG_17129	45	33	48	271	263	293	2.41761	1.67435	2.66909	13.9962	14.2414	16.0898	2.09089e-15	2.05051	up
gene-FVEG_17128	291	350	232	212	234	234	33.1672	38.8075	27.5467	23.1838	26.8242	27.2877	5.84728e-08	-1.01709	down
NewGene_32	61	96	82	60	47	73	0.826953	1.20477	1.21585	0.774666	0.71542	1.06015	0.00191568	-1.07161	down
gene-FVEG_13937	94	122	123	521	527	460	1.22029	1.54517	1.67128	6.53099	6.93694	6.1468	2.53705e-16	1.48753	up
gene-FVEG_07135	55	54	50	191	180	195	14.0231	13.3442	13.3048	46.8709	46.2634	50.8766	9.81075e-06	1.16952	up
gene-FVEG_07134	143	106	145	573	477	511	2.49313	1.78951	2.65346	9.69639	8.42704	9.11537	1.77898e-13	1.31786	up
gene-FVEG_04819	509	492	466	369	353	387	10.0329	9.44516	9.6193	6.99511	7.0175	7.80587	3.29813e-16	-1.06568	down
gene-FVEG_04815	17325	17652	16572	13208	11525	11366	156.295	154.868	156.332	114.539	104.962	104.895	5.51071e-173	-1.17991	down
gene-FVEG_01867	73	69	92	234	327	310	1.51475	1.38836	2.0057	4.70622	6.91462	6.64478	7.14311e-07	1.23731	up
NewGene_1894	7	3	0	44	52	49	0.277397	0.10383	0	1.78855	2.22104	2.10799	2.81386e-05	3.20859	up
gene-FVEG_15709	17	20	16	136	117	119	0.221135	0.251341	0.218644	1.70857	1.54291	1.59351	9.573e-09	2.14626	up
gene-FVEG_01160	1364	1255	1149	995	920	871	23.0753	20.6391	20.3261	16.17	15.7026	15.0734	1.82543e-35	-1.0996	down
gene-FVEG_11972	129	114	123	1372	1301	1402	1.60712	1.37566	1.59715	16.4939	16.4282	17.945	1.36765e-101	2.81391	up
gene-FVEG_11978	415	512	346	7476	6983	6701	5.68051	6.81802	4.95149	98.4326	96.5616	93.9074	0	3.39286	up
gene-FVEG_08047	889	887	745	3429	2968	3083	4.35426	4.22463	3.813	16.1434	14.6738	15.448	3.78764e-57	1.24696	up
gene-FVEG_12777	65	83	58	269	287	303	0.953276	1.18551	0.895505	3.82922	4.29647	4.59677	2.10233e-09	1.40216	up
gene-FVEG_12776	34598	36402	33577	13163	11776	11323	321.684	320.67	306.68	133.485	117.227	101.695	0	-2.19363	down
NewGene_1095	18	26	25	98	90	85	0.224938	0.319122	0.319265	1.20363	1.14847	1.09343	0.000902565	1.31734	up
gene-FVEG_07546	9648	10111	9639	1012	974	1004	221.211	225.461	231.106	22.2858	22.5357	23.5397	0	-3.96114	down
NewGene_1616	107	79	71	16	18	28	5.38691	3.84215	3.73049	0.730028	0.888296	1.40542	5.03538e-12	-2.70525	down
gene-FVEG_07548	1282	1408	1315	1060	1025	981	21.2319	22.6856	22.7749	16.8663	17.1349	16.6172	5.97999e-36	-1.04958	down
gene-FVEG_08648	146	112	81	456	409	423	1.27832	0.95165	0.737417	3.85011	3.61804	3.796	6.58388e-10	1.26543	up
gene-FVEG_08316	3021	3608	3212	166	100	114	43.8927	50.9884	48.7964	2.3146	1.45607	1.69144	0	-5.3635	down
NewGene_1192	93	110	116	367	294	385	0.990644	1.13342	1.28812	3.7568	3.1628	4.19614	5.40484e-07	1.0476	up
gene-FVEG_02883	56	48	102	398	182	266	0.678883	0.563703	1.30702	4.70723	2.25988	3.33806	2.67218e-05	1.35035	up
gene-FVEG_02889	173	198	166	657	629	684	1.93555	2.15193	1.92821	7.07782	7.12138	7.83988	3.82937e-16	1.2138	up
gene-FVEG_00019	18	39	26	146	126	102	0.451443	0.981377	0.700036	3.65333	3.31959	2.72615	5.95234e-05	1.5036	up
gene-FVEG_03205	74	113	107	558	390	375	0.583918	0.876145	0.892023	4.28118	3.14206	3.06449	4.85427e-12	1.49557	up
gene-FVEG_03754	242	306	270	136	163	128	5.30892	6.51777	6.19024	2.86017	3.59463	2.87265	2.6288e-16	-1.5999	down
gene-FVEG_03753	183	198	173	47	53	62	3.87221	4.07771	3.83049	0.948156	1.12446	1.34733	7.95237e-23	-2.43252	down
gene-FVEG_03200	41	15	51	214	193	240	0.892719	0.31793	1.14173	4.48855	4.23078	5.35624	3.60688e-08	1.92656	up
gene-FVEG_00007	0	2	6	54	53	43	0	0.032012	0.101876	0.844582	0.87586	0.715386	7.51432e-06	3.55181	up
gene-FVEG_13550	4722	4908	4612	3769	3131	3245	37.0697	37.3253	37.7124	28.3282	24.7126	26.1221	6.36017e-91	-1.15587	down
gene-FVEG_09063	90	144	101	60	114	76	1.93402	3.03808	2.27913	1.23758	2.49405	1.66966	0.00102343	-1.07435	down
gene-FVEG_09060	294	357	323	150	103	93	9.47476	11.2188	10.9002	4.64732	3.35379	3.05863	2.69907e-28	-2.16537	down
gene-FVEG_09064	130	117	124	108	94	88	1.64501	1.43377	1.63328	1.30327	1.19618	1.13468	4.41032e-05	-1.02256	down
gene-FVEG_07303	6929	6375	6094	28477	25380	25333	55.1557	49.353	50.7249	217.911	203.957	206.304	2.91432e-189	1.36461	up
gene-FVEG_00902	693	704	641	2811	2535	2756	12.0356	11.9152	11.702	49.1593	40.9864	47.8546	4.49306e-61	1.32794	up
gene-FVEG_00901	34	23	32	307	300	267	0.520603	0.33539	0.516144	4.59095	4.70988	4.25867	1.07281e-22	2.62977	up
gene-FVEG_08928	95	67	76	57	38	26	2.3619	1.61696	1.96191	1.36429	0.952497	0.644421	8.31761e-06	-1.6521	down
gene-FVEG_03869	2471	2638	2316	1898	1747	1889	20.3049	21.1451	19.8965	15.0939	14.7781	16.0017	2.20241e-54	-1.0866	down
gene-FVEG_04571	123	198	145	971	808	770	0.776697	1.21458	0.958405	5.90932	5.16196	4.98377	2.24173e-27	1.78457	up
gene-FVEG_04576	700	719	692	497	434	404	10.1548	10.1464	10.5009	6.92858	6.35831	5.99978	3.61325e-32	-1.32783	down
gene-FVEG_15810	417	442	445	59	45	73	2.13883	2.18957	2.37897	0.292702	0.230621	0.379947	8.56621e-74	-3.5449	down
NewGene_1538	82	55	31	40	41	38	2.12789	1.38812	0.844108	0.939949	1.01194	0.989916	0.00798047	-1.15233	down
gene-FVEG_13143	16	17	29	211	183	141	0.19868	0.211142	0.382248	2.60002	2.37282	1.85235	4.76271e-12	2.43378	up
gene-FVEG_13147	21	28	22	110	142	102	0.709331	0.922636	0.769063	3.6567	4.97347	3.61836	8.80735e-06	1.65797	up
gene-FVEG_09686	270	193	213	1905	1978	1659	1.81536	1.26164	1.49862	12.3293	13.4423	11.4268	5.18562e-81	2.37165	up
gene-FVEG_05195	1807	942	889	3644	6184	3790	8.65083	4.38513	4.44898	16.7751	29.8986	18.5691	0.00759291	1.25404	up
gene-FVEG_02143	618	652	605	339	314	327	11.816	12.115	12.1022	6.22239	6.05933	6.40096	2.6958e-40	-1.59979	down
gene-FVEG_09909	104	116	89	324	339	327	3.3471	3.62405	2.98422	10.0484	11.0569	10.7953	4.21762e-07	1.01982	up
NewGene_461	39	61	78	199	264	230	0.728012	1.11711	1.52735	3.59913	5.02061	4.43467	9.34052e-06	1.29772	up
gene-FVEG_02266	1125	1251	1138	5583	5197	5310	64.1265	69.3343	67.8143	305.967	299.094	309.71	7.84994e-125	1.53124	up
NewGene_468	34	78	61	385	288	280	0.300216	0.676445	0.549356	3.14223	2.64967	2.56028	4.21934e-11	1.7902	up
gene-FVEG_02505	23076	23805	21267	18673	16270	15686	86.4038	88.5183	83.7014	72.4988	65.0418	65.2069	1.03835e-128	-1.09441	down
gene-FVEG_03106	11892	12909	11975	6517	5407	5589	122.372	129.188	128.851	64.4641	56.1682	58.8331	3.67502e-241	-1.73708	down
gene-FVEG_06558	2325	2218	2246	11298	10042	9768	42.5168	39.4462	42.9476	198.647	185.423	182.776	2.60861e-185	1.52976	up
gene-FVEG_06552	52	27	41	160	109	128	0.713348	0.361682	0.596124	2.14147	1.52347	1.81923	0.00230173	1.05506	up
gene-FVEG_07944	2306	2802	2267	1404	1312	1393	113.12	133.671	116.28	66.1905	64.958	69.9088	1.01909e-72	-1.50585	down
gene-FVEG_11840	336	316	323	277	203	246	3.74429	3.42286	3.75585	2.95785	2.27476	2.80152	2.86726e-11	-1.09291	down
gene-FVEG_06003	27	19	30	93	96	111	0.375038	0.264523	0.440576	1.27805	1.38054	1.62561	0.000690756	1.3179	up
gene-FVEG_09764	148	143	135	87	72	65	2.12377	2.00537	2.03278	1.19772	1.04543	0.955638	1.59925e-10	-1.59483	down
gene-FVEG_03360	26	40	46	154	113	115	0.542889	0.838226	1.03387	3.19536	2.46038	2.53948	0.0015967	1.09588	up
gene-FVEG_06888	1444	1375	1269	743	673	715	36.9025	34.1726	33.9146	18.2532	17.3586	18.6832	8.46821e-75	-1.60311	down
gene-FVEG_10941	617	674	593	4258	3886	3800	19.9712	21.2301	20.0691	132.639	127.128	125.985	6.83431e-166	1.99989	up
gene-FVEG_10947	102	56	103	782	642	597	2.13421	1.14168	2.25187	15.8156	13.6254	12.8383	3.58903e-29	2.28061	up
gene-FVEG_10944	223	247	251	868	736	751	2.76546	2.97993	3.25828	10.3749	9.23652	9.54984	6.69878e-15	1.04028	up
gene-FVEG_10948	54	83	70	265	337	267	0.917928	1.37252	1.25454	4.35478	5.82228	4.67927	1.15396e-08	1.40953	up
gene-FVEG_11846	35	14	21	140	158	205	0.709842	0.264857	0.438437	2.73266	3.25175	4.27471	4.20476e-09	2.1904	up
gene-FVEG_12175	91	66	49	26	37	57	1.3022	0.918839	0.725172	0.347037	0.532309	0.830172	0.000661992	-1.42458	down
gene-FVEG_02932	13625	16113	12544	5421	6883	5657	1574.92	1811.35	1516.17	602.302	803.19	668.911	1.80723e-30	-1.8919	down
gene-FVEG_07688	18	11	12	80	44	66	0.351764	0.198533	0.246697	1.51554	0.866891	1.33292	0.00259677	1.54219	up
gene-FVEG_07932	7153	7547	7084	4759	4207	4077	85.5238	87.7556	88.5687	54.7009	50.7788	49.874	1.7561e-172	-1.40598	down
gene-FVEG_07936	6658	6238	6228	26987	24524	24413	37.5267	29.638	35.5111	128.531	134.71	122.412	1.93128e-206	1.32413	up
gene-FVEG_11015	5206	5182	4932	2405	2208	2237	61.2215	59.1885	60.3697	27.2375	26.3256	26.987	7.85479e-264	-1.82548	down
gene-FVEG_11014	137	159	154	16	19	15	8.31653	9.37387	9.75709	0.885448	1.10394	0.915015	4.62104e-32	-3.83411	down
gene-FVEG_11011	102	83	99	59	46	40	1.63373	1.28582	1.64185	0.904988	0.727958	0.644933	1.85158e-07	-1.64106	down
gene-FVEG_16042	12	26	19	149	137	159	0.208914	0.467081	0.369137	2.66081	2.55794	3.01394	4.41649e-10	2.30259	up
gene-FVEG_04017	298547	291509	285971	204115	186876	189321	3301.76	3135.33	3307.03	2169.94	2086.38	2141.98	1.20497e-287	-1.25874	down
gene-FVEG_04018	39205	40043	37790	28682	26594	26300	409.605	406.857	412.836	288.05	280.484	281.099	1.89802e-245	-1.18511	down
gene-FVEG_10054	160	184	168	131	122	103	3.1738	3.56267	3.48234	2.49789	2.44377	2.09478	6.17237e-08	-1.19071	down
NewGene_1325	358	321	328	213	180	186	2.04339	1.78036	1.95588	1.16812	1.03673	1.08798	1.07816e-19	-1.46448	down
gene-FVEG_15663	68	102	70	30	33	32	6.70453	9.75342	7.23307	2.80034	3.21256	3.15023	3.35197e-08	-1.99625	down
gene-FVEG_11553	1408	1475	1342	1016	926	880	12.1576	12.386	12.1137	8.43073	8.06568	7.76711	7.35532e-53	-1.24718	down
gene-FVEG_16621	520	546	545	2297	2084	2160	3.17905	3.245	3.48218	13.4977	12.863	13.5098	1.40434e-55	1.3566	up
gene-FVEG_16620	798	823	738	467	512	487	13.7702	13.8086	13.3169	7.74137	8.91379	8.58868	2.81894e-33	-1.34692	down
gene-FVEG_09214	2779	2950	2653	1005	953	974	15.6783	16.1831	15.6456	5.44721	5.42386	5.61885	4.40767e-216	-2.1785	down
gene-FVEG_16275	153	71	181	526	443	505	2.00439	0.902868	2.47698	6.61961	5.86272	6.76232	2.44755e-06	1.19118	up
gene-FVEG_08964	252	312	283	983	982	1015	1.60633	1.92989	1.88739	6.02591	6.3216	6.6218	1.47027e-19	1.15259	up
NewGene_321	75	102	72	467	415	381	1.79472	2.37448	1.81501	10.8211	10.0993	9.40011	6.45523e-17	1.67778	up
NewGene_878	15	63	43	185	254	206	0.200537	0.839845	0.614863	2.72391	3.53061	2.89034	2.37056e-06	1.75595	up
NewGene_876	4133	4517	3921	2349	2624	2473	121.645	129.307	120.686	66.4488	77.9626	74.4421	7.14831e-83	-1.41522	down
gene-FVEG_07117	72	106	128	539	453	399	0.931434	1.3243	1.73047	6.72852	6.02078	5.32984	2.6102e-12	1.51097	up
gene-FVEG_11832	47	43	48	203	185	210	3.63759	3.22794	3.948	15.3555	14.7003	16.9073	7.31545e-08	1.45158	up
gene-FVEG_03357	320	364	354	76	61	77	4.11834	4.54843	4.76273	0.937953	0.792723	1.00516	2.32632e-52	-2.94351	down
gene-FVEG_13084	3902	3915	4535	1601	1347	1334	23.2369	22.6117	28.2611	9.11849	8.07665	8.08721	5.29922e-162	-2.19818	down
gene-FVEG_15066	1825	1848	1837	1475	1379	1300	64.4217	63.4214	67.7886	50.0551	49.1325	46.9225	1.74963e-49	-1.07303	down
gene-FVEG_01849	180	162	125	1092	970	994	1.48111	1.29545	1.07408	8.67353	8.08842	8.39701	1.7923e-48	2.04759	up
gene-FVEG_11958	14825	14988	15417	7561	6330	6782	123.324	121.446	134.959	60.5664	53.3704	57.7355	4.34296e-257	-1.7966	down
gene-FVEG_11959	195	160	217	19	51	16	5.93578	4.72206	6.89884	0.535042	1.48903	0.470731	1.55164e-22	-3.39338	down
gene-FVEG_16673	911	1123	933	31995	37652	33715	85.3944	102.31	91.4483	2883.57	3563.78	3233.85	2.76841e-243	4.46385	up
gene-FVEG_08820	15	9	3	62	78	116	0.147279	0.082573	0.022138	0.618894	0.820792	1.23614	2.51937e-06	2.60265	up
gene-FVEG_13887	346	367	373	18	25	12	2.07263	2.13712	2.33487	0.103268	0.151306	0.071099	1.66591e-79	-4.96884	down
gene-FVEG_13880	225	181	179	1152	820	1116	2.71203	2.11981	2.25512	13.3768	10.001	13.7842	6.57978e-30	1.73479	up
gene-FVEG_15399	635	760	634	504	478	481	23.5917	27.4713	24.6074	17.9781	17.902	18.2852	5.7081e-22	-1.13473	down
gene-FVEG_15391	91	72	58	13	23	22	2.32307	1.77233	1.53263	0.303089	0.576189	0.564837	4.88035e-10	-2.58091	down
gene-FVEG_15397	53	29	56	173	157	160	0.652193	0.338822	0.711045	2.05028	1.94502	2.01644	0.000245822	1.15913	up
gene-FVEG_07523	83	60	56	402	307	357	1.10535	0.775286	0.780901	5.15084	4.12476	4.86932	5.19402e-15	1.7562	up
gene-FVEG_15113	419	456	365	321	302	266	3.62347	3.82893	3.29298	2.66555	2.62934	2.34917	4.75645e-15	-1.14385	down
gene-FVEG_08666	26718	26883	25311	6136	5016	5278	316.946	310.137	313.96	69.9604	60.0642	64.0434	0	-2.93043	down
gene-FVEG_08663	1080	1150	1109	4997	4812	4765	14.6204	15.1459	15.6941	65.0598	65.7935	66.0165	2.63259e-112	1.46209	up
gene-FVEG_05562	1096	1304	1193	5261	5089	4901	24.3977	28.2179	27.7612	112.584	114.382	111.629	7.5916e-88	1.42158	up
gene-FVEG_05563	1092	1148	1024	867	691	821	64.8436	66.2883	63.6036	49.5182	41.4384	49.8613	7.46186e-30	-1.12101	down
gene-FVEG_08000	58	32	30	173	104	135	0.873836	0.459399	0.461295	2.51205	1.58169	2.09156	0.00183651	1.11156	up
gene-FVEG_10531	182	215	283	937	966	966	3.31751	3.82634	5.40563	16.4808	17.8272	18.0618	7.69557e-19	1.41041	up
gene-FVEG_10530	10	12	5	39	51	63	0.158192	0.186734	0.071983	0.616722	0.848184	1.05361	0.001844	1.85548	up
gene-FVEG_10536	606	665	587	449	469	443	7.81019	8.25696	7.75883	5.47422	6.05752	5.63651	9.46392e-21	-1.11097	down
gene-FVEG_12758	2997	2947	2762	1918	1743	1688	35.0078	33.4978	33.6452	21.5597	20.6954	20.1681	2.69741e-108	-1.36753	down
gene-FVEG_17508	97	88	51	393	408	393	0.865433	0.762805	0.471461	3.38048	3.67758	3.59177	5.67558e-14	1.68223	up
gene-FVEG_17507	64	38	60	359	268	249	0.552081	0.314807	0.544651	3.01762	2.35995	2.22707	1.28782e-11	1.76132	up
gene-FVEG_11229	328	332	285	5027	3876	4053	4.5468	4.4786	4.12769	67.1354	54.3565	57.5976	6.05618e-248	3.10953	up
gene-FVEG_11221	2099	2253	1827	810	664	647	26.9441	28.1261	24.516	9.99112	8.59345	8.49034	1.80491e-136	-2.20812	down
gene-FVEG_11223	7	4	7	61	89	94	0.375759	0.182015	0.353318	3.16207	4.83191	5.1792	2.71899e-08	3.10589	up
gene-FVEG_00074	45	66	20	248	219	222	0.193732	0.278821	0.08906	1.04357	0.966516	0.994119	7.45706e-08	1.73872	up
gene-FVEG_10284	68	105	68	321	268	301	1.03008	1.56051	1.08318	4.72512	4.1285	4.70775	1.61666e-07	1.222	up
gene-FVEG_10286	1012	1152	927	827	743	786	8.40653	9.31141	8.05703	6.60647	6.2278	6.6836	3.01746e-26	-1.0544	down
gene-FVEG_15818	101	124	182	86	89	51	2.06082	2.4703	3.90778	1.69688	1.83751	1.07169	1.13558e-06	-1.52486	down
gene-FVEG_08828	22	33	54	151	97	139	0.432883	0.64104	1.11588	2.90237	1.95886	2.83276	0.00277672	1.15105	up
gene-FVEG_01171	594	652	559	3031	2547	2631	5.98937	6.12491	5.64977	29.4993	24.8713	26.7536	1.59796e-73	1.51966	up
gene-FVEG_04512	767659	873451	708125	378144	438448	403979	80972.1	89599.2	78102	38341	46686.7	43592.4	2.90813e-40	-1.60235	down
gene-FVEG_01218	764	762	744	488	423	420	11.8203	11.4661	12.0381	7.24868	6.60904	6.65149	3.53389e-40	-1.43626	down
gene-FVEG_13574	154	160	219	2	0	0	1.38178	1.39723	2.06455	0.015616	0	0	5.39247e-16	-8.73071	down
gene-FVEG_13575	261	270	250	1033	785	847	5.2303	5.27233	5.2479	19.9381	15.9114	17.3925	3.52256e-17	1.10272	up
gene-FVEG_13570	788	810	817	133	81	60	17.4488	17.4465	18.9188	2.81451	1.807	1.34965	1.39236e-106	-3.81537	down
gene-FVEG_13571	509	574	476	223	322	330	4.58474	5.03605	4.48437	1.92673	2.93244	3.04243	4.34626e-18	-1.48626	down
gene-FVEG_09045	2309	2317	2400	1897	1757	1737	25.7908	25.1705	28.0106	20.3714	19.8015	19.8263	4.11672e-53	-1.04774	down
gene-FVEG_09040	39	32	54	214	203	214	0.506319	0.393574	0.725097	2.66756	2.65549	2.84446	6.15725e-09	1.66781	up
gene-FVEG_08850	19	29	21	93	113	58	0.248723	0.38356	0.297872	1.21693	1.5537	0.798832	0.00345851	1.27115	up
gene-FVEG_07327	675	675	729	2640	2329	2304	6.43544	6.25452	7.6141	24.8217	23.0729	23.4021	1.37652e-41	1.13953	up
gene-FVEG_03143	399	472	305	1770	1621	1599	8.92043	10.1333	7.03521	37.8771	36.1934	36.0567	2.99302e-32	1.42408	up
gene-FVEG_03140	28	44	67	174	124	180	0.375952	0.583286	0.94768	2.28201	1.70786	2.51539	0.00157895	1.10857	up
gene-FVEG_15838	1788	1767	1682	1364	1243	1283	37.237	35.7958	36.6388	27.3179	26.1444	27.3323	3.84105e-51	-1.09308	down
gene-FVEG_04592	339	275	319	126	140	130	5.96987	4.69949	5.87072	2.13216	2.47382	2.33462	8.63656e-25	-1.89926	down
gene-FVEG_15834	225	246	194	880	764	851	1.14434	1.21321	1.02929	4.31168	3.92433	4.42753	4.44783e-20	1.24499	up
gene-FVEG_15837	43	45	32	168	171	169	1.53835	1.55537	1.18358	5.79246	6.20072	6.19559	1.26879e-06	1.42228	up
gene-FVEG_03145	246	252	224	1225	1145	1109	4.4055	4.37945	4.18421	21.0962	20.7066	20.3108	4.45816e-44	1.60471	up
gene-FVEG_13165	74	79	72	34	67	62	0.815177	0.85496	0.829599	0.357143	0.749225	0.715514	0.00243762	-1.11522	down
gene-FVEG_13164	43	58	59	279	263	283	0.749936	0.988313	1.08451	4.76327	4.72429	5.15147	3.13287e-12	1.70176	up
gene-FVEG_13162	174	132	192	102	128	87	1.9091	1.4114	2.19917	1.07017	1.42124	0.972585	2.8505e-07	-1.31795	down
gene-FVEG_06181	33057	31210	31608	17190	14740	14904	223.87	205.555	223.827	111.902	100.768	103.257	0	-1.70028	down
gene-FVEG_06183	2921	3002	3037	1351	1367	1278	35.0745	35.3475	38.2043	15.6081	16.5823	16.2113	4.76903e-153	-1.82914	down
gene-FVEG_06182	2609	2503	2696	1738	1884	1689	20.1402	18.7882	21.7622	12.8942	14.679	13.3345	9.274e-55	-1.21944	down
gene-FVEG_02747	78	69	65	248	240	220	1.78426	1.52064	1.53622	5.43509	5.52874	5.14007	4.44827e-06	1.07599	up
gene-FVEG_02746	22	55	47	227	221	237	0.41874	1.00813	0.931254	4.15063	4.23438	4.61351	4.88124e-09	1.80162	up
gene-FVEG_02740	25001	29101	25208	18138	18419	17525	653.136	739.35	688.597	455.487	485.749	468.371	1.77606e-105	-1.21438	down
gene-FVEG_02749	1769	2069	1574	6008	5503	5625	9.64597	10.9693	8.97251	31.4937	30.2955	31.3773	5.79431e-41	1.00075	up
gene-FVEG_04154	1317	1306	1250	9651	7833	8089	9.9418	9.72838	10.0206	70.6822	59.9738	62.4929	1.27045e-232	2.05578	up
gene-FVEG_00674	2983	2979	2882	1320	1425	1492	42.6599	41.4292	43.0986	18.1356	20.573	21.8162	1.09154e-106	-1.7219	down
gene-FVEG_04526	386	328	272	1246	963	1010	6.29448	5.19778	4.63758	19.5232	15.8422	16.8506	5.91246e-15	1.04117	up
gene-FVEG_00588	485	467	406	1529	1449	1444	6.30768	5.91059	5.51878	19.1173	19.0272	19.2234	1.0905e-25	1.04071	up
gene-FVEG_06538	148	160	152	623	628	673	4.9336	5.17169	5.30086	19.9693	21.1179	22.9518	9.55764e-20	1.40298	up
gene-FVEG_06530	2441	2487	2157	821	527	596	31.3963	31.1019	29.0011	10.1486	6.83241	7.84296	2.62332e-130	-2.53581	down
gene-FVEG_06533	73	129	68	1937	1615	1681	1.63624	2.8254	1.59234	42.1056	36.8816	38.8927	3.74777e-116	3.61308	up
gene-FVEG_06534	27	23	33	210	243	261	1.48697	1.255	1.91892	11.4926	13.9673	15.1728	1.85691e-16	2.44414	up
gene-FVEG_06535	66	60	38	1471	1291	1299	1.21428	1.08236	0.727827	26.331	24.2716	24.7543	1.04588e-131	3.9667	up
gene-FVEG_06536	41	36	48	177	175	164	0.432213	0.370306	0.532371	1.79676	1.86544	1.77951	2.09186e-06	1.37903	up
gene-FVEG_11059	2	10	8	61	36	48	0.023666	0.131115	0.117951	0.851792	0.526387	0.700234	0.000937392	2.18383	up
gene-FVEG_11058	67	45	66	592	561	538	0.762124	0.499963	0.786771	6.51233	6.48211	6.29962	5.88933e-39	2.58172	up
gene-FVEG_07645	6	19	21	243	165	148	0.0706	0.236655	0.28454	3.02311	2.14878	1.96203	1.46695e-13	2.91624	up
gene-FVEG_08908	919	1050	805	544	663	555	15.3156	17.0171	14.0185	8.70384	11.1511	9.45602	3.58224e-26	-1.31278	down
gene-FVEG_08873	166	186	159	789	561	647	2.94868	3.25645	2.9585	14.0637	10.1488	11.902	2.76684e-16	1.29818	up
gene-FVEG_08872	1398	1651	1477	446	357	315	18.8577	21.6552	20.8385	5.77346	4.8563	4.34401	4.54228e-135	-2.68625	down
gene-FVEG_08877	28	9	8	113	141	162	0.548628	0.172678	0.169683	2.19905	2.87105	3.35219	1.0523e-08	2.55947	up
gene-FVEG_16007	707	682	767	333	255	292	33.3096	31.2337	37.7817	15.0771	12.1079	14.0614	3.9999e-52	-1.96148	down
gene-FVEG_04358	135861	125922	126408	66319	60824	60232	1420.62	1280.5	1382.11	666.586	642.044	644.309	0	-1.71575	down
gene-FVEG_04356	1600	1691	1759	750	767	624	26.1227	26.8482	30.0299	11.767	12.6327	10.4109	1.07468e-89	-1.90428	down
gene-FVEG_00876	7702	8393	7986	6669	5798	5835	100.865	106.889	109.351	83.947	76.6423	78.1751	1.74197e-92	-1.06221	down
gene-FVEG_07912	24	39	14	114	121	113	0.627891	0.998799	0.382167	2.91823	3.26077	3.06148	0.000122563	1.52151	up
gene-FVEG_11038	514	528	488	3901	3427	3226	11.004	11.0044	10.9289	80.359	74.1529	70.7316	1.28814e-156	2.11984	up
gene-FVEG_05524	1262	1590	1336	594	663	635	39.1274	47.953	43.3122	17.7014	20.7564	20.1374	7.62503e-63	-1.80655	down
NewGene_1497	37	39	20	138	175	178	0.709205	0.724034	0.389572	2.52576	3.37186	3.46294	4.26855e-07	1.70363	up
gene-FVEG_06809	114	101	116	369	352	338	1.39523	1.19459	1.48032	4.35337	4.35355	4.23827	1.30377e-07	1.01229	up
gene-FVEG_08297	88	43	40	53	35	33	1.74246	0.82998	0.823111	1.00207	0.705572	0.657606	0.00774663	-1.16721	down
gene-FVEG_08296	36	48	30	120	133	113	0.469419	0.617278	0.410649	1.52695	1.78822	1.53223	0.00240869	1.02379	up
gene-FVEG_08294	357	396	404	1795	1505	1473	3.73131	4.03268	4.11435	16.8992	14.8392	14.8181	1.08679e-38	1.37607	up
gene-FVEG_08293	75	50	37	240	189	257	1.26043	0.81094	0.639633	3.87408	3.20241	4.41531	7.87652e-07	1.42332	up
gene-FVEG_08291	14	4	31	84	63	95	0.221575	0.064197	0.529412	1.32384	1.03489	1.59203	0.00392404	1.62458	up
gene-FVEG_15647	27579	27080	26761	15255	13222	13329	257.056	245.462	260.809	136.674	124.408	127.093	0	-1.62798	down
gene-FVEG_14655	28	18	25	74	86	80	0.991775	0.599246	0.923154	2.52731	3.08384	2.91623	0.00881093	1.09567	up
gene-FVEG_05405	24926	25669	23864	9909	9133	9257	260.632	261.022	260.914	99.5948	96.4019	99.0185	0	-2.05967	down
gene-FVEG_05406	2288	2269	2120	695	573	577	15.9795	16.5215	16.8582	4.8567	3.25271	3.84768	7.38081e-224	-2.52175	down
gene-FVEG_09632	825	929	702	583	551	569	20.5935	22.5697	18.3318	13.9813	13.8785	14.5455	3.5103e-25	-1.18919	down
gene-FVEG_09456	116	131	102	2176	2112	2137	8.72967	9.5322	7.99614	157.527	160.59	164.659	6.54621e-194	3.54049	up
gene-FVEG_09455	306	418	348	1510	1474	1329	5.98333	7.9536	7.10857	28.4018	29.1167	26.6026	1.45732e-29	1.34407	up
gene-FVEG_09188	4126	4092	3978	1229	1091	942	99.4613	95.9421	100.273	28.4703	26.5412	23.2102	6.31537e-294	-2.56985	down
gene-FVEG_05745	908	1123	956	159	188	124	78.9819	94.9316	86.8836	13.2308	16.4921	11.022	5.82658e-120	-3.32851	down
gene-FVEG_05444	64	63	104	341	262	264	0.513049	0.492628	0.868355	2.62961	2.12007	2.1659	1.18713e-06	1.23238	up
gene-FVEG_10078	6672	6649	5969	25798	25142	23907	252.464	244.649	236.138	938.353	960.408	925.463	1.68583e-178	1.29333	up
gene-FVEG_16577	102	120	110	480	554	523	1.82635	2.08694	2.05849	8.28344	10.0451	9.61053	2.39474e-18	1.56955	up
gene-FVEG_10072	1543	1655	1484	6030	5616	5455	29.563	30.8378	29.7244	111.075	108.628	106.938	8.57619e-93	1.20473	up
gene-FVEG_10071	216	268	239	958	949	914	9.87409	11.9383	11.4322	42.1888	43.9115	42.8813	8.61582e-24	1.30079	up
gene-FVEG_10076	110	90	72	386	349	416	1.10035	0.880111	0.756957	3.73912	3.54577	4.2856	1.0585e-11	1.42181	up
gene-FVEG_09239	2662	2594	2725	2212	1976	1899	36.1022	34.2143	38.6555	28.8459	27.0493	26.353	1.57222e-55	-1.05773	down
gene-FVEG_15153	706	788	715	402	379	451	11.0042	11.9574	11.6619	6.01689	5.95773	7.18638	6.85809e-35	-1.50392	down
gene-FVEG_09231	19	26	13	158	111	119	0.187274	0.258624	0.1348	1.56614	1.15148	1.25446	5.81893e-08	2.07575	up
gene-FVEG_09984	145	113	97	7	11	6	4.17974	3.1805	2.93107	0.177652	0.30132	0.176014	1.23332e-26	-4.54628	down
gene-FVEG_09986	64	60	59	252	254	187	0.714291	0.652205	0.685454	2.71982	2.88698	2.14731	6.33874e-07	1.25466	up
gene-FVEG_13863	59	39	72	18	30	20	1.00856	0.647861	1.2944	0.286344	0.508312	0.350981	1.20536e-05	-1.98593	down
gene-FVEG_01408	21533	22416	20815	17245	14460	15512	111.22	122.76	128.462	88.3997	74.5152	89.9166	4.20479e-131	-1.12155	down
gene-FVEG_04435	90	123	120	556	371	347	1.95828	2.61825	2.72926	11.7019	8.20052	7.76143	5.56061e-09	1.25977	up
NewGene_817	134	180	117	119	94	83	2.22055	2.82838	1.98755	1.88806	1.57976	1.35104	3.24922e-06	-1.20828	down
gene-FVEG_12193	15	15	14	61	63	54	0.168498	0.170022	0.16888	0.685302	0.740547	0.648006	0.005579	1.35278	up
gene-FVEG_16168	48	67	87	207	274	187	0.706824	0.966906	1.35653	2.97252	4.13669	2.86214	0.000261178	1.05924	up
gene-FVEG_03372	3	13	28	302	333	262	0.149899	0.656177	1.50201	15.2028	17.6043	13.9973	2.29743e-06	3.66784	up
gene-FVEG_12197	6	4	20	88	64	67	0.173276	0.102867	0.587666	2.48257	1.87728	1.99903	0.00015341	2.18245	up
NewGene_1709	157	189	107	69	44	57	2.40201	2.85914	1.72527	1.04405	0.702267	0.920732	6.10984e-13	-2.07719	down
NewGene_1857	165	138	129	84	117	88	5.7959	4.72032	4.72268	2.82102	4.15439	3.16446	1.55312e-06	-1.23771	down
NewGene_724	122	151	122	67	99	67	1.37362	1.65994	1.43683	0.726178	1.12931	0.765189	3.28081e-07	-1.4196	down
gene-FVEG_15001	963	1788	2164	860	1278	695	7.99597	14.4801	18.8481	6.93398	10.8008	5.95081	0.00122782	-1.46295	down
gene-FVEG_15004	752	516	487	12005	10754	10409	5.64581	3.76089	3.80791	86.6668	81.4694	79.7319	3.29084e-74	3.57733	up
gene-FVEG_14689	327	300	270	237	213	229	6.31431	5.64577	5.4536	4.39666	4.15791	4.53318	9.99253e-11	-1.06446	down
gene-FVEG_11932	136	145	153	65	52	62	0.276727	0.287099	0.324443	0.125634	0.105665	0.127756	5.86155e-14	-1.94455	down
gene-FVEG_11934	22	14	9	100	107	107	0.402764	0.249029	0.162237	1.8019	2.02065	2.05088	5.7203e-07	2.14686	up
gene-FVEG_16615	131	122	112	570	460	539	1.68853	1.53145	1.51561	7.08688	6.00383	7.13502	3.79652e-17	1.4393	up
gene-FVEG_14688	510	529	572	356	352	301	11.6853	11.7833	13.7024	7.84075	8.14291	7.06029	1.6613e-23	-1.34177	down
gene-FVEG_09356	2201	2250	2110	1352	1452	1419	45.1851	44.9236	45.2811	26.682	30.0907	29.802	1.76256e-63	-1.29669	down
gene-FVEG_00441	672	732	830	3081	2737	2724	5.25136	5.56233	6.78839	23.1664	21.61	21.7955	4.53523e-43	1.2668	up
gene-FVEG_17692	1764	1658	1693	795	716	714	52.224	47.7376	52.3941	22.5998	21.3996	21.6007	9.2383e-118	-1.86639	down
gene-FVEG_08604	172	165	199	117	122	106	4.06052	3.7948	4.90978	2.66538	2.91369	2.54921	4.7722e-09	-1.30203	down
gene-FVEG_08605	137	120	104	51	49	67	1.9285	1.64321	1.52892	0.685537	0.685092	0.953533	1.03133e-09	-1.76982	down
gene-FVEG_08606	14199	13754	13663	8180	7224	6920	148.599	140.085	149.701	82.4334	76.4673	74.1225	1.0916e-253	-1.56508	down
gene-FVEG_10517	878	870	857	4395	3946	3822	11.9309	11.5001	12.1783	57.4657	54.1809	53.1806	7.24569e-116	1.55731	up
gene-FVEG_10516	442	559	425	1819	1583	1725	5.76437	6.87258	5.65452	22.7731	20.1179	22.7442	6.62086e-28	1.18316	up
gene-FVEG_10511	82	69	49	0	4	0	1.72536	1.4085	1.07134	0	0.081068	0	1.53968e-13	-6.29839	down
gene-FVEG_10513	456	423	441	161	207	124	4.64306	4.17968	4.69238	1.5678	2.11888	1.28142	6.20257e-31	-2.08767	down
gene-FVEG_10512	106	103	111	0	0	0	2.56879	2.41763	2.79817	0	0	0	2.6695e-15	-9.84447	down
gene-FVEG_10039	18	17	26	79	99	71	0.306912	0.283404	0.46513	1.31121	1.72689	1.25033	0.00162385	1.36304	up
gene-FVEG_12006	50	62	30	463	364	489	0.683465	0.833898	0.421081	6.15311	5.08033	6.91244	9.91402e-26	2.55335	up
gene-FVEG_11208	13	20	22	92	74	84	0.176776	0.263402	0.325519	1.25636	1.05819	1.22341	0.000458897	1.5153	up
gene-FVEG_00054	40	92	58	226	240	229	1.21704	2.72003	1.84228	6.63883	7.39646	7.14677	2.97746e-05	1.21101	up
gene-FVEG_02650	3253	2920	2303	1422	1603	1769	38.3024	33.4957	29.6033	16.4653	19.2556	21.2629	8.3035e-42	-1.47647	down
gene-FVEG_05859	23	51	40	351	274	315	0.314357	0.683708	0.56711	4.64601	3.8073	4.4421	3.79866e-18	2.37629	up
gene-FVEG_08576	52	52	62	256	185	244	0.605514	0.591535	0.750414	2.87034	2.181	2.91608	1.45788e-07	1.37633	up
gene-FVEG_04202	5714	6275	6087	1250	1127	1067	195.996	209.321	218.328	41.1977	38.9961	37.4361	0	-3.05831	down
gene-FVEG_08141	270	264	252	3150	2800	2686	5.54205	5.2562	5.4057	62.2135	58.0799	56.4567	2.7455e-204	2.7919	up
gene-FVEG_08140	247	358	178	1047	1223	1088	5.94421	8.40071	4.47071	24.3082	29.8125	26.8629	2.71896e-16	1.44665	up
gene-FVEG_05851	6	19	14	71	82	79	0.080099	0.251629	0.196046	0.947138	1.14389	1.12357	0.000120856	1.91218	up
gene-FVEG_07490	12	6	23	68	55	81	0.296636	0.129063	0.591726	1.61651	1.38572	2.06688	0.0024616	1.64181	up
gene-FVEG_07493	105174	106278	102731	9737	8793	9159	2256.33	2217.37	2304.53	200.787	190.424	201.01	0	-4.16877	down
gene-FVEG_04600	81	26	56	181	193	233	1.33449	0.410239	0.97144	2.88392	3.23849	3.96825	0.000322294	1.23731	up
gene-FVEG_15583	15	30	19	93	88	75	1.42297	2.92688	1.93063	8.95939	8.92098	7.69893	0.00175073	1.33563	up
gene-FVEG_01828	45	43	29	247	189	249	0.689412	0.642714	0.470883	3.67568	2.94964	3.95017	2.03707e-11	1.88811	up
gene-FVEG_00941	57515	53963	52978	6693	5381	5681	200.308	182.686	192.766	22.3873	18.905	20.2225	0	-3.87851	down
gene-FVEG_00947	42423	42510	39980	12561	10802	10639	176.01	171.451	173.37	50.0683	45.2276	45.1478	0	-2.54348	down
gene-FVEG_00944	1350	1630	1449	733	616	591	12.1464	14.2645	13.6326	6.33836	5.58788	5.4342	9.60988e-81	-1.85809	down
gene-FVEG_01096	571	578	492	269	335	322	10.8266	10.6559	9.75463	4.90015	6.39426	6.22997	2.2511e-24	-1.48247	down
gene-FVEG_12047	2070	1764	1953	28557	24025	23873	31.2945	25.9405	30.8758	415.113	366.758	369.324	0	3.05572	up
gene-FVEG_06580	26	23	14	76	87	83	0.324371	0.274853	0.175331	0.914056	1.10102	1.06036	0.00217802	1.31009	up
gene-FVEG_17328	94	77	71	370	275	262	1.57257	1.25154	1.25071	5.99066	4.67782	4.50996	4.59476e-08	1.23673	up
gene-FVEG_02761	870	812	759	601	525	535	7.41277	6.73348	6.767	4.92037	4.51229	4.66661	1.25674e-31	-1.22007	down
gene-FVEG_02765	9737	9946	9618	6194	5131	5617	50.6949	50.3611	52.3599	30.9993	26.9676	29.9167	7.4328e-171	-1.45643	down
gene-FVEG_00616	198	235	214	103	91	71	6.83114	7.89592	7.73867	3.39926	3.1614	2.48907	4.72865e-19	-1.95614	down
gene-FVEG_06477	100	97	68	48	64	58	1.84371	1.74423	1.30629	0.843495	1.19475	1.09815	6.88058e-05	-1.29452	down
gene-FVEG_05269	437	331	396	332	236	299	11.4723	8.43823	10.8723	8.37793	6.2449	8.01948	9.26346e-11	-1.09339	down
gene-FVEG_02544	2128	2197	2239	1394	1111	1060	13.5423	13.5944	14.9009	8.529	7.13846	6.9014	3.48765e-76	-1.55042	down
gene-FVEG_03928	111	150	137	38	88	89	1.6271	2.13692	2.09848	0.531058	1.29391	1.32928	4.21085e-06	-1.53611	down
gene-FVEG_06517	73	61	81	24	50	51	1.5157	1.23016	1.76077	0.474237	1.04879	1.07438	0.000316705	-1.43469	down
gene-FVEG_12838	103	96	132	446	375	309	1.19149	1.07946	1.5951	4.96037	4.37931	3.65193	2.17231e-07	1.09779	up
gene-FVEG_05581	20527	20910	19938	5657	4760	4929	321.354	318.349	326.379	85.1321	75.2178	78.9384	0	-2.66605	down
gene-FVEG_05582	215	210	244	913	817	882	2.48238	2.35589	2.94726	10.1626	9.5519	10.4441	4.28292e-22	1.29906	up
gene-FVEG_07707	11	4	0	56	44	35	0.091595	0.033619	0	0.484579	0.400461	0.323637	0.0011262	2.51062	up
gene-FVEG_08851	61	61	102	52	32	42	0.562783	0.550447	0.982814	0.4582	0.291342	0.392455	7.69494e-05	-1.50798	down
gene-FVEG_08853	106	105	112	441	354	308	1.43253	1.38032	1.58483	5.74146	4.84808	4.27226	3.60685e-08	1.10067	up
gene-FVEG_15593	985	920	957	3886	3765	3781	7.65705	6.98848	7.79844	29.1575	29.6393	30.1767	3.66833e-78	1.33433	up
gene-FVEG_15591	16024	16953	15404	3333	3835	3702	67.4737	69.4286	67.8709	13.4847	16.2876	15.9425	0	-2.81305	down
gene-FVEG_15215	23	11	16	60	118	116	1.87353	0.85551	1.37947	4.72	9.82416	9.79942	4.86673e-05	1.9079	up
gene-FVEG_15217	21	7	6	56	50	68	0.139452	0.044851	0.04068	0.367911	0.341525	0.476475	0.00352224	1.70147	up
gene-FVEG_11051	2	4	0	75	77	103	0.02774	0.048673	0	1.04264	1.12729	1.52678	2.99735e-10	4.75736	up
gene-FVEG_11057	350	290	217	1843	1914	1748	10.8393	8.73123	7.01124	54.9521	59.9415	55.4637	9.81707e-57	2.02434	up
gene-FVEG_13746	47	37	84	3	18	9	1.19757	0.917548	2.25536	0.072249	0.462734	0.229263	7.72322e-08	-3.14308	down
gene-FVEG_13741	411	521	509	359	333	421	5.51461	6.80305	7.14102	4.62398	4.50529	5.77968	3.11277e-11	-1.03517	down
gene-FVEG_13740	15674	16494	15188	5463	4976	4852	243.414	249.109	246.643	81.5439	78.0058	77.0853	0	-2.2957	down
gene-FVEG_13743	294	231	265	954	897	891	3.16487	2.41369	2.98639	9.88798	9.76079	9.82095	3.93235e-18	1.13057	up
gene-FVEG_13749	23	23	12	194	136	111	0.256696	0.248117	0.130889	2.07848	1.531	1.27049	3.37916e-09	2.25667	up
gene-FVEG_00498	898	987	1008	772	725	765	12.9876	13.8894	15.2553	10.7295	10.5827	11.3196	7.64924e-24	-1.01968	down
gene-FVEG_06027	307	497	277	1370	1323	1427	6.19447	9.76699	5.84308	26.6409	27.0183	29.532	9.61722e-16	1.27286	up
gene-FVEG_11420	11103	11332	10559	3353	3010	2912	82.7845	82.1735	82.3208	24.027	22.6536	22.213	0	-2.49601	down
gene-FVEG_16341	51	23	30	109	187	118	0.584996	0.251422	0.356933	1.21934	2.20003	1.40537	0.000535167	1.33888	up
gene-FVEG_11426	69	108	98	385	330	367	7.83398	11.974	11.5795	42.1056	37.962	42.7307	1.14578e-09	1.31019	up
gene-FVEG_11424	513	438	428	1594	1472	1382	6.30497	5.24471	5.50414	18.861	18.2885	17.3991	1.35694e-23	1.02485	up
gene-FVEG_11425	95	83	138	577	500	487	2.06904	1.75682	3.14423	12.1559	11.0571	10.8989	5.87567e-16	1.63502	up
gene-FVEG_00955	1951	2116	1949	1505	1718	1433	235.178	248.037	245.611	174.375	208.977	176.72	1.33971e-32	-1.0314	down
gene-FVEG_14160	17	31	17	121	99	128	0.283431	0.514758	0.291427	2.01025	1.71148	2.26128	6.50038e-06	1.76032	up
gene-FVEG_10892	63	31	42	340	306	271	0.773742	0.370072	0.535871	4.0352	3.81002	3.41968	3.03783e-15	2.08678	up
gene-FVEG_09943	876	1141	993	77	52	92	18.6534	23.6328	22.1214	1.56862	1.11688	1.98535	4.71685e-156	-4.43149	down
gene-FVEG_05723	285	236	307	169	156	132	1.27751	1.03069	1.44	0.729024	0.705438	0.605507	2.72718e-15	-1.52692	down
gene-FVEG_06282	204	282	241	1159	1108	1072	1.92753	2.59296	2.3867	10.5779	10.6303	10.413	7.05016e-32	1.53523	up
gene-FVEG_06280	110	89	151	403	354	387	1.82502	1.44488	2.62376	6.45776	5.96006	6.60569	1.97923e-06	1.03842	up
gene-FVEG_06281	1534	1623	1574	708	685	530	24.1248	24.7037	25.8092	10.6461	10.8569	8.45977	8.17405e-89	-1.96589	down
gene-FVEG_06284	38	36	35	118	115	117	0.999344	0.928149	0.972087	3.0305	3.09471	3.21184	0.00199441	1.02032	up
gene-FVEG_06285	69	98	79	303	348	386	2.91302	4.0563	3.50478	12.4534	15.0063	16.885	3.5353e-10	1.41856	up
gene-FVEG_06288	3422	3300	3484	2657	2290	2400	53.398	50.0742	56.8479	39.8582	36.0737	38.3112	1.36714e-70	-1.14075	down
gene-FVEG_05094	20286	20443	19112	10594	8870	8814	115.167	112.888	113.457	57.8188	50.8604	51.1541	1.21447e-304	-1.74824	down
gene-FVEG_05095	2748	2769	2607	2086	1867	1872	23.5225	23.0598	23.3319	17.1536	16.1398	16.3972	1.95007e-77	-1.14483	down
gene-FVEG_05098	35831	37405	34207	29554	27841	27548	566.194	574.832	565.218	448.912	444.126	445.329	2.34591e-154	-1.00258	down
gene-FVEG_14576	69	59	53	291	276	260	1.01211	0.851468	0.808306	4.14558	4.12999	3.94351	4.14216e-11	1.52864	up
gene-FVEG_07433	644	796	744	315	345	335	10.0975	12.1479	12.1953	4.74576	5.45504	5.37737	7.18387e-43	-1.79627	down
gene-FVEG_11961	61	53	12	94	197	181	1.77658	1.51665	0.357664	2.65129	5.85899	5.47232	0.00516197	1.27226	up
gene-FVEG_02453	227	337	347	223	197	189	3.90453	5.64372	6.24985	3.69697	3.42356	3.32511	2.44018e-10	-1.25035	down
gene-FVEG_10804	46	122	85	328	249	283	1.18538	3.09741	2.31778	8.24874	6.56775	7.55385	0.000132229	1.09754	up
gene-FVEG_01174	475	514	457	1779	1547	1537	2.68013	2.81745	2.69154	9.77515	8.88063	8.87025	2.85339e-30	1.08424	up
gene-FVEG_02155	37	24	34	167	113	135	1.83658	1.15802	1.74553	8.04947	5.68207	6.92048	1.94886e-05	1.45566	up
gene-FVEG_03821	86	127	70	619	596	588	0.80925	1.15981	0.686516	5.6158	5.67884	5.68322	1.66847e-25	2.01189	up
gene-FVEG_03820	1911	2033	1546	822	812	771	17.4952	18.1009	14.7997	7.23392	7.4957	7.21218	6.8503e-87	-1.85149	down
gene-FVEG_03824	315	306	200	175	211	203	6.22511	5.87763	4.12373	3.32218	4.21299	4.09427	3.87612e-08	-1.13299	down
gene-FVEG_02465	31	14	27	81	110	111	1.86979	0.796637	1.67541	4.67661	6.72781	6.89119	0.000755653	1.41051	up
NewGene_1720	56	52	69	26	52	43	1.22744	1.09344	1.5734	0.542355	1.14299	0.957681	0.00364325	-1.20434	down
NewGene_1876	0	3	0	43	50	36	0	0.057242	0	0.892005	1.10364	0.789452	9.09147e-06	4.76847	up
gene-FVEG_15029	27	41	49	328	380	369	1.49176	2.21158	2.81691	17.6192	21.3923	21.0384	4.1517e-23	2.53975	up
gene-FVEG_11913	1537	1484	1339	1205	1026	1120	19.307	18.1205	17.5793	14.5457	13.0123	14.392	5.69245e-36	-1.04379	down
gene-FVEG_11914	132	133	118	477	402	427	1.2557	1.22726	1.17406	4.36207	3.85774	4.15693	2.00053e-10	1.10476	up
gene-FVEG_10800	63	73	79	12	5	8	1.00069	1.11995	1.30254	0.169165	0.078888	0.11434	1.82076e-15	-3.77793	down
gene-FVEG_08444	37	35	14	116	71	106	0.697209	0.648504	0.27958	2.14052	1.37102	2.07472	0.00952369	1.10842	up
gene-FVEG_08441	684	673	602	138	98	120	8.58643	8.21375	7.90816	1.66569	1.23456	1.54224	8.78907e-100	-3.12586	down
gene-FVEG_04320	1085	1146	1117	156	99	97	12.5267	12.8728	13.4919	1.72935	1.14998	1.13654	4.46485e-179	-3.92061	down
gene-FVEG_00423	3173	2620	2888	1327	1216	1157	35.1427	28.2196	33.2918	14.0552	13.5224	13.0431	2.69276e-124	-1.89633	down
gene-FVEG_12792	217	223	241	171	119	140	2.68479	2.69215	3.11846	2.03419	1.48367	1.77587	3.79538e-11	-1.33363	down
gene-FVEG_01048	1348	1216	1224	5467	4773	4826	8.62473	7.53812	8.19095	33.8379	31.067	31.7756	2.81463e-91	1.32609	up
gene-FVEG_12249	410	410	385	1785	1802	1703	5.15953	5.0173	5.07416	21.6205	22.9291	21.9637	3.21731e-53	1.4715	up
gene-FVEG_08627	82	55	54	184	210	217	1.73396	1.13935	1.18451	3.76589	4.52338	4.74029	0.000184486	1.02071	up
gene-FVEG_06702	73	40	81	316	194	236	0.811027	0.429998	0.938977	3.37903	2.1728	2.68521	1.47196e-05	1.26546	up
gene-FVEG_06701	2327	2386	2326	8189	7795	8023	66.1061	65.9273	69.0951	223.651	223.557	233.172	1.1721e-90	1.10653	up
gene-FVEG_17540	9	29	6	47	94	76	0.08367	0.270605	0.058733	0.439052	0.919165	0.752119	0.00423578	1.66323	up
gene-FVEG_15241	18	14	13	73	86	72	0.345763	0.267382	0.254761	1.41285	1.75124	1.48859	0.000175804	1.70034	up
gene-FVEG_11268	963	926	920	410	440	365	19.1839	17.9349	19.1582	7.84026	8.8362	7.43088	2.05244e-65	-1.87286	down
gene-FVEG_10799	2106	1973	2010	1560	1331	1399	34.2954	31.2562	34.2344	24.4226	21.8783	23.3119	1.2191e-57	-1.17122	down
gene-FVEG_10798	180	185	178	90	86	70	3.39557	3.39643	3.51126	1.63591	1.63441	1.34966	1.44638e-15	-1.80853	down
gene-FVEG_04259	2596	2581	2348	1871	1684	1803	41.0191	39.6508	38.7861	28.4152	26.8489	29.1439	1.57081e-66	-1.15329	down
gene-FVEG_04255	350	369	314	1192	1109	1058	2.78015	2.85933	2.60716	9.12664	8.90845	8.61688	6.50533e-21	1.03736	up
gene-FVEG_04251	11040	10785	10734	7142	6923	6362	152.713	145.085	155.253	94.9696	96.6715	90.0207	6.83225e-176	-1.33739	down
gene-FVEG_09719	629	629	638	386	379	330	8.68965	8.45526	9.21562	5.12429	5.28252	4.66363	1.80675e-33	-1.45758	down
gene-FVEG_03210	1543	1623	1518	1307	1306	1074	11.6267	11.8418	11.8325	9.5214	9.86327	8.25947	9.75505e-32	-1.01042	down
gene-FVEG_03214	426	375	388	2478	2002	2022	4.37375	3.7319	4.16014	24.5002	20.7827	21.2595	1.886e-73	1.78319	up
gene-FVEG_10137	90	87	68	15	17	29	2.26219	2.14385	1.78524	0.357291	0.410633	0.748093	2.26293e-11	-2.65847	down
gene-FVEG_10130	38	82	66	272	227	289	0.554222	1.18241	1.01867	3.87787	3.40446	4.38929	3.52391e-07	1.41861	up
gene-FVEG_04413	292	323	299	224	139	223	5.32139	5.7328	5.70524	3.92813	2.56109	4.16633	2.24041e-11	-1.30805	down
gene-FVEG_04414	318	323	306	205	222	190	5.96681	5.88649	6.00458	3.70057	4.20101	3.64837	5.79991e-15	-1.28097	down
gene-FVEG_14856	52	42	42	206	178	115	0.633883	0.505309	0.538904	2.44049	2.2239	1.44412	0.000123444	1.20395	up
NewGene_836	208	195	167	84	93	79	1.97413	1.80092	1.65927	0.762272	0.893533	0.761434	7.281e-16	-1.81571	down
gene-FVEG_09373	936	700	845	8368	7327	7358	5.62562	4.09103	5.30862	48.3559	44.4607	45.247	4.78674e-209	2.54909	up
gene-FVEG_09371	86	70	37	557	492	486	0.928327	0.73524	0.413303	5.80163	5.38629	5.3927	4.57871e-25	2.33174	up
gene-FVEG_02708	273	275	192	1047	897	830	5.78276	5.5995	4.2376	21.4307	19.2456	18.0516	3.10918e-18	1.24231	up
gene-FVEG_02429	101	70	60	538	432	366	1.476	0.993119	0.90264	7.55941	6.36491	5.46922	2.74055e-17	1.86421	up
gene-FVEG_17307	202	211	192	194	95	101	3.52798	3.5897	3.51621	3.25569	1.66961	1.81141	1.9189e-07	-1.31241	down
gene-FVEG_14966	46	69	39	245	198	225	0.765964	1.11547	0.674355	3.93357	3.33174	3.83852	1.18494e-07	1.45476	up
gene-FVEG_14967	80	48	65	34	56	33	1.82443	1.05581	1.56179	0.747808	1.29147	0.761759	0.0011528	-1.30935	down
gene-FVEG_06493	16	15	15	150	82	92	0.230413	0.205495	0.222689	2.10869	1.21664	1.37861	4.87736e-07	2.13948	up
gene-FVEG_17044	3042	3362	2807	1173	1238	1151	15.5467	16.5885	14.7703	5.74078	6.43442	6.00189	3.45382e-156	-2.03166	down
gene-FVEG_17042	232	263	271	202	148	151	9.21611	10.1461	11.2567	7.72753	5.91717	6.13187	1.90828e-11	-1.28362	down
NewGene_193	16	19	13	86	76	53	0.40154	0.483442	0.344987	2.19042	2.01534	1.42881	0.00138774	1.49526	up
gene-FVEG_03926	915	1121	914	798	710	650	6.47595	7.71976	6.76041	5.42704	5.07297	4.70491	2.01089e-25	-1.11648	down
gene-FVEG_11706	56	42	51	226	162	174	0.907737	0.654605	0.866248	3.55937	2.67797	2.90995	9.54631e-06	1.24442	up
NewGene_998	68	91	102	533	564	517	1.27739	1.65476	1.99908	9.66511	10.7376	9.9801	2.14506e-24	1.96347	up
NewGene_993	60	24	37	142	171	230	0.545993	0.213922	0.363047	1.43772	1.68601	2.45022	2.15518e-05	1.5131	up
gene-FVEG_12160	35351	35273	33454	8645	7526	7372	260.752	253.026	258.022	61.2926	56.0391	55.624	0	-2.81034	down
gene-FVEG_06039	274	234	222	1026	779	832	3.05523	2.53278	2.59106	11.0161	8.78297	9.50014	7.26568e-18	1.18539	up
gene-FVEG_09758	4295	4125	4529	21403	19030	18279	161.77	151.101	178.379	775.015	723.665	704.406	1.93722e-161	1.51303	up
gene-FVEG_07727	89	105	112	403	384	439	2.40179	2.77695	3.18578	10.538	10.5401	12.2109	7.27206e-12	1.33886	up
gene-FVEG_13966	15462	16566	15187	8553	8195	7891	326.444	340.14	335.286	173.583	174.654	170.421	8.48839e-288	-1.60209	down
gene-FVEG_07721	8	17	3	102	98	126	0.175657	0.378638	0.048707	2.25053	2.29119	2.97609	6.80345e-09	2.89038	up
gene-FVEG_07240	34	43	49	238	218	249	1.26473	1.59062	1.94436	8.71465	8.36639	9.70987	1.42277e-11	1.81898	up
gene-FVEG_16796	704	782	621	2421	3867	3619	39.316	42.4836	36.2415	130.029	218.145	206.855	1.97907e-09	1.58396	up
gene-FVEG_16679	246	269	288	165	138	210	5.65454	6.03538	6.94428	3.65864	3.19356	4.94522	1.66585e-10	-1.3091	down
gene-FVEG_03613	149	216	228	37	56	34	2.81948	3.97992	4.50971	0.659121	1.06689	0.648578	4.20174e-24	-2.88735	down
gene-FVEG_05273	388	365	390	213	216	248	9.53259	8.71537	10.0157	5.01336	5.34321	6.22055	5.26426e-19	-1.41735	down
gene-FVEG_05997	133	177	73	35	35	23	2.12027	2.75298	1.21506	0.538391	0.563756	0.365375	5.23433e-14	-2.70036	down
gene-FVEG_12477	116	87	68	429	377	301	1.54553	1.12684	0.951297	5.52058	5.08786	4.11541	1.27491e-09	1.3649	up
gene-FVEG_04390	35	43	36	208	140	163	0.680933	0.832444	0.744494	3.97985	2.82511	3.31871	7.97144e-07	1.49457	up
gene-FVEG_11124	93	97	71	298	368	340	0.800426	0.817039	0.642675	2.48713	3.22283	3.01608	4.17141e-09	1.29068	up
gene-FVEG_11079	670	703	611	19	18	9	10.9682	11.1909	10.4523	0.293586	0.285385	0.140804	2.847e-130	-6.09553	down
gene-FVEG_11078	251	280	285	137	156	104	5.94113	6.44561	7.05535	3.10953	3.71769	2.51445	2.1673e-17	-1.70553	down
gene-FVEG_15848	164	196	134	74	97	97	5.91697	6.87397	5.03823	2.53772	3.50891	3.58426	1.45427e-09	-1.53619	down
gene-FVEG_15495	1387	1392	1307	1070	927	1064	80.8589	78.9511	79.7037	59.939	54.5776	63.4397	6.51193e-36	-1.08037	down
gene-FVEG_05916	2531	2613	2626	2114	1875	1847	45.7192	45.9094	49.6153	36.7028	34.1869	34.1392	5.38477e-60	-1.07937	down
gene-FVEG_05442	810	943	899	7570	6683	6410	5.15084	5.83548	5.98314	46.5136	43.1976	42.042	3.89851e-235	2.29497	up
gene-FVEG_14141	31408	29413	31111	9145	7909	8381	387.365	340.731	388.677	104.279	94.3559	100.827	0	-2.52004	down
gene-FVEG_10303	3698	3692	3708	17450	13964	15016	22.9482	21.866	24.1359	105.277	88.5306	94.5409	2.27629e-131	1.39695	up
gene-FVEG_09413	321	417	387	281	264	266	4.75784	5.89096	6.01352	3.90561	3.87004	3.96226	7.40186e-13	-1.13711	down
gene-FVEG_09414	163	130	137	872	718	695	2.22278	1.71693	1.95471	11.46	9.90388	9.71498	3.45575e-30	1.74207	up
gene-FVEG_12816	930	960	781	3322	2827	3025	6.39539	6.4217	5.61071	21.973	19.6781	21.2579	7.51153e-43	1.11651	up
gene-FVEG_05707	122	131	119	506	459	593	1.77692	1.84917	1.81185	7.0865	6.75181	8.83865	6.26982e-15	1.40578	up
gene-FVEG_05709	126	135	93	864	777	738	2.70938	2.81797	2.08523	17.8717	16.8658	16.2308	2.75107e-40	2.08539	up
gene-FVEG_13703	123	91	85	390	277	297	0.97488	0.703109	0.699503	2.9831	2.21787	2.4135	4.04657e-06	1.02061	up
gene-FVEG_14918	25	8	12	142	105	91	1.36081	0.388297	0.642708	7.43266	5.77897	5.07763	5.97094e-07	2.23841	up
NewGene_1541	50	66	45	17	11	20	2.75653	3.55577	2.60537	0.894226	0.60476	1.12357	2.04933e-07	-2.40678	down
gene-FVEG_12069	83786	90111	82133	23864	21022	22799	630.136	659.084	645.897	172.522	159.599	175.414	0	-2.58345	down
gene-FVEG_01371	120	85	90	64	56	54	1.81195	1.25329	1.42828	0.925536	0.850881	0.834793	2.55588e-06	-1.42675	down
gene-FVEG_01379	644	600	625	494	372	480	20.5759	18.6492	20.8694	15.1708	11.9786	15.695	1.88852e-18	-1.13977	down
gene-FVEG_03800	51	26	29	96	102	183	0.694574	0.344728	0.40811	1.26174	1.40051	2.55914	0.00303473	1.19649	up
gene-FVEG_01111	429	520	531	406	300	355	5.25638	6.19884	6.7958	4.77847	3.70546	4.45108	1.36989e-14	-1.1495	down
gene-FVEG_04475	51	32	34	307	316	239	0.665411	0.404766	0.471238	3.91111	4.23423	3.24822	1.15597e-16	2.21679	up
gene-FVEG_02132	7071	7126	6970	5283	4842	5121	35.2682	34.568	36.351	25.3311	24.3803	26.1311	4.58031e-115	-1.13747	down
gene-FVEG_02133	3933	4002	3753	1401	1471	1327	47.5378	47.0421	47.4343	16.276	17.9439	16.411	1.27102e-235	-2.13961	down
gene-FVEG_02137	1157	1366	1161	734	862	778	7.08728	8.14027	7.43449	4.31889	5.32732	4.87179	1.3133e-33	-1.29345	down
gene-FVEG_03849	3665	3720	3359	2790	2394	2263	47.8152	47.196	45.8212	34.9961	31.53	30.2092	2.41658e-79	-1.19507	down
gene-FVEG_11891	37	23	20	177	156	138	0.707453	0.416095	0.389099	3.2792	3.03333	2.72046	2.31937e-08	1.89322	up
gene-FVEG_13025	343	338	349	2608	2467	2162	15.6357	14.9813	16.6124	114.323	113.555	100.857	2.4764e-112	2.14638	up
gene-FVEG_13026	20	18	10	62	64	92	0.4467	0.386085	0.225119	1.34284	1.45337	2.12471	0.00148312	1.53247	up
gene-FVEG_15068	48231	47502	46955	18157	14429	15102	459.813	453.5	474.206	166.596	140.645	147.328	0	-2.24936	down
NewGene_503	78	102	107	31	31	35	3.20935	4.09162	4.65296	1.23833	1.28675	1.44937	3.48111e-11	-2.22946	down
gene-FVEG_03264	119	143	135	64	81	73	1.10177	1.28821	1.30508	0.561592	0.752289	0.687891	9.41593e-09	-1.52502	down
gene-FVEG_12236	54	50	75	934	862	853	0.960614	0.863374	1.40336	16.1801	15.6792	15.7273	3.5252e-74	3.21988	up
gene-FVEG_04896	21541	23159	20258	10004	8732	9113	114.081	119.278	112.182	50.9261	46.6835	49.3729	0	-1.88618	down
gene-FVEG_11795	87	46	56	287	235	261	1.01928	0.516828	0.684532	3.24004	2.78405	3.14285	1.4359e-07	1.3858	up
gene-FVEG_11799	2578	2572	2610	361	377	335	33.9724	32.9694	35.998	4.57052	5.01489	4.51585	0	-3.51882	down
gene-FVEG_08071	735	576	728	2931	2720	2589	5.27264	4.02025	5.46436	20.2293	19.7149	19.0184	2.42161e-43	1.34772	up
gene-FVEG_06723	10098	11714	6153	6508	5863	3911	59.9778	67.6624	38.2121	37.2352	35.1502	23.765	2.91536e-06	-1.44399	down
gene-FVEG_06722	128	111	142	528	347	491	0.609058	0.512263	0.706612	2.42803	1.6741	2.40018	7.40713e-09	1.17179	up
gene-FVEG_12049	4139	3127	4520	19552	16551	15900	26.5086	19.4586	30.264	120.26	107.094	105.552	6.9472e-16	1.46952	up
gene-FVEG_05514	25	37	25	129	126	94	1.6279	2.31539	1.69991	8.12029	8.37376	6.28115	0.000214738	1.33907	up
gene-FVEG_06161	17899	19293	17171	7157	6198	6384	306.143	320.927	307.097	117.669	107.017	111.706	0	-2.12655	down
gene-FVEG_08078	3740	3950	3360	1760	2025	2184	163.762	168.205	153.834	74.0741	89.5093	97.816	1.7427e-65	-1.54486	down
gene-FVEG_11983	2322	2215	2121	508	471	420	35.8934	33.2998	34.2875	7.54893	7.34302	6.63255	3.52402e-275	-2.91593	down
gene-FVEG_07598	177	74	122	84	88	90	2.99593	1.21627	2.16475	1.36518	1.49666	1.55653	0.000258591	-1.17156	down
gene-FVEG_04271	236	165	176	912	815	776	2.00079	1.35531	1.55288	7.42957	6.97653	6.72557	3.41484e-22	1.45181	up
gene-FVEG_04273	83	141	110	381	336	425	0.933527	1.51227	1.25778	4.11649	3.80783	4.88506	4.43971e-07	1.11187	up
gene-FVEG_04276	4361	4006	3779	3218	2893	2935	81.9455	73.2163	74.2498	58.1316	54.8768	56.4102	8.46821e-75	-1.0892	down
gene-FVEG_02152	513	455	388	1408	1447	1430	3.28365	2.83079	2.59578	8.66476	9.35166	9.36256	2.60525e-19	1.00011	up
gene-FVEG_16218	899	890	777	715	675	596	6.93512	6.67537	6.27129	5.30307	5.25545	4.70358	1.73075e-23	-1.0339	down
gene-FVEG_11531	765526	789679	749107	172631	150170	151787	3358.63	3369.4	3436.62	728.047	665.111	681.27	0	-2.94553	down
gene-FVEG_10119	2906	3058	2682	18982	16581	16918	45.5714	46.6326	43.9791	286.183	262.531	271.448	0	1.93698	up
gene-FVEG_16816	37	25	19	198	175	117	0.412864	0.266375	0.215979	2.11728	1.96494	1.33266	4.39522e-08	1.92941	up
gene-FVEG_16814	8	16	9	59	88	70	0.15261	0.309244	0.183143	1.14761	1.79636	1.44081	5.85297e-05	2.06354	up
gene-FVEG_10110	4	5	9	91	48	79	0.05177	0.073332	0.141741	1.35949	0.743639	1.25673	6.12022e-07	2.92171	up
gene-FVEG_10117	304	292	289	2375	2148	2209	4.17932	3.90812	4.15138	31.4408	29.8532	31.1246	8.73135e-129	2.26271	up
gene-FVEG_10116	209	208	221	83	89	100	4.82495	4.66833	5.33018	1.82915	2.06746	2.36026	2.55987e-18	-1.89154	down
gene-FVEG_15542	197	173	171	137	142	111	3.40743	2.91575	3.10179	2.27019	2.48323	1.96718	1.39545e-07	-1.13666	down
gene-FVEG_15549	98	110	64	64	46	41	1.61916	1.76873	1.11247	1.01079	0.767342	0.69099	7.06743e-06	-1.51497	down
gene-FVEG_06210	45	42	39	320	302	318	0.799626	0.721031	0.722495	5.52654	5.47229	5.84421	5.20451e-21	2.23672	up
gene-FVEG_03502	140	162	162	73	44	66	3.30332	3.72711	4.00242	1.65215	1.03305	1.58308	4.51343e-14	-2.01166	down
gene-FVEG_15896	133	151	171	107	80	69	1.9705	2.17406	2.64281	1.52779	1.1933	1.03642	4.51448e-09	-1.50374	down
gene-FVEG_15895	94	86	66	258	320	286	1.97245	1.75343	1.42771	5.20073	6.76807	6.13617	6.35286e-07	1.15632	up
gene-FVEG_01580	16	18	15	118	52	64	0.327221	0.34975	0.313938	2.39108	1.09072	1.36552	0.00105786	1.57538	up
gene-FVEG_09602	19	19	13	67	61	65	0.325306	0.307139	0.229446	1.12939	1.08741	1.16447	0.00699868	1.25942	up
gene-FVEG_09351	116	110	85	546	490	430	3.0827	2.83472	2.35944	13.9656	13.1445	11.6872	1.04375e-17	1.57221	up
gene-FVEG_09353	31	30	29	158	146	140	1.93088	1.82969	1.88545	9.59994	9.31959	9.04715	2.31592e-07	1.63767	up
gene-FVEG_02724	12	5	7	98	96	66	0.79044	0.312572	0.510468	6.7256	6.92312	4.79232	7.97239e-08	2.7701	up
gene-FVEG_17361	140	162	127	44	53	45	10.4481	11.6934	9.87402	3.14718	3.94818	3.36239	1.57679e-16	-2.25468	down
gene-FVEG_17367	10	26	19	71	113	72	0.208494	0.547943	0.415858	1.47943	2.47492	1.58087	0.000952272	1.5609	up
gene-FVEG_14946	103	72	71	37	31	35	15.1407	10.3517	10.9298	5.16664	4.62592	5.15735	4.78045e-08	-1.91904	down
gene-FVEG_14947	918	893	893	451	359	321	32.5221	30.7834	33.1043	15.3681	12.8351	11.6279	1.24895e-61	-1.92694	down
gene-FVEG_14943	462	534	435	186	217	226	5.37324	6.08507	5.27729	2.08016	2.56565	2.68142	7.51945e-32	-1.84371	down
gene-FVEG_01633	84	92	90	19	26	35	7.92204	8.46526	8.91545	1.68122	2.39349	3.39237	5.8168e-11	-2.38895	down
gene-FVEG_15483	55	52	67	0	9	2	1.10763	1.01233	1.41361	0	0.170508	0.04091	1.6213e-12	-4.63787	down
gene-FVEG_17028	58	48	80	18	22	27	1.48425	1.20317	2.16204	0.434719	0.57006	0.70284	6.94564e-07	-2.13676	down
gene-FVEG_17020	289	304	253	173	136	126	23.2138	23.6982	21.1798	13.3048	10.9849	10.3515	1.16848e-18	-1.62687	down
gene-FVEG_17027	41420	48448	42263	26028	22826	22738	1000.5	1138.11	1067.48	604.356	556.591	561.883	1.70135e-192	-1.54956	down
gene-FVEG_02585	8505	7432	7753	3847	3358	3352	39.2603	33.3256	37.4036	17.0916	15.6454	15.8431	6.10913e-213	-1.83226	down
gene-FVEG_04383	515	550	480	400	348	375	5.32217	5.46312	5.16629	3.98566	3.62267	3.96421	8.42711e-19	-1.12415	down
gene-FVEG_15209	74	67	46	210	233	229	1.87815	1.65193	1.22546	5.15581	6.01442	5.9914	5.05202e-06	1.18909	up
NewGene_976	186	220	140	97	106	151	2.79398	3.21386	2.1869	1.44347	1.61255	2.34162	7.59981e-07	-1.27648	down
gene-FVEG_15206	29	38	29	152	113	156	0.889248	1.10991	0.906096	4.47318	3.49601	4.88051	1.05237e-05	1.46915	up
gene-FVEG_07298	3101	2926	2825	1932	1489	1524	13.7295	12.5989	13.0792	8.22353	6.65373	6.90073	3.98019e-88	-1.50832	down
gene-FVEG_03987	3147	3217	2946	2300	2360	2084	107.048	106.443	104.796	75.1958	81.0366	72.5366	9.85968e-66	-1.12825	down
gene-FVEG_03456	28	42	47	177	132	115	0.580418	0.857849	1.02294	3.57849	2.79735	2.48144	0.00044694	1.18187	up
gene-FVEG_03989	529	479	433	1915	1783	1747	24.4453	21.5564	20.9122	85.1916	83.2902	82.679	2.96948e-40	1.25454	up
NewGene_2023	108	125	134	35	44	21	1.52622	1.73047	1.99543	0.469421	0.628243	0.299808	6.82118e-15	-2.54376	down
gene-FVEG_07743	185	144	214	137	138	118	3.98123	3.01015	4.79652	2.81927	2.99858	2.58362	1.1165e-06	-1.13531	down
gene-FVEG_07745	372	356	336	175	177	148	11.5822	10.7669	10.9227	5.23601	5.53297	4.71279	5.53919e-27	-1.75367	down
gene-FVEG_03671	75	66	45	38	51	35	1.34724	1.14714	0.840697	0.644937	0.918272	0.643926	0.00144728	-1.24104	down
gene-FVEG_03672	16	7	20	105	70	93	0.218219	0.092396	0.278045	1.3925	0.979984	1.3219	3.21182e-05	1.96502	up
gene-FVEG_03675	46	69	79	248	272	252	0.689031	1.00314	1.2416	3.57956	4.12358	3.86936	2.77795e-07	1.32739	up
gene-FVEG_12453	864	817	636	198	142	210	45.2506	41.5964	34.8049	9.96647	7.46069	11.2085	1.82576e-70	-2.73605	down
gene-FVEG_07607	11	4	1	121	101	54	0.19273	0.07465	0.003752	2.22685	1.94613	1.05649	2.0017e-08	3.44078	up
gene-FVEG_16015	1093	1265	1042	661	943	951	11.8196	13.3111	11.7861	6.86825	10.2988	10.5251	3.2253e-14	-1.06478	down
gene-FVEG_12060	1389	1316	1343	4957	4570	4486	9.82563	9.05212	9.93254	33.7194	32.6448	32.4743	7.26828e-73	1.12634	up
gene-FVEG_16495	3363	3565	3126	1015	1023	952	38.8342	40.0367	37.7414	11.2623	11.9152	11.2362	3.03013e-267	-2.41213	down
gene-FVEG_17544	306	377	258	214	271	196	12.4626	14.9493	11.0112	8.37831	11.162	8.14974	5.47711e-09	-1.12453	down
gene-FVEG_17393	870	1009	826	4033	4041	3656	14.5893	16.4578	14.4826	65.026	68.4358	62.7335	1.3057e-75	1.4539	up
gene-FVEG_08988	5467	6217	5569	4180	3300	3276	43.9993	48.6611	46.8695	32.3366	26.8109	26.975	1.1075e-84	-1.3502	down
gene-FVEG_17391	45	20	33	208	196	159	1.0925	0.466832	0.842587	4.87454	4.83069	3.969	1.177e-08	1.85441	up
gene-FVEG_08982	358	328	373	1505	1361	1240	3.23736	2.87785	3.52307	13.1816	12.57	11.8384	3.41926e-31	1.28725	up
gene-FVEG_08981	43	40	62	185	164	207	0.479656	0.441991	0.731864	2.01759	1.87779	2.41262	1.68622e-05	1.27211	up
gene-FVEG_12068	1656	1772	1627	778	792	805	75.5325	78.5686	77.5834	34.0901	36.4674	37.5511	3.06624e-96	-1.75172	down
gene-FVEG_00219	449	432	514	232	276	287	15.9583	14.9343	19.1112	7.90698	9.88686	10.4286	5.5922e-20	-1.47248	down
gene-FVEG_00214	166	119	126	69	46	66	3.0917	2.15611	2.45072	1.23705	0.84983	1.25597	4.87963e-11	-1.84881	down
gene-FVEG_00213	936	847	695	678	603	676	13.4537	11.8341	10.44	9.37201	8.74958	9.93731	1.35397e-17	-1.00151	down
gene-FVEG_09866	557	551	538	162	134	113	11.3214	10.8856	11.4294	3.16085	2.74429	2.34302	1.38913e-70	-2.67711	down
gene-FVEG_08419	1131	1218	1185	565	638	623	18.6848	19.5831	20.48	8.97321	10.643	10.5311	1.40846e-54	-1.6136	down
gene-FVEG_05931	6	0	13	43	53	42	0.080783	0	0.198516	0.6448	0.823301	0.662741	0.003758	2.1832	up
gene-FVEG_10321	2056	2327	2206	1115	1034	1052	33.8122	37.2204	37.9374	17.6163	17.1692	17.6947	8.20695e-108	-1.70623	down
gene-FVEG_08881	1822	1837	1744	1119	1019	1016	99.1911	97.2111	99.2508	58.5174	55.9743	56.5542	1.23783e-85	-1.44125	down
gene-FVEG_12879	114	76	68	991	991	792	3.68183	2.36918	2.28645	30.7831	32.3367	26.1818	8.24182e-55	2.76326	up
gene-FVEG_15710	116	100	89	389	397	407	1.27784	1.07149	1.01978	4.11226	4.41216	4.58433	9.91248e-12	1.30762	up
gene-FVEG_12316	61	37	49	215	123	153	0.729526	0.434332	0.61653	2.49418	1.50167	1.88299	0.000883703	1.06549	up
gene-FVEG_13477	395	390	463	1601	1519	1656	8.37341	8.03105	10.2596	32.6544	32.5377	35.9436	5.56956e-30	1.27131	up
gene-FVEG_04182	16	31	17	123	133	112	0.322304	0.607278	0.357389	2.41945	2.74754	2.34947	1.19557e-06	1.8636	up
gene-FVEG_09162	2950	2730	2867	1706	1272	1269	140.634	126.559	142.91	78.1482	61.1932	61.8817	7.12018e-87	-1.67966	down
gene-FVEG_09160	4047	4041	3952	2818	2380	2549	87.3326	84.8087	89.1657	58.4466	51.8407	56.2743	6.69668e-108	-1.30198	down
gene-FVEG_09161	489	472	458	195	190	245	10.8064	10.1556	10.5848	4.13895	4.2277	5.52608	9.9427e-32	-1.83145	down
gene-FVEG_00608	3614	4678	3822	2829	2520	2412	46.7925	58.903	51.7414	35.211	32.9352	31.9437	1.68029e-59	-1.30758	down
gene-FVEG_01139	16717	16227	16610	7436	6062	6555	98.2776	92.7738	102.102	42.0203	35.9716	39.422	5.60707e-306	-1.97246	down
gene-FVEG_01131	644	524	618	2307	2244	2225	15.514	12.0594	15.6085	53.185	55.0393	55.4306	2.30074e-39	1.25922	up
gene-FVEG_07191	551	407	464	1962	1794	1664	5.24763	3.77188	4.61827	17.9903	17.2679	16.2258	1.5242e-30	1.26427	up
gene-FVEG_07190	978	1020	878	878	631	677	14.3834	14.5882	13.5071	12.4139	9.36178	10.1803	8.08291e-22	-1.06411	down
gene-FVEG_07192	66	57	72	1019	828	816	1.0345	0.872295	1.18475	15.5659	13.2828	13.2594	5.30367e-74	3.10207	up
gene-FVEG_03862	844	671	863	543	418	474	7.44015	5.75076	7.95673	4.59643	3.71325	4.2742	3.50958e-26	-1.39834	down
gene-FVEG_13007	102	81	96	302	335	314	1.72769	1.34469	1.70771	4.95761	5.78144	5.48124	1.79105e-07	1.10723	up
NewGene_1765	89	75	60	37	35	30	2.03702	1.6746	1.43884	0.813647	0.80969	0.689644	5.67892e-07	-1.79737	down
NewGene_1761	38	24	55	149	208	163	0.393283	0.238824	0.601021	1.48961	2.19377	1.7354	1.58404e-05	1.48667	up
gene-FVEG_02119	169	217	169	1041	975	1040	3.37126	4.221	3.53723	20.0312	19.7063	21.2981	3.40319e-40	1.79912	up
gene-FVEG_05328	84	132	89	521	686	414	1.22433	1.88134	1.35595	7.33669	10.1497	6.21266	6.46511e-15	1.74991	up
gene-FVEG_02112	1754	1629	1673	6583	5782	6399	17.3468	16.7947	18.8821	58.0695	52.8235	59.5602	2.62331e-80	1.22737	up
gene-FVEG_05325	1964	1914	1831	1497	1452	1370	37.9396	36.0734	37.155	27.7938	28.4043	27.1233	3.84942e-51	-1.06641	down
gene-FVEG_02110	29	18	28	140	88	84	0.211767	0.123896	0.211344	1.00332	0.662637	0.636827	0.000570977	1.37866	up
gene-FVEG_05327	6985	6831	6755	1521	1020	1387	45.9601	43.422	46.1622	9.55583	6.72917	9.27171	1.47029e-270	-3.05672	down
gene-FVEG_02115	3235	2495	2390	2124	733	881	17.996	13.4701	13.7897	11.2883	4.09114	4.97877	0.000137561	-1.80837	down
gene-FVEG_08402	154	138	187	51	101	75	2.41418	2.09199	3.06352	0.755458	1.59731	1.19241	3.1982e-09	-1.73438	down
gene-FVEG_08407	68	49	82	330	291	293	1.3397	0.937514	1.69663	6.2793	5.79927	5.93462	1.85079e-10	1.5296	up
gene-FVEG_03243	208	272	233	1481	1310	1473	0.693339	0.88167	0.811728	4.75848	4.41799	5.03496	4.14658e-55	1.91662	up
gene-FVEG_12201	95	70	112	366	361	303	2.24503	1.60043	2.76107	8.32489	8.64117	7.35199	4.39107e-08	1.22517	up
gene-FVEG_06741	15	19	25	123	108	129	0.136871	0.172532	0.254011	1.15158	1.05469	1.27608	3.76661e-07	1.9423	up
gene-FVEG_08763	120	111	128	524	508	473	2.30264	2.05741	2.5538	9.66559	9.84749	9.29176	2.34313e-16	1.40198	up
gene-FVEG_16188	294	217	321	199	230	149	2.03484	1.44855	2.32732	1.32196	1.61139	1.04436	3.32839e-08	-1.19425	down
gene-FVEG_16184	4070	4451	3760	2763	3185	2935	47.8684	50.911	46.2448	31.2352	37.8209	35.3153	3.86954e-47	-1.12601	down
gene-FVEG_13646	26138	28078	25170	15257	13995	14138	489.401	511.273	492.784	274.605	264.523	270.816	1.94741e-294	-1.53538	down
gene-FVEG_13647	8097	8641	8119	706	685	551	65.886	68.3775	69.0804	5.51599	5.6257	4.58446	0	-4.34391	down
gene-FVEG_13648	1857	1719	1711	795	713	732	15.1371	13.6089	14.5829	6.13568	5.82052	6.02026	1.09618e-123	-1.90369	down
gene-FVEG_13649	166	176	100	73	67	66	3.50625	3.59766	2.20381	1.46324	1.41419	1.42614	2.11925e-10	-1.76	down
gene-FVEG_04846	16292	16281	15299	13453	11817	11957	181.204	176.104	177.925	143.827	132.683	136.05	1.66404e-140	-1.02806	down
gene-FVEG_11510	149	164	196	1038	1040	853	0.580476	0.61524	0.790951	3.89108	4.09504	3.40422	7.41953e-36	1.8576	up
gene-FVEG_16239	616	681	526	387	382	403	66.628	71.577	59.4446	40.2176	41.6736	44.5962	1.29134e-23	-1.2973	down
gene-FVEG_02466	35	26	56	244	180	137	1.13162	0.803855	1.88758	7.57744	5.86042	4.53378	3.75221e-06	1.57892	up
gene-FVEG_10311	2165	2524	2204	1734	1758	1822	49.3613	55.9741	52.5369	38.009	40.4621	42.492	2.9954e-38	-1.03653	down
NewGene_1594	26	32	32	183	222	200	0.358816	0.437399	0.612295	2.50669	3.20822	2.93691	3.0689e-12	2.08858	up
gene-FVEG_12995	1301	1162	1084	434	469	491	18.5738	16.1258	16.1794	5.947	6.75314	7.16074	5.32418e-76	-2.0068	down
gene-FVEG_06920	309	307	336	1602	1323	1439	3.73556	3.6147	4.24399	18.6467	16.1719	17.8309	1.22054e-43	1.52924	up
gene-FVEG_09404	7276	8206	7607	169	143	155	94.159	103.28	102.934	2.10175	1.8645	2.04764	0	-6.29278	down
gene-FVEG_09623	1120	1218	1203	1000	850	843	39.0496	41.2904	43.8503	33.4945	29.9132	30.0478	3.44977e-31	-1.06231	down
gene-FVEG_09337	70	86	63	52	60	52	6.23719	7.43529	5.86671	4.48142	5.36668	4.7161	0.00137009	-1.07642	down
gene-FVEG_17344	1368	1361	1342	915	901	924	19.0467	18.4316	19.55	12.2514	12.6699	13.1641	3.35018e-48	-1.2342	down
gene-FVEG_14923	48	41	57	165	241	150	0.761239	0.623072	0.943221	2.51444	3.86292	2.44296	4.39976e-05	1.26621	up
gene-FVEG_10135	8299	7959	7502	1171	1227	1003	109.82	102.427	103.807	14.889	16.3855	13.5751	0	-3.46813	down
gene-FVEG_01650	95	82	62	352	278	315	1.1538	0.972468	0.791697	4.14306	3.43272	3.94622	3.2657e-09	1.31991	up
gene-FVEG_01657	18	15	5	80	79	119	0.134638	0.11321	0.03762	0.601167	0.622513	0.961661	6.25538e-06	2.22307	up
gene-FVEG_17003	290	268	251	178	177	175	2.37068	2.13054	2.14504	1.40056	1.46071	1.46493	3.42231e-13	-1.2724	down
NewGene_1916	9	10	14	44	48	57	0.190322	0.207279	0.324827	0.950626	1.07802	1.29489	0.0068688	1.51254	up
gene-FVEG_11616	1746	1677	1446	1121	1099	1116	20.9763	19.5845	18.1639	12.9373	13.3261	13.7056	3.22274e-46	-1.20663	down
gene-FVEG_02420	104	82	108	320	377	324	1.04079	0.793126	1.12517	3.0772	3.8106	3.31537	1.16032e-07	1.13323	up
gene-FVEG_12804	120	75	59	468	537	443	2.55628	1.55223	1.31333	9.59174	11.5661	9.67275	2.53705e-16	1.85394	up
gene-FVEG_09383	21	17	16	72	87	75	0.434157	0.356267	0.343154	1.47847	1.88978	1.64241	0.000839302	1.45663	up
gene-FVEG_02307	103	81	51	401	379	362	1.00419	0.768571	0.514197	3.78739	3.76119	3.63488	1.3233e-12	1.62153	up
gene-FVEG_11613	33	28	26	134	131	113	1.14294	0.924212	0.916727	4.44137	4.56412	4.00866	1.78628e-05	1.45529	up
gene-FVEG_07761	35	21	16	85	89	116	0.571153	0.32519	0.263966	1.33057	1.45194	1.92567	0.00121892	1.35742	up
gene-FVEG_07767	130	116	141	448	497	449	1.05621	0.915275	1.19739	3.52008	4.10101	3.75034	4.77291e-11	1.18545	up
gene-FVEG_03657	131	110	96	435	383	395	1.82352	1.49526	1.39622	5.86338	5.40873	5.6606	2.65942e-10	1.18445	up
gene-FVEG_03655	23287	24503	22274	5630	4899	4875	211.476	216.602	211.886	49.2081	45.4248	45.0194	0	-2.85085	down
NewGene_1269	203	262	173	74	102	80	4.68513	5.89422	4.18924	1.64264	2.37021	1.87973	2.77157e-16	-1.97311	down
gene-FVEG_02357	3626	3631	3687	2686	2715	2596	74.1271	72.1916	78.833	52.7912	56.0245	54.2865	1.8017e-72	-1.11629	down
gene-FVEG_00230	184	194	149	850	703	591	6.04704	6.18947	5.13419	26.9259	23.3666	19.911	2.17241e-17	1.35673	up
gene-FVEG_00236	131	92	106	579	573	462	1.54316	1.05869	1.3015	6.59448	6.8481	5.59404	1.399e-18	1.62868	up
gene-FVEG_09713	348	431	418	187	159	137	4.77919	5.6211	5.93497	2.40836	2.14025	1.86693	3.46872e-31	-1.97867	down
gene-FVEG_07883	3183	3319	2888	1615	1341	1269	46.3791	47.0366	44.0073	22.6186	19.7167	18.918	2.92227e-137	-1.81875	down
gene-FVEG_07882	3137	3187	3117	973	908	947	16.9171	16.7167	17.5776	5.04434	4.93983	5.22291	3.97484e-280	-2.40326	down
gene-FVEG_07881	12860	13619	12729	5791	5387	5350	269.266	277.326	278.694	116.541	113.85	114.599	0	-1.91055	down
gene-FVEG_11168	2179	2105	1934	1417	1612	1448	17.9658	16.8857	16.6778	11.2285	13.4178	12.2175	1.31889e-41	-1.13399	down
gene-FVEG_05480	118	110	107	449	495	402	2.35307	2.1238	2.22603	8.60377	9.95471	8.19569	2.28873e-13	1.34373	up
gene-FVEG_00358	1088	1040	941	5396	4751	4943	6.83831	6.33535	6.1591	32.6724	30.2376	31.8564	9.94596e-134	1.63364	up
gene-FVEG_05488	64	100	56	226	229	261	0.577841	0.882382	0.532978	1.98262	2.11048	2.43849	7.58179e-05	1.04636	up
gene-FVEG_14101	552	540	450	364	414	301	12.0842	11.5023	10.2935	7.66048	9.15386	6.73306	1.50906e-15	-1.17676	down
gene-FVEG_10342	1044	1067	1024	699	621	609	18.1597	18.0526	18.6233	11.6835	10.9027	10.8268	3.42563e-49	-1.36625	down
gene-FVEG_10346	16	14	15	306	251	233	0.156298	0.133134	0.155257	2.96903	2.55631	2.40465	2.63791e-27	3.46503	up
gene-FVEG_06970	7734	6917	6757	5997	5055	5403	42.8182	37.2455	39.1166	31.9167	28.2509	30.6036	7.07921e-72	-1.04489	down
gene-FVEG_12850	1877	2062	1687	6883	5696	5993	18.5739	19.8385	17.3213	65.8867	57.3999	60.7289	1.36363e-53	1.05797	up
gene-FVEG_12856	11602	12897	11664	4586	3844	4059	195.661	211.532	205.696	74.3446	65.445	70.022	0	-2.19971	down
gene-FVEG_09102	1010	1044	1010	596	625	607	13.6361	13.7147	14.2596	7.72896	8.51873	8.38515	2.72242e-46	-1.40752	down
gene-FVEG_09104	2365	2664	2285	1759	1763	1592	38.8168	42.5177	39.2208	27.7486	29.2182	26.7375	6.05612e-57	-1.17922	down
gene-FVEG_00820	6805	7450	6594	1133	1040	1009	126.851	135.061	128.517	20.3011	19.5532	19.2323	0	-3.37628	down
gene-FVEG_01906	52	47	40	145	147	161	1.89504	1.575	1.44081	4.86738	5.16241	5.74454	0.000425744	1.04533	up
gene-FVEG_01481	75302	70569	72349	24003	20444	20880	1053.11	945.172	1045.36	319.471	286.686	295.497	0	-2.4069	down
gene-FVEG_15604	671	805	616	330	374	305	12.6217	14.7346	12.1243	5.95791	7.1017	5.86449	1.32487e-36	-1.7124	down
gene-FVEG_12028	75	39	67	0	0	3	1.12607	0.568599	1.05324	0	0	0.040483	1.17222e-11	-6.57655	down
gene-FVEG_13063	65	27	48	193	186	182	1.01313	0.401661	0.78204	2.92326	2.96712	2.94145	2.40312e-05	1.33753	up
gene-FVEG_02464	26	24	34	212	207	184	0.302739	0.265799	0.418777	2.4059	2.46293	2.22252	5.26515e-13	2.17587	up
gene-FVEG_02689	528	596	530	3169	3362	3346	14.2198	15.6053	14.9163	82.1144	91.489	92.2673	8.62217e-105	1.91754	up
gene-FVEG_02681	1465	1428	1601	7577	6391	6329	16.6299	15.7628	19.005	82.7162	73.2621	73.523	3.44829e-100	1.50625	up
gene-FVEG_02686	2531	1916	2282	1913	1539	1517	117.987	86.8576	111.199	85.7271	72.3879	72.3155	2.32762e-29	-1.10692	down
gene-FVEG_12026	63	75	49	355	374	384	1.59869	1.85533	1.30312	8.6814	9.60583	9.9849	4.22316e-18	1.91546	up
gene-FVEG_09816	884	866	753	12886	11261	11556	7.20653	6.86625	6.42045	101.054	92.7362	96.4452	0	3.16991	up
gene-FVEG_09817	91	120	123	362	378	344	2.18616	2.80917	3.10542	8.41275	9.21654	8.50455	3.01553e-07	1.03367	up
gene-FVEG_09815	565	635	628	16938	17711	15645	12.2562	13.3909	14.256	353.485	388.167	347.471	0	4.11835	up
gene-FVEG_06373	3654	3300	3299	11956	10186	10997	39.7509	35.0392	37.5905	124.741	112.103	122.662	1.41028e-72	1.02723	up
gene-FVEG_06378	2298	2085	2029	1493	1464	1155	12.9771	11.4441	11.989	7.92227	8.35523	6.49785	4.75504e-50	-1.3067	down
gene-FVEG_06379	372	307	286	221	218	184	17.795	14.2874	14.3199	10.1761	10.523	8.99688	4.25329e-14	-1.29483	down
gene-FVEG_02463	1	21	8	91	36	90	0.014798	0.357498	0.14184	1.52486	0.638328	1.61311	0.00109502	2.18823	up
gene-FVEG_02460	818	833	1100	336	336	319	18.7536	18.5737	26.3603	7.40068	7.76565	7.4645	2.12198e-53	-2.14131	down
gene-FVEG_03227	1227	1190	1092	6507	5459	5491	22.7367	21.4348	21.159	115.905	102.119	104.088	4.06907e-139	1.6485	up
gene-FVEG_03226	243	205	169	90	65	65	4.0374	3.31859	2.93769	1.43836	1.0853	1.10029	8.48722e-20	-2.15417	down
gene-FVEG_06803	721	707	558	504	490	478	8.89813	8.48396	7.19397	5.97555	6.10036	6.03154	3.65533e-19	-1.09302	down
gene-FVEG_02117	35283	36879	33157	28773	25772	26190	220.92	224.566	217.082	173.18	162.9	167.76	7.10738e-156	-1.04777	down
gene-FVEG_13935	150	169	120	524	522	389	2.173	2.38762	1.81903	7.32977	7.66473	5.78832	2.08979e-08	1.04495	up
gene-FVEG_06763	6437	6775	5804	34064	33067	32849	41.3252	42.2989	38.9612	210.223	214.312	215.751	1.69603e-283	1.7326	up
gene-FVEG_12081	9	3	13	74	66	58	0.137433	0.046524	0.205705	1.13348	1.0631	0.941971	4.82601e-05	2.31023	up
gene-FVEG_12082	34	28	21	234	211	237	0.516187	0.410049	0.332978	3.4503	3.25741	3.7097	4.22055e-16	2.37798	up
gene-FVEG_04945	591	798	595	323	329	348	17.542	23.0584	18.4582	9.20212	9.85751	10.5717	4.48534e-31	-1.64811	down
gene-FVEG_04944	495	589	432	235	212	175	26.2607	30.3672	23.9271	11.9884	11.3552	9.46757	1.07516e-35	-1.9499	down
gene-FVEG_11754	205	180	102	128	117	132	4.78757	4.09061	2.47828	2.8741	2.75862	3.16758	0.000115735	-1.0252	down
gene-FVEG_08682	12	21	6	52	43	83	0.237363	0.402945	0.113147	0.982765	0.850993	1.69165	0.00727615	1.54301	up
gene-FVEG_02508	2261	2403	2302	1852	1885	1626	30.7655	31.7984	32.7609	24.224	25.8953	22.638	3.15056e-45	-1.04175	down
gene-FVEG_08685	1266	1399	1425	1111	987	987	22.3791	24.042	26.3246	18.8757	17.6141	17.8436	1.42254e-33	-1.0736	down
gene-FVEG_15207	5	24	5	82	59	71	0.062244	0.28495	0.055737	0.99218	0.74764	0.909164	0.000759928	1.98185	up
gene-FVEG_13669	38655	41921	36897	26671	26074	26208	1393.93	1470.17	1391.26	924.527	949.193	966.843	5.19501e-158	-1.23523	down
gene-FVEG_13660	139	136	107	470	435	422	2.12495	2.01513	1.70332	6.91252	6.72311	6.61061	1.27852e-10	1.13389	up
gene-FVEG_11286	2233	2079	2232	8334	7599	7775	13.3759	12.1115	13.9786	47.9961	45.9617	47.658	1.86526e-92	1.19172	up
gene-FVEG_11284	14242	15211	14542	8499	7912	7706	223.644	232.308	238.781	128.286	125.429	123.793	2.36619e-258	-1.53227	down
gene-FVEG_16256	53	73	112	288	240	355	1.08437	1.44149	2.40326	5.67829	4.96207	7.4485	1.52735e-05	1.22283	up
gene-FVEG_13592	31	45	22	127	92	106	0.850203	1.21867	0.633218	3.40356	2.59395	3.02343	0.00447732	1.06643	up
gene-FVEG_13597	856	883	803	502	512	521	23.1447	23.225	22.694	13.0365	13.9731	14.3893	2.07011e-39	-1.38928	down
gene-FVEG_03005	93558	101454	90853	32465	30115	30299	875.894	923.716	889.395	292.159	284.615	290.188	0	-2.28556	down
gene-FVEG_04052	371	378	409	1866	1879	1887	4.83028	4.78434	5.56137	23.3705	24.719	25.1577	4.77463e-58	1.6185	up
gene-FVEG_04054	1498	1570	1461	1099	982	903	21.6655	22.0962	22.0836	15.2511	14.3559	13.3582	3.17884e-54	-1.26808	down
gene-FVEG_15784	671	648	545	2719	2585	2655	5.30483	4.97498	4.50391	20.6624	20.628	21.466	1.28937e-62	1.43262	up
gene-FVEG_10153	39731	41268	39636	23621	22013	22321	284.198	287.081	296.462	162.412	158.956	163.338	0	-1.4922	down
gene-FVEG_05158	24748	24600	23815	8771	8554	8256	127.777	123.486	128.567	43.654	44.656	43.6459	0	-2.17968	down
gene-FVEG_05150	108	139	86	75	45	49	1.49927	1.8749	1.2465	0.994065	0.630187	0.695942	1.45156e-07	-1.64718	down
gene-FVEG_05156	145630	135744	141456	116494	101321	95698	3429.42	3108.78	3483.17	2637.02	2408.65	2305.45	7.07638e-115	-1.0994	down
gene-FVEG_14670	169	151	165	680	588	659	2.77575	2.40606	2.82157	10.7379	9.76251	11.0758	2.56383e-18	1.32518	up
gene-FVEG_14671	5	0	0	61	42	40	0.320394	0	0	3.82039	2.78672	2.65633	6.50323e-06	4.17109	up
gene-FVEG_14909	4	6	16	58	82	67	0.262139	0.354731	1.07918	3.7378	5.57873	4.61001	5.76564e-05	2.32428	up
gene-FVEG_14678	310	351	350	285	219	241	3.87456	4.26501	4.56495	3.41769	2.75158	3.07582	7.17684e-12	-1.109	down
gene-FVEG_03371	19	6	18	161	150	179	0.243346	0.068866	0.235473	1.97629	1.94392	2.35065	5.74282e-13	2.84529	up
gene-FVEG_02096	1090	1314	1179	1042	863	929	26.2978	30.8327	29.7409	24.1665	21.0079	22.9228	5.76118e-25	-1.00448	down
NewGene_687	203	258	256	191	128	197	2.1529	2.65522	2.83532	1.94217	1.36451	2.13805	1.1606e-07	-1.14197	down
gene-FVEG_06026	18	26	38	185	180	193	0.224641	0.321678	0.519707	2.33636	2.39024	2.59923	1.80141e-10	2.09882	up
gene-FVEG_03418	379	336	329	236	150	141	4.50805	3.88576	4.09202	2.69272	1.80035	1.71036	1.4008e-18	-1.65972	down
gene-FVEG_12113	215	147	132	4513	3447	3793	2.5885	1.72166	1.65934	52.4151	42.0478	46.8852	1.33612e-226	3.90639	up
gene-FVEG_14853	3400	3422	3228	2781	2469	2416	86.6772	84.818	86.0277	68.129	63.5252	62.9982	3.71419e-75	-1.05611	down
gene-FVEG_16410	416	473	386	3150	2976	3052	9.91339	10.9616	9.61648	72.1767	71.5991	74.4224	1.47564e-140	2.18535	up
gene-FVEG_03412	2	11	6	46	49	48	0.027003	0.134017	0.084706	0.587483	0.662675	0.653316	0.00066481	2.25186	up
gene-FVEG_03417	16	1	7	46	111	71	0.289925	0.0047	0.120796	0.828491	2.1305	1.37719	5.69713e-05	2.60016	up
gene-FVEG_02321	863	721	746	2795	2413	2446	4.47708	3.63732	4.04801	13.9422	12.6369	12.985	3.12026e-34	1.05006	up
gene-FVEG_01929	38760	38294	36321	31644	28129	28079	173.267	166.383	170.561	136.345	129.469	129.203	9.39592e-173	-1.03317	down
gene-FVEG_01554	25	31	58	154	101	152	1.16441	1.41815	2.83543	6.99223	4.79782	7.34225	0.00230107	1.15962	up
gene-FVEG_02719	179	151	149	607	486	489	5.89014	4.8322	5.10478	19.2327	16.1546	16.4629	1.20846e-10	1.05628	up
gene-FVEG_16733	63	66	47	271	392	322	2.33941	2.38811	1.80704	9.73636	14.8091	12.3401	1.94471e-13	1.83105	up
NewGene_195	33	10	10	75	85	93	0.725683	0.210921	0.221088	1.58127	1.8919	2.09742	0.00143525	1.60324	up
gene-FVEG_05631	18	21	21	74	87	69	0.220189	0.254287	0.269027	0.897498	1.10133	0.885277	0.00297348	1.27579	up
gene-FVEG_05636	130	91	91	440	394	434	3.31475	2.26918	2.41439	10.8285	10.1824	11.3778	5.02093e-12	1.36065	up
gene-FVEG_15294	2426	2362	2270	1314	1316	1375	55.6764	52.7071	54.4544	28.9819	30.4808	32.2835	3.11909e-90	-1.47929	down
gene-FVEG_15291	22	18	38	92	82	127	0.249962	0.200661	0.460043	1.02795	0.962635	1.51512	0.00246803	1.28164	up
gene-FVEG_16080	620	678	546	2058	1854	2100	4.10649	4.36213	3.77197	13.1669	12.4399	14.3006	3.75517e-27	1.04357	up
gene-FVEG_16082	762	793	641	2771	2463	2577	5.40161	5.46716	4.74849	18.8853	17.6269	18.6888	1.0741e-43	1.16774	up
gene-FVEG_07897	131	89	147	2022	1842	1766	0.586229	0.385721	0.684996	8.71774	8.33746	8.10208	5.14243e-123	3.27083	up
gene-FVEG_05981	282	415	345	254	239	283	3.25703	4.65952	4.16522	2.81319	2.78441	3.33406	1.5044e-09	-1.08696	down
gene-FVEG_00782	1623	1699	1514	8159	7678	7380	12.1635	12.3854	11.8606	58.7857	58.1022	56.5924	3.37707e-182	1.59944	up
gene-FVEG_08233	115	100	110	459	312	385	1.77462	1.50239	1.80901	7.03113	4.95756	6.2602	8.83115e-09	1.1608	up
gene-FVEG_01018	1203	1464	1473	930	803	806	23.916	28.311	30.6213	17.7599	16.1039	16.3797	2.00492e-41	-1.37327	down
NewGene_1181	31	40	31	95	127	121	0.938909	1.19392	1.00152	2.84269	3.98601	3.83594	0.00202282	1.09439	up
gene-FVEG_12140	32	8	21	434	205	496	0.899653	0.198245	0.619955	11.9236	5.91807	14.5056	4.19691e-08	3.54952	up
gene-FVEG_11148	163	157	141	689	595	734	3.49015	3.28496	3.17107	14.2532	12.9085	16.1613	9.1478e-21	1.46817	up
gene-FVEG_11145	28	29	24	136	138	159	0.420681	0.427758	0.374488	2.00815	2.14253	2.50008	1.24277e-07	1.75963	up
gene-FVEG_10368	205	155	210	702	566	585	1.36956	1.00828	1.46886	4.52889	3.82948	4.015	3.5887e-10	1.0309	up
gene-FVEG_00184	270	312	269	2974	3077	3020	4.97684	5.60226	5.19658	52.8583	57.4345	57.13	3.15179e-182	2.75275	up
NewGene_283	111	128	69	413	326	351	1.44087	1.62251	0.933566	5.2374	4.27844	4.69039	1.82703e-07	1.16142	up
gene-FVEG_01027	489	533	476	2075	1844	1898	4.10043	4.3466	4.17376	16.7243	15.6119	16.2831	2.73605e-47	1.29269	up
gene-FVEG_09910	46	21	52	164	186	248	0.545817	0.240206	0.645376	1.89197	2.2591	3.052	1.35138e-06	1.6682	up
gene-FVEG_01967	2300	2786	2869	1662	1285	2530	21.294	25.0854	27.7743	14.7906	12.0087	23.9649	0.000591977	-1.19769	down
gene-FVEG_04143	528	561	558	294	283	311	21.3131	22.0138	23.5165	11.3873	11.5328	12.8338	6.23556e-32	-1.55444	down
gene-FVEG_00809	41	24	10	127	203	190	1.22336	0.700919	0.295356	3.7164	6.24097	5.91907	1.10429e-07	2.15052	up
gene-FVEG_02716	29	29	34	203	171	160	0.389001	0.383617	0.477022	2.65981	2.34581	2.22708	7.24652e-10	1.86758	up
NewGene_1416	21	32	16	82	101	96	0.216295	0.32695	0.172676	0.950259	1.27698	1.05128	0.000992746	1.36208	up
NewGene_1410	172	176	132	118	96	142	2.87138	2.85972	2.30031	1.88994	1.61967	2.43027	8.7664e-06	-1.0898	down
gene-FVEG_02717	13951	14035	14048	77667	68531	69943	192.034	187.879	202.206	1027.72	952.339	984.963	0	1.69634	up
gene-FVEG_02331	312427	317686	290635	54793	53517	52189	14811	14646.5	14406.9	2496.87	2561.16	2531.03	0	-3.18287	down
gene-FVEG_09785	16438	16912	15961	6308	5666	5397	255.448	255.593	259.345	94.2195	88.8796	85.7888	0	-2.17099	down
gene-FVEG_09788	26	20	15	115	123	139	0.414899	0.312703	0.25293	1.78974	2.02325	2.30649	1.59317e-07	1.97186	up
gene-FVEG_09789	22	4	16	75	73	66	0.219263	0.03224	0.161204	0.720758	0.738274	0.672961	0.00180797	1.68118	up
gene-FVEG_03810	16	38	21	108	129	135	1.19069	2.83838	1.67242	7.99335	10.0722	10.6527	2.30119e-05	1.65553	up
gene-FVEG_09876	13	28	11	86	139	66	0.347227	0.749856	0.320747	2.34573	3.9993	1.91395	0.000145157	1.83058	up
gene-FVEG_05363	81	104	36	284	242	261	2.00093	2.52709	0.919444	6.80687	6.10162	6.65437	6.88009e-05	1.17636	up
NewGene_64	41	20	54	173	133	192	1.02045	0.47073	1.40147	4.15841	3.34254	4.89659	5.97338e-05	1.44349	up
gene-FVEG_03513	92	108	102	441	421	468	1.4928	1.71087	1.73604	6.93213	6.95079	7.82815	1.82613e-15	1.47631	up
gene-FVEG_10740	38	38	21	115	149	174	0.582387	0.565977	0.329684	1.71662	2.3428	2.77151	1.69421e-05	1.52613	up
gene-FVEG_05507	24	32	38	137	91	78	0.284302	0.370932	0.47181	1.58215	1.10545	0.954431	0.00864644	1.02353	up
gene-FVEG_07040	190	173	223	113	104	94	3.21313	2.84102	3.9506	1.82768	1.76491	1.61821	1.14972e-12	-1.58318	down
gene-FVEG_03757	2126	2275	2231	8614	7645	7656	22.5338	23.4511	24.7252	87.7774	81.8082	83.0263	8.52644e-99	1.18431	up
gene-FVEG_02055	20	11	19	199	183	157	0.181407	0.096679	0.182591	1.79169	1.73016	1.4954	4.52226e-15	2.76149	up
gene-FVEG_04962	7480	7676	7314	4472	4219	4102	72.9647	72.8226	74.5982	41.927	41.5435	40.9361	2.85936e-219	-1.47701	down
gene-FVEG_04965	567	544	490	1911	1644	1590	6.15629	5.75053	5.55156	20.0754	18.1308	17.7973	3.24565e-27	1.01842	up
gene-FVEG_11776	1344	1600	1405	935	910	850	23.1874	26.829	25.5629	15.4859	15.9109	14.9664	8.04323e-51	-1.35432	down
gene-FVEG_12603	8	8	9	62	62	43	0.175342	0.169245	0.18793	1.29488	1.36651	0.946374	0.00023898	2.0711	up
gene-FVEG_13606	88	103	58	328	357	241	1.52088	1.73907	1.04485	5.49007	6.26899	4.29479	6.63904e-07	1.23423	up
gene-FVEG_15468	497	350	291	1670	1867	1560	48.6932	33.3081	29.7661	157.458	184.882	156.581	2.33561e-25	1.50497	up
gene-FVEG_07437	42	17	34	149	130	96	1.22704	0.371008	0.829638	3.36573	3.06849	2.58385	0.000514852	1.33879	up
gene-FVEG_15465	12	7	10	71	70	42	0.176719	0.087173	0.14208	1.00159	1.03977	0.623316	0.000291294	1.9871	up
gene-FVEG_11551	899	865	756	627	672	592	16.4197	15.3647	14.4265	11.0054	12.3904	11.0434	3.72929e-23	-1.0755	down
gene-FVEG_10996	50	52	23	242	230	232	0.700791	0.708027	0.336366	3.30306	3.30192	3.37128	3.18035e-10	1.83672	up
gene-FVEG_11600	136	96	168	663	592	672	2.79576	1.91641	3.62508	13.1916	12.3614	14.2238	6.6316e-17	1.59979	up
gene-FVEG_16793	68	49	94	295	285	293	2.13623	1.50395	3.10993	8.97384	9.11527	9.50453	6.87662e-08	1.37955	up
gene-FVEG_13813	30	36	25	139	96	108	0.788967	0.92807	0.703989	3.62246	2.60675	2.97973	0.000472761	1.24668	up
gene-FVEG_05560	2116	1772	1746	1346	1231	1334	12.847	10.4599	11.0799	7.85182	7.54232	8.28164	4.98673e-43	-1.1893	down
gene-FVEG_12250	287	283	246	1492	1200	1311	2.92791	2.80451	2.62381	14.6596	12.3807	13.7124	1.74258e-45	1.62893	up
gene-FVEG_12251	61	81	56	334	278	283	0.789555	1.03624	0.758447	4.21917	3.68874	3.799	4.49752e-11	1.5117	up
gene-FVEG_12955	305	290	374	1631	1344	1405	4.25339	3.92956	5.45192	21.8658	18.9221	20.0426	1.293e-34	1.50635	up
gene-FVEG_12954	154	161	116	500	485	447	3.01491	3.06158	2.36881	9.42824	9.60733	8.96132	7.11502e-10	1.07074	up
gene-FVEG_12953	27	29	25	302	320	276	0.527717	0.565087	0.514342	5.86198	6.50713	5.70221	9.24988e-26	2.80823	up
gene-FVEG_12951	130	133	118	9	37	17	2.21559	2.19678	2.09873	0.135427	0.621055	0.294312	1.06502e-16	-3.24518	down
gene-FVEG_10609	30	45	51	547	450	448	1.2707	1.84419	2.23381	22.2631	19.2481	19.392	1.60927e-36	2.84942	up
gene-FVEG_09667	136	94	107	532	429	473	0.900576	0.603911	0.739542	3.38553	2.86225	3.20083	3.67884e-14	1.42298	up
gene-FVEG_06148	144609	147879	139189	108042	97899	96599	1258	1251.09	1266.12	903.477	859.742	859.687	6.92568e-264	-1.17783	down
gene-FVEG_05179	341	372	298	2035	1940	1684	2.87372	3.04634	2.62082	16.484	16.5019	14.5221	1.17829e-67	1.82059	up
gene-FVEG_12474	184	109	122	511	468	425	4.8716	2.79673	3.35905	13.033	12.5332	11.5259	4.54378e-08	1.09363	up
gene-FVEG_13405	60	85	63	260	252	174	0.75597	1.04622	0.831741	3.19098	3.25092	2.27793	6.37985e-05	1.05468	up
gene-FVEG_04392	124	116	209	505	478	515	1.30835	1.19016	2.32026	5.15667	5.1218	5.58921	9.21151e-07	1.06746	up
gene-FVEG_14755	736	828	667	649	555	524	4.33003	4.73652	4.10464	3.67232	3.29456	3.15204	1.23478e-19	-1.03394	down
NewGene_660	160	146	132	987	1112	1007	2.48589	2.20062	2.14561	14.739	17.4448	16.0136	8.70268e-53	2.1662	up
NewGene_125	122	130	86	58	102	92	1.70965	1.78676	1.33034	0.785575	1.44966	1.36746	0.000624742	-1.07154	down
NewGene_669	475	418	403	1375	1555	1395	9.0462	7.73354	8.00323	25.348	29.9578	27.221	1.01915e-21	1.07842	up
gene-FVEG_07234	212	260	242	54	47	44	5.86743	6.99475	7.00406	1.43177	1.30039	1.23961	8.4476e-38	-2.96666	down
gene-FVEG_07233	8281	7929	7918	2796	2352	2405	108.723	101.245	108.708	35.2884	31.1664	32.2949	0	-2.3422	down
gene-FVEG_16472	8	5	8	71	52	90	0.199265	0.126645	0.224403	1.8971	1.44551	2.5693	1.72569e-06	2.6792	up
gene-FVEG_02268	165	277	159	1708	1528	1561	2.20637	3.60438	2.21739	21.9721	20.641	21.3682	1.26528e-53	2.33529	up
gene-FVEG_01696	12	33	25	88	114	85	0.83303	2.37818	1.90143	6.27379	8.56629	6.46264	0.00157626	1.37441	up
gene-FVEG_01690	874	845	862	183	132	106	10.5245	9.89655	10.8489	2.11784	1.60312	1.29578	1.80459e-113	-3.28778	down
gene-FVEG_01698	41	31	37	325	338	301	0.6924	0.506121	0.656961	5.37793	5.86366	5.29396	1.4556e-23	2.481	up
gene-FVEG_02342	3885	4140	3576	2771	2629	2586	114.342	118.512	110.067	78.4029	78.1177	77.8656	3.3558e-90	-1.20161	down
gene-FVEG_02346	17	31	15	100	63	83	0.254312	0.452018	0.226768	1.4519	0.962309	1.278	0.00370835	1.29988	up
gene-FVEG_02344	105	174	135	58	95	115	2.32047	3.73962	3.11373	1.22495	2.12203	2.5916	4.68692e-05	-1.27712	down
gene-FVEG_16715	785	831	743	475	381	440	15.9102	16.3885	15.7463	9.25677	7.78532	9.12235	1.03307e-41	-1.5291	down
gene-FVEG_16717	40	33	47	261	247	221	1.03309	0.816187	1.26852	6.51384	6.49075	5.8716	4.05445e-13	1.93463	up
gene-FVEG_03696	6	7	10	59	77	78	0.016716	0.016957	0.029488	0.160432	0.220286	0.225466	2.19885e-06	2.5582	up
gene-FVEG_03694	51	37	50	477	418	341	0.397671	0.282873	0.409838	3.60613	3.31484	2.73917	3.28175e-27	2.4926	up
gene-FVEG_14745	90	98	67	340	284	361	2.06059	2.19016	1.60159	7.54167	6.60872	8.50489	5.33137e-09	1.28958	up
gene-FVEG_12782	2939	3079	2949	2111	2028	2035	38.914	39.5846	40.9381	26.802	27.1612	27.4823	3.91709e-83	-1.20212	down
gene-FVEG_12070	159	183	168	21374	21226	18175	4.29482	4.79521	4.75304	556.27	580.128	503.411	0	6.23202	up
gene-FVEG_12386	51	35	38	177	124	156	0.356143	0.236291	0.274646	1.19352	0.876962	1.11977	0.000107866	1.21465	up
gene-FVEG_08258	38	50	56	41	28	25	1.60588	2.06476	2.46524	1.67663	1.18776	1.07083	0.00302604	-1.2916	down
gene-FVEG_08251	2565	2518	2526	8696	8149	7784	12.2406	11.6893	12.6081	39.9004	39.2691	38.0109	6.32481e-87	1.02941	up
gene-FVEG_11331	13358	13214	12366	7463	6732	6457	104.459	100.494	101.117	56.098	53.1448	51.6545	4.16771e-288	-1.58008	down
gene-FVEG_00270	13	14	17	85	63	63	0.148768	0.146165	0.203288	0.929934	0.727451	0.733813	0.000709977	1.58899	up
gene-FVEG_01552	45	83	56	317	278	239	0.673341	1.21917	0.884369	4.62395	4.2646	3.71394	4.66925e-09	1.51371	up
gene-FVEG_17402	932	983	873	194	246	134	24.0013	24.6181	23.4867	4.80183	6.38969	3.5168	1.04246e-79	-2.94366	down
gene-FVEG_12163	2483	2395	2245	1281	1325	1346	32.389	30.3808	30.6395	16.1428	17.6205	17.8912	1.00754e-89	-1.51096	down
gene-FVEG_11127	316	316	269	52	69	62	4.64099	4.52271	4.12838	0.726161	1.01727	0.928809	5.89573e-45	-2.95796	down
gene-FVEG_11125	7	11	6	40	83	78	0.141029	0.227326	0.129705	0.895028	1.93905	1.85948	2.82366e-05	2.42189	up
gene-FVEG_11128	122	86	79	386	407	466	1.67671	1.14577	1.1275	5.11817	5.67162	6.577	3.40061e-12	1.47643	up
gene-FVEG_00316	1488	1457	1625	665	552	541	4.8065	4.57757	5.48769	2.06323	1.79766	1.78818	1.78409e-99	-2.04734	down
gene-FVEG_00317	938	905	812	277	283	317	7.53745	7.07607	6.82902	2.135	2.29106	2.60315	1.67341e-79	-2.25807	down
gene-FVEG_10836	34	11	16	190	179	181	0.342536	0.108886	0.165346	1.87623	1.8568	1.90275	8.09221e-12	2.5109	up
gene-FVEG_10837	2	0	0	108	52	35	0.026619	0	0	1.66977	0.843612	0.566357	8.995e-07	5.92131	up
gene-FVEG_00319	755	726	749	206	178	136	14.9825	14.012	15.5314	3.91486	3.56575	2.7516	4.91501e-88	-2.76969	down
gene-FVEG_10832	37	45	20	199	171	204	0.544163	0.652012	0.300324	2.88205	2.59877	3.14308	6.79281e-09	1.83501	up
gene-FVEG_10833	352	368	318	4267	4152	4156	6.83545	6.94104	6.4512	79.6868	81.428	82.585	4.90426e-285	2.93641	up
gene-FVEG_15306	74	71	77	400	316	360	1.00037	0.925837	1.08051	5.21813	4.32951	5.00163	9.86305e-15	1.60968	up
gene-FVEG_06444	1989	1871	1786	511	394	402	28.9847	26.517	27.204	7.1472	5.79143	5.98309	5.26749e-202	-2.77824	down
gene-FVEG_07846	5464	5444	4985	2735	2360	2413	59.508	57.6632	56.7771	28.6308	25.9511	26.8892	4.03281e-223	-1.74691	down
gene-FVEG_07842	366	350	210	1458	1315	1271	4.6352	3.70543	2.72309	17.7078	16.0948	16.3102	2.34075e-23	1.46677	up
gene-FVEG_07593	3442	3309	3147	1086	1333	1339	50.3326	47.0528	48.1092	15.2615	19.6661	20.0234	2.43084e-109	-2.05441	down
gene-FVEG_13418	1054	1039	969	3833	3367	3350	21.011	20.1399	20.3435	73.5148	67.8572	68.4666	8.38213e-60	1.11935	up
gene-FVEG_13416	327	336	342	205	241	240	5.92289	5.92859	6.47656	3.56248	4.40966	4.45336	3.8388e-13	-1.21121	down
gene-FVEG_04161	483	508	466	1905	1675	1640	2.75187	2.81259	2.77207	10.4347	9.63744	9.56309	2.05462e-37	1.17536	up
gene-FVEG_04165	179	277	394	188	194	120	2.50531	3.77543	5.77205	2.52798	2.7398	1.71261	6.58946e-08	-1.43678	down
gene-FVEG_00865	545	957	770	346	403	436	4.82167	8.24305	7.13376	2.9289	3.60758	3.9354	7.08077e-20	-1.59736	down
gene-FVEG_00867	2047	2159	1754	746	633	582	14.6643	15.0442	13.1389	5.13265	4.57171	4.26517	4.46625e-138	-2.26908	down
gene-FVEG_01191	524	494	509	240	211	212	4.86798	4.46447	4.94072	2.14152	1.98071	2.01114	2.4525e-42	-1.86957	down
gene-FVEG_15716	30	27	12	260	204	139	0.500436	0.442301	0.203219	4.24306	3.4934	2.41305	6.70396e-12	2.45947	up
NewGene_1434	28	22	17	89	90	113	0.708821	0.53363	0.457556	2.21912	2.35077	2.98343	0.000253661	1.46811	up
gene-FVEG_01298	1513	1554	1399	201	261	179	24.3574	24.3267	23.5466	3.09929	4.23212	2.94714	7.74043e-182	-3.46199	down
gene-FVEG_02644	5649	4954	4663	2643	2590	2592	49.7286	41.9495	42.4556	22.1238	22.7663	23.0844	6.99338e-132	-1.62592	down
gene-FVEG_02645	4414	5181	4361	3873	3444	3366	38.8786	44.3756	40.159	32.7896	30.6219	30.3254	1.4618e-58	-1.05038	down
gene-FVEG_02643	8290	8397	7989	2805	2648	2290	89.8415	88.4891	90.5392	29.2358	29.0177	25.4284	0	-2.33798	down
gene-FVEG_05690	2507	2375	2478	843	669	683	33.0759	30.4847	34.187	10.6883	8.90588	9.21158	5.02854e-194	-2.41376	down
gene-FVEG_01733	67	57	58	217	180	226	0.726385	0.600904	0.664791	2.29015	2.10595	2.60676	1.59732e-05	1.11192	up
gene-FVEG_01731	268	280	242	1296	1158	1065	4.14377	4.20339	3.90982	19.2605	18.0639	16.8484	2.42425e-37	1.48966	up
gene-FVEG_06338	234	237	258	999	835	784	2.27272	2.22373	2.61833	9.28101	8.15954	7.79526	1.19539e-18	1.17509	up
gene-FVEG_02428	1941	2121	1900	7013	6434	5935	31.6657	33.6552	32.4262	110.021	105.998	99.0907	2.65001e-65	1.03544	up
gene-FVEG_05347	11726	11866	11327	2568	2522	2595	72.6024	65.2281	76.6098	16.4191	16.2607	17.5677	0	-2.84656	down
gene-FVEG_00482	10219	9531	9210	2223	2008	2055	111.649	101.263	105.215	23.339	22.1378	22.9646	0	-2.8681	down
gene-FVEG_00480	331	283	307	1277	1092	1120	3.8859	3.23758	3.76822	14.4497	12.9792	13.4887	1.76394e-27	1.25504	up
gene-FVEG_17616	26	24	17	98	99	87	0.423793	0.372884	0.281084	1.54573	1.6389	1.45773	0.000303246	1.4228	up
gene-FVEG_15088	80	41	52	45	32	45	3.38562	1.68962	2.2971	1.84628	1.3696	1.95264	0.00462579	-1.16841	down
gene-FVEG_08317	229	227	194	35	14	31	4.39139	4.22508	3.88396	0.643014	0.259428	0.60049	1.66968e-38	-3.68971	down
NewGene_490	23	41	33	233	288	237	0.714396	1.27395	1.09249	7.25479	9.40072	7.82862	1.74133e-15	2.30588	up
gene-FVEG_07069	143	131	158	465	455	495	0.866266	0.769687	1.0078	2.73388	2.82208	3.11388	1.98335e-09	1.04786	up
gene-FVEG_03772	26	25	31	88	105	127	0.437129	0.399406	0.535408	1.44634	1.7997	2.22641	0.0005756	1.30627	up
gene-FVEG_03774	27	12	29	146	90	107	0.375027	0.153052	0.417852	1.99259	1.29172	1.55744	5.96369e-05	1.65692	up
gene-FVEG_08168	545	532	508	375	315	328	3.89395	3.70008	3.83108	2.58143	2.26617	2.40084	6.34026e-25	-1.30449	down
gene-FVEG_12599	17	32	10	168	136	128	0.313128	0.603743	0.185023	3.134	2.66172	2.53825	2.16837e-08	2.21054	up
gene-FVEG_12598	62	96	73	1541	1396	1321	0.471355	0.715292	0.584384	11.4122	10.858	10.4132	1.06768e-124	3.53892	up
gene-FVEG_12597	45	47	68	236	278	236	0.688482	0.708395	1.10319	3.53324	4.37464	3.75569	4.14675e-09	1.56337	up
NewGene_1989	13405	14586	12740	86704	75128	73766	185.465	196.415	184.358	1154.95	1051.09	1045.89	0	1.86649	up
gene-FVEG_01505	810	852	852	526	676	566	49.5021	50.66	54.4676	30.9037	41.6804	35.3691	8.3832e-21	-1.16793	down
gene-FVEG_11710	63	70	98	293	257	321	0.613627	0.6631	1.00016	2.7408	2.52442	3.19836	3.38615e-07	1.24752	up
gene-FVEG_11714	145	124	96	116	81	86	2.09445	1.74711	1.44615	1.61717	1.17766	1.26655	0.000147735	-1.03363	down
gene-FVEG_11866	42	32	25	112	135	121	0.465095	0.350528	0.289833	1.23201	1.54738	1.39094	0.000390191	1.23799	up
gene-FVEG_03137	16	2	17	79	57	49	0.205502	0.017505	0.225923	0.99802	0.765057	0.666372	0.00477653	1.72003	up
gene-FVEG_13978	91	110	104	397	396	533	0.901174	1.06345	1.08221	3.79651	3.97407	5.42174	2.29921e-12	1.4617	up
gene-FVEG_13979	19	32	21	262	254	237	0.492309	0.796455	0.566621	6.5069	6.62371	6.27009	2.30278e-20	2.72377	up
gene-FVEG_13977	18	58	40	223	151	177	0.319379	1.00952	0.732859	3.82976	2.72485	3.23555	1.04177e-05	1.57727	up
gene-FVEG_13974	107	124	114	470	658	505	10.7828	12.2398	12.0369	45.8989	67.4676	52.5106	4.1057e-16	1.58482	up
gene-FVEG_13975	153	125	71	911	844	788	2.25312	1.78318	1.09243	12.9353	12.5899	11.9124	8.96585e-32	2.20583	up
gene-FVEG_07455	35	49	24	126	139	77	0.800207	1.09636	0.579577	2.80116	3.25256	1.83389	0.00982856	1.00105	up
gene-FVEG_16293	32	53	28	163	186	171	0.430319	0.704912	0.40092	2.16018	2.58968	2.41647	1.08713e-06	1.54578	up
gene-FVEG_02721	178	112	107	120	99	88	6.51942	3.97225	4.06739	4.19744	3.65147	3.28148	0.000177167	-1.03655	down
gene-FVEG_01805	332	356	267	2147	1836	1786	8.076	8.42683	6.78044	50.2746	45.1447	44.5109	6.50729e-73	1.93011	up
NewGene_112	5	8	0	41	37	40	0.142294	0.252635	0	1.41059	1.37163	1.46298	0.0012231	2.53138	up
gene-FVEG_08064	91	66	137	481	298	234	0.56238	0.398327	0.888456	2.882	1.87276	1.49289	0.000161596	1.0967	up
gene-FVEG_07219	52	59	68	289	266	211	0.694407	0.758826	0.945264	3.72015	3.60535	2.89122	1.04086e-08	1.42706	up
gene-FVEG_10444	443	530	496	424	357	342	8.36645	9.74469	9.80256	7.69518	6.80185	6.6093	1.10981e-14	-1.05528	down
gene-FVEG_10991	57	134	76	26	22	34	1.01415	2.32952	1.41863	0.432035	0.386801	0.620595	5.917e-09	-2.3606	down
gene-FVEG_11529	1024	998	842	109	125	123	29.1877	27.6685	25.0739	2.97035	3.57107	3.5839	7.17653e-160	-3.66372	down
NewGene_649	117	118	83	359	454	338	1.17932	1.15837	0.868657	3.48951	4.63714	3.50059	2.19304e-08	1.19844	up
gene-FVEG_11528	194	174	185	645	697	587	2.77327	2.41923	2.77271	8.88578	10.0886	8.6101	5.96368e-14	1.13901	up
gene-FVEG_12970	55	50	87	508	415	458	0.486348	0.428977	0.798484	4.34799	3.72182	4.17615	4.88575e-22	2.17462	up
gene-FVEG_08056	291	272	244	1079	923	950	2.09025	1.89843	1.83071	7.44511	6.69277	6.98119	2.68513e-23	1.2062	up
gene-FVEG_12975	23	21	28	105	113	104	1.21936	1.0779	1.59091	5.47819	6.21301	5.82085	6.07388e-05	1.49627	up
gene-FVEG_11251	1749	1777	1696	734	809	837	20.4851	20.2396	20.7672	8.26469	9.55735	10.0241	9.85797e-86	-1.79375	down
gene-FVEG_08051	28948	21749	25829	15841	9432	8907	454.936	332.161	424.442	239.411	149.409	143.022	1.20922e-11	-1.84247	down
gene-FVEG_10666	9	14	22	106	108	142	0.480931	0.703002	1.26211	5.59564	5.99973	8.01159	6.07063e-08	2.31973	up
gene-FVEG_10665	11	14	7	46	61	49	0.051149	0.063905	0.031171	0.218283	0.301974	0.243963	0.00353376	1.63146	up
gene-FVEG_09412	96	94	58	361	281	271	0.663919	0.631082	0.418808	2.41356	1.97008	1.92669	2.26207e-07	1.21549	up
gene-FVEG_12413	13	7	3	115	104	116	0.162331	0.084821	0.029053	1.39647	1.32072	1.50255	6.22392e-11	3.20685	up
gene-FVEG_11994	28	41	22	132	77	148	0.688934	0.988513	0.559268	3.19547	1.96448	3.83318	0.00086067	1.31142	up
gene-FVEG_03907	26	37	17	291	182	250	0.389084	0.537449	0.270267	4.28667	2.80689	3.9122	2.67792e-15	2.51112	up
gene-FVEG_14634	1145	1206	1053	196	205	196	17.4273	17.8563	16.7621	2.86643	3.15001	3.05216	2.20289e-174	-3.17341	down
gene-FVEG_14635	53	54	45	4	5	6	1.5222	1.50527	1.36592	0.111882	0.140721	0.16646	3.44473e-12	-3.99967	down
gene-FVEG_14636	3126	3235	2883	939	893	1148	34.5009	34.7285	33.2702	9.95723	9.94737	12.9622	4.88001e-134	-2.29238	down
gene-FVEG_03901	19	36	28	98	98	90	0.339101	0.623763	0.529412	1.70175	1.77259	1.65709	0.00417416	1.12091	up
gene-FVEG_13832	232	315	250	118	73	119	3.78672	5.01874	4.26636	1.85728	1.19171	1.98019	1.72088e-19	-2.02772	down
gene-FVEG_10121	296	341	322	1171	1066	1038	4.8358	5.422	5.50508	18.4414	17.6295	17.3845	4.77373e-22	1.10626	up
NewGene_1960	4	0	0	42	37	55	0.070685	0	0	0.716007	0.663222	1.01187	7.94019e-06	4.41247	up
gene-FVEG_02182	508	430	436	361	343	306	7.46011	6.14064	6.698	5.09682	5.08877	4.59855	1.30525e-15	-1.10898	down
gene-FVEG_04757	4390	4166	4019	3377	2803	3166	32.7884	30.2482	31.4058	24.2445	21.1438	24.1913	4.06141e-67	-1.09312	down
gene-FVEG_04752	5930	6737	5781	2455	2286	2109	292.586	323.308	298.297	116.431	113.849	106.456	1.99472e-250	-2.0938	down
gene-FVEG_04753	5948	5751	6245	1398	1276	1293	71.1832	66.9369	78.157	16.0742	15.4084	15.8306	0	-2.84354	down
gene-FVEG_07215	195	139	184	813	644	700	0.986614	0.692945	0.973062	3.99317	3.33662	3.63712	7.0396e-18	1.38912	up
gene-FVEG_07213	569	606	697	2627	2164	2176	8.28942	8.59649	10.6303	36.8362	31.8617	32.4798	3.59823e-34	1.22588	up
gene-FVEG_16908	15	16	9	98	68	60	0.229126	0.238791	0.148244	1.51984	1.11035	0.979688	0.000147918	1.82875	up
gene-FVEG_16907	254	288	228	121	60	82	6.67946	7.37518	6.27805	3.05443	1.59125	2.20343	1.25594e-21	-2.22173	down
gene-FVEG_16900	87	143	111	653	404	496	0.398412	0.640609	0.533869	2.89233	1.87768	2.33582	1.00029e-12	1.51549	up
gene-FVEG_03900	2	8	7	116	73	82	0.050859	0.193224	0.165614	2.92113	1.92418	2.20073	2.65973e-09	3.31969	up
gene-FVEG_13364	60	47	30	183	161	160	1.04485	0.788643	0.540587	3.09871	2.86311	2.8666	7.04568e-05	1.21861	up
gene-FVEG_13362	139	109	98	546	511	462	1.72623	1.31621	1.27867	6.55199	6.43684	5.90529	2.42379e-16	1.47058	up
gene-FVEG_13361	152	195	144	691	708	739	3.01705	3.76235	2.99181	13.2173	14.2075	15.0279	9.93461e-21	1.46303	up
NewGene_1601	101	94	63	422	441	399	0.78999	0.715927	0.513466	3.18139	3.4965	3.20243	1.86421e-15	1.63129	up
gene-FVEG_09740	7	45	32	186	92	70	0.059354	0.390252	0.296097	1.61856	0.838347	0.645392	0.00913561	1.36166	up
gene-FVEG_09732	106	118	107	395	332	370	2.59806	2.7964	2.7199	9.29387	8.20405	9.28002	2.01791e-08	1.06367	up
gene-FVEG_12362	10	8	12	59	54	40	0.159287	0.127325	0.204328	0.950222	0.911634	0.669328	0.00284957	1.6784	up
gene-FVEG_12363	41	39	33	172	256	214	0.699432	0.644712	0.584549	2.81084	4.40908	3.72737	4.24042e-10	1.8522	up
gene-FVEG_02366	4641	4490	4484	23996	19741	19879	70.2113	66.0624	70.9349	349.018	301.545	307.71	3.67072e-192	1.55633	up
gene-FVEG_08907	5558	5264	5741	4197	3752	3815	124.058	114.28	134.008	90.0521	84.5505	87.1067	2.27398e-84	-1.16011	down
gene-FVEG_09675	473	478	427	1635	1501	1543	5.53595	5.44134	5.23171	18.4114	17.757	18.4928	6.34772e-31	1.10024	up
gene-FVEG_06625	35	62	58	159	138	206	0.633299	1.08492	1.0871	2.75626	2.50852	3.81366	0.00124691	1.03646	up
gene-FVEG_12100	3470	3650	3120	2054	2049	1951	93.0397	95.1755	87.4683	52.9265	55.4669	53.5143	4.34156e-104	-1.42021	down
gene-FVEG_17465	90	145	165	36	25	50	3.13381	4.91596	6.00073	1.19102	0.866639	1.75105	2.77588e-13	-2.51569	down
gene-FVEG_12106	50	73	54	316	241	211	0.689155	0.974383	0.769289	4.18672	3.35106	2.97914	1.97658e-08	1.44711	up
gene-FVEG_12475	6	9	13	122	121	123	0.045164	0.067395	0.105872	0.91377	0.949079	0.982713	6.73714e-12	3.04197	up
gene-FVEG_04516	196	235	223	681	723	775	4.71136	5.47846	5.59879	15.7216	17.5336	19.0601	5.73166e-13	1.07565	up
gene-FVEG_10852	26	39	18	111	79	147	0.383674	0.566592	0.280131	1.62054	1.21008	2.28269	0.000849267	1.36686	up
gene-FVEG_05003	515484	516746	492040	142842	119899	120309	2666.45	2599.79	2661.31	709.148	625.859	636.679	0	-2.65947	down
gene-FVEG_15349	20	25	21	102	96	127	1.36889	1.6364	1.43855	6.67423	6.59876	8.91288	1.89307e-05	1.64069	up
gene-FVEG_11455	2371	2943	2463	1313	1148	1250	45.6368	55.0962	49.5668	24.2789	22.2949	24.6092	3.67951e-93	-1.73124	down
gene-FVEG_11106	2250	2623	2240	1545	1493	1520	38.1244	43.2226	39.6879	25.1489	25.5271	26.34	6.30257e-65	-1.30442	down
gene-FVEG_11101	176	174	211	963	842	822	2.16583	2.08567	2.722	11.4226	10.4891	10.3761	1.44233e-28	1.55871	up
gene-FVEG_10278	75	44	89	290	234	269	1.48784	0.82889	1.83527	5.52282	4.72007	5.49126	3.0726e-06	1.25929	up
gene-FVEG_10274	315	342	312	1098	1255	1232	4.64961	4.9128	4.80746	15.5914	18.7168	18.6128	2.24769e-23	1.22824	up
gene-FVEG_04109	192	200	206	813	804	730	1.47102	1.49204	1.64932	5.99468	6.22647	5.72817	8.71295e-22	1.3076	up
gene-FVEG_04517	1044	893	845	673	621	621	18.0277	14.9819	15.2574	11.1568	10.8209	10.9539	2.38384e-30	-1.20206	down
gene-FVEG_08154	173	121	131	508	481	502	4.19507	2.84624	3.33016	11.8946	11.8246	12.5238	1.14973e-10	1.14824	up
gene-FVEG_04101	45768	47768	44349	10764	9904	10102	813.402	825.823	826.968	185.277	177.626	183.767	0	-2.82785	down
gene-FVEG_04100	3059	2896	2811	2416	2124	1944	20.804	19.0336	20.0538	15.6983	14.5759	13.1792	6.01695e-60	-1.10173	down
gene-FVEG_12600	6	4	4	185	185	140	0.100173	0.057902	0.070423	3.00672	3.15797	2.41482	9.18246e-20	4.52129	up
NewGene_1455	930	1049	925	565	543	467	3.01383	3.30697	3.22688	2.52104	2.26436	1.54883	5.50871e-49	-1.54768	down
gene-FVEG_01618	10	9	5	48	38	65	0.159657	0.136774	0.082064	0.734172	0.618818	1.06827	0.000965037	1.99876	up
gene-FVEG_06085	1091	901	964	695	653	693	27.0207	17.4751	24.8511	16.3309	16.3209	16.5154	5.36851e-30	-1.19782	down
gene-FVEG_06423	1309	1203	1254	6053	5062	5127	14.7727	13.1965	14.788	65.6661	57.6735	59.1961	3.82936e-100	1.44124	up
gene-FVEG_02629	18	19	16	112	91	80	1.05317	1.11261	0.984163	6.55075	5.53828	4.93677	2.05572e-05	1.74818	up
gene-FVEG_02620	24590	26366	24147	10850	10126	9577	336.974	351.502	344.744	139.812	136.53	130.865	0	-1.96229	down
gene-FVEG_02996	1562	1417	1327	792	708	728	12.7805	11.2765	11.353	6.2303	5.84721	6.0951	2.71088e-75	-1.61444	down
gene-FVEG_02997	4048	4122	4095	1430	1397	1356	91.3924	90.5127	96.6743	31.0412	31.8291	31.3128	1.70319e-285	-2.21616	down
gene-FVEG_02994	24756	27239	23734	10180	8671	8785	399.164	427.125	400.147	157.77	141.136	144.911	0	-2.11982	down
gene-FVEG_00847	89	99	116	38	41	88	2.97348	3.21567	4.06749	1.20303	1.36546	2.9947	3.84455e-05	-1.51801	down
gene-FVEG_00845	7	2	4	53	48	39	0.079623	0.013129	0.047456	0.637739	0.608192	0.499515	7.25043e-05	2.76109	up
gene-FVEG_01718	17	10	7	57	46	51	0.347114	0.199684	0.147623	1.16107	0.98117	1.09428	0.00681629	1.51813	up
gene-FVEG_01712	14780	16713	14375	5730	5773	5619	575.623	632.994	585.383	214.495	226.955	223.844	0	-2.08334	down
gene-FVEG_09526	187	232	214	780	645	700	1.78704	2.15272	2.13992	7.17153	6.22922	6.85098	8.96645e-14	1.08066	up
gene-FVEG_09524	5572	5213	5323	2078	1918	1764	64.0189	58.2566	63.9523	22.9508	22.2412	20.7255	9.38433e-288	-2.14965	down
gene-FVEG_02196	84	99	150	98	82	82	1.3773	1.57004	2.56999	1.54228	1.34351	1.3708	0.000824605	-1.02033	down
NewGene_1425	51	40	42	36	34	22	1.81756	1.39944	1.55744	1.21938	1.23769	0.795337	0.00665329	-1.20034	down
gene-FVEG_04612	8540	8629	7918	4162	4073	4108	65.2906	64.155	63.2963	30.5862	31.4318	32.1292	2.76301e-248	-1.68553	down
gene-FVEG_17673	4096	4283	3764	1195	1040	1102	31.0651	31.5551	29.8574	8.70555	7.97015	8.54271	0	-2.52749	down
gene-FVEG_17672	43	46	35	9	6	3	1.44933	1.52048	1.2449	0.270822	0.2012	0.087853	7.41187e-09	-3.45546	down
gene-FVEG_03577	30285	28890	28652	15274	13412	13189	321.451	298.211	317.996	155.834	143.704	143.207	0	-1.73478	down
gene-FVEG_03576	130	76	113	33	38	50	3.48443	1.98152	3.17215	0.838439	1.03293	1.36173	1.74342e-09	-2.05767	down
gene-FVEG_03571	3428	3412	3503	1623	1500	1294	32.4288	31.3845	34.6436	14.7553	14.3225	12.5166	6.80969e-155	-1.89486	down
gene-FVEG_11746	282	257	180	854	832	890	2.7677	2.45341	1.84486	8.0568	8.2462	8.94014	5.98687e-15	1.1831	up
gene-FVEG_03712	22269	22639	22060	17373	15243	14942	242.36	239.611	251.041	181.75	167.467	166.358	7.29397e-170	-1.16024	down
gene-FVEG_03711	7127	6625	6628	5587	5020	5079	32.655	29.5191	31.7521	24.6031	23.2185	23.8028	7.97409e-96	-1.04272	down
gene-FVEG_03716	416	387	348	311	295	248	8.4209	7.62767	7.36057	6.06082	6.03397	5.13751	3.02487e-13	-1.09534	down
gene-FVEG_03030	1593	1484	1635	1211	1285	1115	18.1857	16.4689	19.5134	13.2882	14.8102	13.0164	1.29354e-31	-1.04848	down
gene-FVEG_04927	348968	365091	352768	136350	119797	120992	3848.97	3893.05	4108.89	1464.26	1351.46	1385.21	0	-2.16622	down
gene-FVEG_15130	293	368	237	203	196	284	5.49243	6.70061	4.64144	3.65603	3.69995	5.44264	6.33793e-07	-1.04857	down
gene-FVEG_16109	971	1028	833	614	570	495	26.3987	27.1594	23.6626	16.0347	15.6392	13.7525	2.94752e-39	-1.41842	down
gene-FVEG_12641	6	13	19	56	66	72	0.088087	0.188077	0.29328	0.805561	0.997165	1.09756	0.00158634	1.68705	up
gene-FVEG_12647	36	98	51	298	304	314	0.769572	2.03262	1.125	6.12371	6.54172	6.86497	1.5362e-08	1.64979	up
gene-FVEG_12648	65	85	63	376	365	342	2.50986	3.16055	2.5207	13.9497	14.2339	13.4943	1.37915e-15	1.68344	up
gene-FVEG_07470	19099	18516	17931	7552	6201	6386	191.328	180.389	187.828	72.7165	62.7092	65.44	0	-2.13066	down
gene-FVEG_07478	51	63	39	279	284	286	0.573991	0.699069	0.461103	3.06563	3.27144	3.3349	1.97199e-13	1.81356	up
gene-FVEG_08591	109	84	59	46	47	57	2.338	1.74836	1.32518	0.948863	1.01629	1.23393	5.5046e-05	-1.40295	down
gene-FVEG_03769	2567	2675	2459	218	154	137	35.5632	36.0421	35.6203	2.89043	2.14992	1.92854	0	-4.58789	down
gene-FVEG_08906	3344	3463	3226	2379	2007	2056	52.6155	53.6974	53.4978	35.474	31.8216	33.2135	9.74216e-100	-1.30521	down
gene-FVEG_08048	11204	5346	9472	4604	5274	4187	47.7164	22.0696	42.1955	18.8626	22.7106	18.3883	1.47393e-06	-1.55309	down
gene-FVEG_08049	4687	11100	4775	2986	2548	2615	65.0478	149.814	69.2878	39.8281	35.6976	37.1283	9.38422e-06	-1.99404	down
gene-FVEG_05521	169	178	185	1219	1000	1033	1.41998	1.46177	1.62877	9.89449	8.51962	8.92576	7.13192e-51	1.94389	up
gene-FVEG_04471	258	260	259	220	187	167	5.21622	5.1222	5.49052	4.28514	3.81601	3.46508	4.78824e-10	-1.10508	down
gene-FVEG_03919	88145	87243	83070	17461	16434	16250	1430.37	1376.84	1409.55	272.363	269.216	269.757	0	-3.02964	down
gene-FVEG_06870	181	116	153	937	728	732	2.66963	1.65873	2.35768	13.3005	10.8605	11.0645	3.27881e-25	1.74326	up
gene-FVEG_01115	17	18	19	253	234	255	0.457741	0.474211	0.539783	6.66986	6.49167	7.17004	4.47001e-24	3.11664	up
gene-FVEG_12911	19	29	2	143	121	132	0.428039	0.649292	0.04116	3.19019	2.8173	3.12661	1.84984e-06	2.33446	up
gene-FVEG_04513	22283	26041	20806	10482	12578	12546	407.578	463.228	397.932	184.291	232.24	234.752	2.61453e-27	-1.61277	down
gene-FVEG_05657	5647	5529	5092	3139	2872	2640	25.5301	24.3099	24.0705	13.6397	13.1047	12.2098	7.8615e-174	-1.57619	down
gene-FVEG_14610	32	23	9	195	250	139	0.737187	0.524135	0.22223	4.44582	5.98548	3.37026	4.71265e-11	2.53402	up
gene-FVEG_11177	7	9	8	138	86	68	0.089997	0.1175	0.103886	1.85418	1.20568	0.967002	7.0161e-09	2.92607	up
gene-FVEG_01415	163	115	75	846	597	633	2.56641	1.75763	1.22406	12.8459	9.511	10.2309	2.10984e-19	1.89101	up
gene-FVEG_05300	141	131	185	531	502	467	1.26723	1.14449	1.73831	4.60592	4.57207	4.30762	7.87857e-09	1.04555	up
gene-FVEG_16116	52	31	26	186	190	189	0.669494	0.385594	0.345019	2.32511	2.49578	2.5227	3.55987e-08	1.71567	up
gene-FVEG_16113	7	1	12	43	60	50	0.090021	0.013158	0.159587	0.548247	0.807327	0.678428	0.00085542	2.26643	up
gene-FVEG_13206	285	261	260	35	34	30	6.9917	6.22273	6.6639	0.804999	0.827705	0.731006	3.55419e-55	-3.69	down
gene-FVEG_11894	23307	24647	23254	14983	12263	13043	99.7135	102.548	104.028	61.6189	52.9629	57.0841	1.76011e-201	-1.48848	down
gene-FVEG_04734	229	242	192	157	152	187	6.01452	6.18052	5.27377	3.96362	4.01182	5.00603	8.7981e-08	-1.07714	down
gene-FVEG_04737	240	248	195	735	758	683	4.05259	4.06482	3.44035	11.9302	12.9236	11.7923	7.84864e-13	1.0106	up
gene-FVEG_15690	424	311	371	323	212	237	3.37287	2.40678	3.08321	2.46879	1.69856	1.92384	3.72974e-11	-1.19076	down
gene-FVEG_15695	215	271	175	989	790	859	3.5672	4.38743	3.0449	15.8309	13.2689	14.6352	9.162e-19	1.33317	up
gene-FVEG_16924	106	70	99	456	389	365	1.68055	1.08306	1.64054	6.97061	6.24164	5.94395	1.57937e-12	1.46815	up
gene-FVEG_16922	25	27	45	134	120	90	0.337517	0.350238	0.640317	1.76143	1.64557	1.25307	0.00228161	1.15008	up
gene-FVEG_16923	15	12	22	174	167	176	0.424873	0.30672	0.645663	4.75852	4.81293	5.14933	1.97736e-14	2.73246	up
gene-FVEG_03963	896	1108	837	3335	2883	3019	18.3433	22.0565	17.9171	65.6458	59.59	63.2385	5.53335e-31	1.03753	up
gene-FVEG_03967	183	124	170	522	514	551	1.0024	0.655263	0.972142	2.74519	2.83835	3.08893	2.84664e-09	1.07059	up
gene-FVEG_09956	43	48	44	277	206	257	0.652375	0.709006	0.703744	4.08037	3.17369	4.02622	4.78294e-12	1.78811	up
gene-FVEG_01833	524954	591667	527527	277155	239664	257413	4179	4580.65	4391.17	2120.86	1926.02	2096.36	3.42726e-291	-1.7512	down
gene-FVEG_05065	1241	1406	1505	1069	944	1053	11.0458	12.1742	14.0046	9.14874	8.48087	9.59209	2.61635e-28	-1.10373	down
gene-FVEG_05064	2505	2248	2020	1297	1288	1134	21.6839	18.9222	18.279	10.7866	11.2546	10.041	3.22213e-76	-1.52769	down
gene-FVEG_03389	28	49	41	260	209	280	0.703652	1.20001	1.08585	6.41395	5.41334	7.33177	1.39579e-12	2.00221	up
gene-FVEG_00722	346	315	289	1505	1225	1238	2.84678	2.51953	2.48651	11.9246	10.1857	10.4362	5.72205e-35	1.39585	up
gene-FVEG_00720	110274	105397	104428	35720	31341	30607	777.602	722.783	769.989	242.12	223.1	220.789	0	-2.37895	down
gene-FVEG_12633	48	32	33	194	219	191	0.592531	0.389174	0.423705	2.34707	2.77416	2.45982	1.44402e-09	1.75808	up
gene-FVEG_02387	1786	2033	1826	7155	6892	6726	9.76334	11.1976	10.6809	38.7319	38.9826	38.8836	1.89958e-88	1.21615	up
gene-FVEG_08924	84581	90400	82526	66740	61684	61496	899.642	962.86	896.202	663.181	689.784	669.587	2.12249e-186	-1.10332	down
gene-FVEG_13838	8	5	15	108	98	58	0.082357	0.051597	0.159515	1.10538	1.05453	0.626365	1.05517e-06	2.55664	up
gene-FVEG_13837	0	11	6	88	60	45	0	0.242068	0.135228	1.97786	1.42166	1.07466	3.30055e-05	2.82766	up
gene-FVEG_13836	0	12	3	71	90	94	0	0.194423	0.036461	1.17571	1.57229	1.67646	9.44286e-08	3.43678	up
gene-FVEG_13830	47695	48640	46160	15176	13274	13486	613.202	608.166	620.554	187.549	172.281	177.376	0	-2.43021	down
gene-FVEG_12638	0	11	2	304	307	255	0	0.262874	0.053802	7.50026	7.95687	6.6987	9.52198e-07	5.40382	up
gene-FVEG_17446	2571	2366	2471	1508	1278	1266	45.9933	41.1612	46.2163	25.9252	23.0783	23.1666	9.57903e-98	-1.53767	down
gene-FVEG_12127	2015	1927	1839	971	852	820	11.5828	10.7771	11.0565	5.36494	4.94052	4.82382	2.16399e-120	-1.7948	down
gene-FVEG_10873	18	16	6	183	102	120	0.22281	0.193429	0.079737	2.23962	1.30446	1.56223	6.91781e-10	2.67091	up
gene-FVEG_10876	74	88	48	301	279	261	0.800733	0.927348	0.546693	3.15674	3.07527	2.90641	3.87764e-08	1.34131	up
NewGene_837	8	17	12	51	75	59	0.08054	0.18045	0.132661	0.541386	0.842774	0.66684	0.00158337	1.66569	up
gene-FVEG_01891	6396	6746	6227	4197	4251	4185	74.1956	76.1091	75.5394	46.8042	49.7801	49.6664	1.10094e-120	-1.27866	down
gene-FVEG_10856	56255	55420	51809	37528	38130	36753	1665.58	1595.8	1603.98	1068.07	1139.69	1113.23	2.30251e-165	-1.20223	down
gene-FVEG_11695	10	23	54	247	186	194	0.104585	0.23296	0.588162	2.49263	1.97265	2.08618	1.10728e-07	2.16476	up
gene-FVEG_11581	254	163	176	703	574	619	5.14422	3.2107	3.71309	13.695	11.7383	12.8173	4.74427e-09	1.01166	up
NewGene_1061	14	5	20	94	72	105	0.511159	0.166367	0.784082	3.62596	2.75242	4.11671	1.83767e-05	2.12514	up
gene-FVEG_04128	40461	39647	40351	32208	28171	28126	304.204	289.894	317.226	232.772	213.819	216.335	1.37343e-153	-1.11142	down
NewGene_1470	115	81	159	6	22	60	1.62592	1.09926	2.35749	0.085127	0.352538	0.897558	0.00487736	-2.64974	down
NewGene_1471	266	399	302	104	74	60	1.76289	2.57777	2.09693	0.662106	0.492665	0.402461	1.81856e-33	-2.69357	down
gene-FVEG_15755	8	16	0	93	71	41	0.040901	0.083459	0	0.476624	0.38167	0.2237	0.000340786	2.43282	up
gene-FVEG_02819	37415	36325	34533	15575	13753	13927	251.762	235.185	232.31	93.121	85.6484	87.2207	0	-1.98879	down
gene-FVEG_02818	154	232	213	142	101	195	1.61844	2.37133	2.33596	1.45237	1.08281	2.12558	2.53964e-05	-1.11345	down
gene-FVEG_09096	7650	7322	7310	6055	5380	5357	33.3615	31.066	33.3444	25.3938	23.6925	23.9127	6.92343e-111	-1.07384	down
gene-FVEG_09721	2362	2673	2179	1710	1826	1736	68.8679	75.7909	66.438	47.9342	53.76	51.7845	1.33457e-42	-1.11247	down
gene-FVEG_09728	583	776	536	483	398	444	7.91272	10.2522	7.61342	6.30071	5.45849	6.15955	1.03835e-16	-1.17891	down
gene-FVEG_02600	1783	1723	1541	1325	1200	1118	11.7777	11.2592	10.612	8.41451	7.99842	7.56779	9.70346e-47	-1.13498	down
gene-FVEG_02606	3043	3028	2893	1881	1718	1559	49.4981	47.9078	49.2074	29.4036	28.2024	25.9417	4.82932e-112	-1.46322	down
gene-FVEG_02604	2661	3251	2843	1969	1635	3169	17.5477	21.1089	19.6003	13.0003	11.2585	22.0076	0.00343085	-1.02535	down
gene-FVEG_17209	89	108	61	48	22	30	0.490785	0.578211	0.353255	0.25372	0.119025	0.167022	8.74879e-08	-2.03728	down
gene-FVEG_02609	2147	2090	2100	916	791	800	74.2478	70.2915	75.9132	30.45	27.608	28.2761	9.45612e-156	-2.00401	down
gene-FVEG_03444	84	102	116	98	82	59	1.90386	2.25096	2.75367	2.11916	1.86324	1.35022	0.000842	-1.01187	down
gene-FVEG_01773	38	19	47	138	134	166	0.702336	0.334442	0.910118	2.47899	2.52298	3.1711	0.000104424	1.40777	up
gene-FVEG_01772	5	8	5	131	82	77	0.108405	0.196748	0.111974	3.33669	2.18956	2.08832	3.91327e-10	3.33557	up
gene-FVEG_01776	16	9	16	133	60	73	0.365756	0.200293	0.377417	3.0388	1.42136	1.77165	3.68361e-05	2.01361	up
gene-FVEG_01775	65	95	72	375	313	293	0.869897	1.24434	1.01329	4.88728	4.28018	4.06539	1.8344e-10	1.41304	up
gene-FVEG_01774	500	499	345	2297	2247	1892	4.36306	4.23348	3.14363	19.2851	19.8104	16.9064	1.39871e-42	1.59802	up
gene-FVEG_09897	95	78	58	25	5	8	1.07646	0.856134	0.690381	0.263073	0.047888	0.087804	2.14763e-11	-3.28641	down
gene-FVEG_01779	304	299	246	83	101	113	4.8464	4.63883	4.09596	1.25983	1.61401	1.8344	4.61286e-26	-2.17117	down
gene-FVEG_09893	891	1010	751	3305	3219	3056	32.4988	35.7996	28.6401	115.861	118.509	114.015	1.68073e-42	1.19164	up
gene-FVEG_09540	14	21	16	109	60	75	0.267681	0.407212	0.317675	2.08718	1.20874	1.51487	0.000491357	1.58446	up
gene-FVEG_05385	21	35	38	225	194	291	0.26592	0.441079	0.508159	2.82157	2.55406	3.88071	4.74033e-13	2.25439	up
gene-FVEG_08058	858	919	883	716	675	692	14.4206	15.0325	15.5197	11.5699	11.4485	11.8922	3.39959e-25	-1.0168	down
gene-FVEG_12989	2045	2261	2066	1416	1302	1352	39.8677	42.8764	42.115	26.5406	25.6244	26.9619	2.86676e-72	-1.31065	down
gene-FVEG_05530	450	415	405	296	229	246	10.083	9.03816	9.48658	6.36211	5.17315	5.62122	2.50073e-21	-1.38712	down
gene-FVEG_03556	60	21	13	131	140	166	0.797646	0.268913	0.176006	1.67454	1.88305	2.25502	0.000344201	1.56853	up
gene-FVEG_07029	788	1034	849	765	269	359	11.7592	15.0097	13.2548	10.9811	4.04141	5.47065	0.000247127	-1.62674	down
gene-FVEG_03730	671	777	630	291	301	366	8.95257	10.0764	8.78316	3.72169	4.0477	4.98888	5.62605e-37	-1.775	down
gene-FVEG_01974	46	35	36	183	119	122	0.613088	0.450728	0.49716	2.36643	1.61196	1.67995	0.000287261	1.18502	up
gene-FVEG_09997	340	346	396	212	252	249	7.83042	7.77128	9.54921	4.69471	5.86909	5.86482	9.91856e-14	-1.2634	down
gene-FVEG_16128	141	155	122	52	40	34	1.49066	1.59885	1.35707	0.524002	0.428291	0.362729	2.1905e-17	-2.39753	down
gene-FVEG_10986	134	114	115	78	57	85	1.92054	1.57867	1.72139	1.06258	0.813318	1.24488	5.60278e-07	-1.38612	down
gene-FVEG_10984	16	38	14	155	112	116	0.174732	0.413297	0.163285	1.68311	1.26944	1.34136	7.11006e-06	1.8295	up
gene-FVEG_10985	30	5	25	102	107	89	0.627272	0.09749	0.547545	2.06818	2.26834	1.91778	0.000805349	1.64297	up
gene-FVEG_03019	60	109	51	275	232	212	0.760492	1.34514	0.67644	3.36412	2.97254	2.74794	0.000211609	1.04587	up
gene-FVEG_11459	564	638	583	2319	2175	2140	8.74575	9.62552	9.46348	34.6101	34.0999	33.99	5.16673e-47	1.22968	up
gene-FVEG_10453	241	253	156	678	970	1148	1.58426	1.61975	1.06974	4.28578	6.44532	7.73147	6.19636e-13	1.45906	up
gene-FVEG_05899	34	14	15	142	163	112	0.693501	0.263058	0.317676	2.79463	3.36496	2.32997	2.05872e-07	2.06599	up
gene-FVEG_11456	767	699	840	475	475	485	3.45934	3.05432	3.98384	2.07336	2.16861	2.2522	9.40161e-29	-1.34926	down
gene-FVEG_05890	16	13	6	78	54	77	0.38603	0.304834	0.132353	1.81481	1.31825	1.89471	0.000202938	1.91846	up
gene-FVEG_00554	2012	1924	1847	1282	1286	1286	23.1894	21.5676	22.26	14.2019	14.9571	15.1556	3.3679e-62	-1.24773	down
gene-FVEG_08714	16	7	2	116	88	135	0.223112	0.083597	0.023569	1.59052	1.27069	1.96952	2.03167e-09	3.10727	up
gene-FVEG_08715	10	4	7	113	129	92	0.237992	0.072526	0.172572	2.62604	3.1598	2.26853	1.50893e-11	3.3272	up
gene-FVEG_10409	174	272	159	133	99	92	3.93905	6.00358	3.76649	2.89695	2.25926	2.1259	3.38731e-10	-1.56711	down
gene-FVEG_10401	356	412	399	276	240	312	6.39983	7.19917	7.49943	4.77196	4.35408	5.73323	5.84451e-13	-1.15817	down
gene-FVEG_03193	32	34	15	1011	963	814	0.335319	0.345352	0.161155	10.4063	10.4162	8.91454	1.50833e-92	4.44198	up
gene-FVEG_10405	30	55	47	316	269	266	0.632441	1.15415	1.05875	6.59992	5.89916	5.91794	1.26657e-14	2.02088	up
gene-FVEG_10404	3768	4112	3770	2208	2111	1982	80.9026	85.856	84.6275	45.5589	45.7399	43.5211	1.01875e-143	-1.55104	down
gene-FVEG_12267	20	25	18	82	92	75	0.684527	0.83707	0.629905	2.76191	3.22225	2.6675	0.00146632	1.32215	up
gene-FVEG_11313	635	347	536	2013	2326	1627	6.94108	3.68186	6.12591	21.1677	25.6832	18.2091	9.89838e-06	1.30851	up
gene-FVEG_14797	28119	31197	27210	95168	100095	96459	1008.24	1087.86	1020.2	3280.2	3623.2	3538.35	2.37244e-91	1.09277	up
gene-FVEG_14790	1066	932	911	5925	5028	5015	14.3197	12.1708	12.7967	76.5271	68.1907	68.9239	4.46136e-137	1.7904	up
gene-FVEG_00147	206	198	169	702	665	646	2.67988	2.50616	2.28867	8.77093	8.72851	8.59924	8.0062e-16	1.14997	up
gene-FVEG_00145	1539	1724	1597	1049	962	903	17.8304	19.4249	19.3386	11.674	11.2432	10.6992	3.8071e-65	-1.40356	down
gene-FVEG_14878	46	45	50	335	279	344	0.630283	0.597738	0.719123	4.48555	3.92726	4.89755	9.98297e-19	2.0994	up
gene-FVEG_02072	1445	1647	1591	1212	1052	1027	9.22856	10.2322	10.7244	7.43984	6.78388	6.70851	1.6785e-42	-1.17602	down
gene-FVEG_11793	6	0	2	66	70	50	0.075311	0	0.020212	0.866796	0.957519	0.6949	2.4998e-07	3.87478	up
gene-FVEG_04551	115	153	128	420	494	431	4.33502	5.57824	5.03018	15.2204	18.7954	16.6343	4.05148e-09	1.10389	up
gene-FVEG_11797	17	8	2	62	60	35	0.321985	0.141631	0.020489	1.11324	1.13172	0.665907	0.00427091	1.88056	up
gene-FVEG_04552	311	236	272	1141	1006	998	3.6714	2.70255	3.35335	12.9571	11.9906	12.0578	2.13638e-23	1.27487	up
gene-FVEG_04555	71	51	30	392	377	347	1.03072	0.72044	0.447917	5.50633	5.56417	5.1922	1.44371e-18	2.21714	up
gene-FVEG_12442	224	185	147	90	99	87	2.09049	1.67437	1.43548	0.79988	0.929336	0.824193	1.87058e-12	-1.66925	down
gene-FVEG_04556	50	55	31	277	238	229	0.33416	0.358143	0.212753	1.7912	1.61153	1.57697	1.93383e-11	1.78923	up
gene-FVEG_00116	11388	12926	10859	8548	8958	8360	898.086	991.371	895.431	647.932	713.122	674.417	1.55889e-74	-1.10433	down
gene-FVEG_13223	37	26	35	198	118	127	0.559283	0.380879	0.560107	2.91765	1.81378	1.99209	1.16446e-05	1.49976	up
gene-FVEG_13220	81	31	38	180	235	167	1.63128	0.597237	0.788291	3.47688	4.7674	3.43464	0.00016844	1.29896	up
gene-FVEG_09394	14	10	15	53	97	61	0.35677	0.241252	0.418785	1.36708	2.65998	1.68475	0.000493129	1.77843	up
NewGene_1394	27	27	22	132	153	155	0.357158	0.346909	0.305186	1.68633	2.05969	2.11608	2.57461e-08	1.8762	up
gene-FVEG_16493	161	118	150	47	90	56	8.80626	6.23528	8.59358	2.43027	4.95215	3.1111	2.5133e-09	-1.80939	down
gene-FVEG_16491	273	263	265	891	891	835	1.78478	1.67077	1.80742	5.6011	5.88236	5.59193	3.23654e-17	1.04434	up
gene-FVEG_13323	75	76	82	320	294	244	0.862733	0.85055	0.986259	3.56471	3.44448	2.8919	5.0127e-08	1.21218	up
gene-FVEG_13325	18	12	12	166	188	183	0.332567	0.212438	0.220231	2.96619	3.51724	3.47617	9.1173e-17	3.01781	up
gene-FVEG_13324	73	96	85	735	566	566	0.99104	1.26304	1.19933	9.63908	7.79059	7.89044	2.99016e-34	2.20836	up
gene-FVEG_12048	2693	4458	2459	19533	18473	18423	99.2209	159.75	94.7223	691.846	687.142	694.481	6.19168e-12	1.89545	up
gene-FVEG_09971	102	107	107	712	571	698	2.05739	2.09659	2.26711	13.8653	11.6778	14.4722	2.07537e-32	1.98282	up
gene-FVEG_05047	70	76	61	312	489	384	0.554172	0.582059	0.50533	2.38142	3.9206	3.11673	4.67955e-15	1.86374	up
gene-FVEG_12046	3100	3406	3027	10918	11696	11475	44.0742	47.1007	45.0088	149.256	167.911	166.949	8.18516e-75	1.1781	up
gene-FVEG_00702	310	269	427	211	164	182	3.82884	3.23486	5.50991	2.50444	2.04718	2.297	5.86706e-14	-1.52644	down
gene-FVEG_00707	41	48	39	122	179	122	0.289997	0.332158	0.291456	0.838348	1.28761	0.889103	0.00114192	1.0672	up
gene-FVEG_00706	2011	2127	2040	7972	6731	6725	30.6942	31.5767	32.5648	117.002	103.748	105.029	7.43117e-80	1.12716	up
gene-FVEG_03217	372	405	423	1454	1303	1237	2.08623	2.16805	2.43859	7.70962	7.40489	7.07808	3.52466e-23	1.06746	up
gene-FVEG_12321	25	12	18	147	77	87	0.358128	0.161786	0.268333	2.08425	1.13734	1.29912	3.32385e-05	1.82099	up
gene-FVEG_12322	64	69	64	235	312	207	1.2423	1.28823	1.28207	4.3782	6.11755	4.10043	6.6135e-07	1.27544	up
gene-FVEG_12326	63	64	46	302	244	315	1.04238	1.04303	0.793967	4.8574	4.12213	5.40542	9.42019e-12	1.65418	up
gene-FVEG_03052	54	15	32	234	216	203	1.60939	0.427789	0.983841	6.94606	6.70556	6.34961	4.73132e-09	2.0271	up
gene-FVEG_06669	1305	1277	1270	930	930	931	37.4494	35.6315	38.0887	25.6456	26.9444	27.3209	1.54449e-39	-1.1278	down
gene-FVEG_06663	2168	1341	1140	865	882	1119	22.63	13.6114	12.4347	8.67622	9.29067	11.943	4.56379e-05	-1.35034	down
gene-FVEG_06664	5297	5703	5818	24560	21852	21905	30.2582	31.6863	34.7537	134.874	126.026	128.023	2.28852e-146	1.35548	up
gene-FVEG_11672	597	550	626	148	144	104	9.52543	8.5356	10.4471	2.26275	2.31827	1.68976	1.52786e-72	-2.83125	down
gene-FVEG_11670	34	59	31	215	306	179	0.259634	0.432416	0.242447	1.57802	2.35953	1.40023	6.84522e-09	1.84045	up
gene-FVEG_08943	219	160	150	132	133	148	3.97023	2.82225	2.84291	2.29461	2.42212	2.74273	1.0174e-05	-1.01593	down
gene-FVEG_08946	310	289	317	254	190	280	4.71594	4.27486	5.03795	3.71166	2.9045	4.34629	4.08281e-08	-1.00432	down
gene-FVEG_08944	2194	2238	2190	695	453	594	39.887	39.5723	41.6369	12.1413	8.30908	11.0419	4.79843e-141	-2.59558	down
gene-FVEG_07825	1710	1592	1703	5779	5176	5309	9.85794	8.9208	10.2632	32.4153	31.432	32.8254	2.44899e-60	1.03447	up
gene-FVEG_07536	4505	5107	5248	2844	1767	656	37.8005	42.3067	46.5225	23.8283	15.5935	5.83564	0.000119161	-2.188	down
gene-FVEG_07829	3338	3647	3418	2713	2686	2431	57.1232	60.7075	61.1591	44.6293	46.3972	42.5536	1.6163e-63	-1.07425	down
gene-FVEG_11411	1067	939	870	3584	3199	3389	5.56579	4.76347	4.744	17.9797	16.8557	18.0945	2.28119e-49	1.15924	up
gene-FVEG_11410	52	60	51	447	401	375	0.677788	0.760047	0.700192	5.65446	5.3211	5.04247	1.31484e-26	2.24189	up
gene-FVEG_11417	5578	6078	5290	4013	4257	4047	44.3178	46.6729	43.6717	30.4576	33.9321	32.6846	1.76612e-70	-1.12104	down
gene-FVEG_04450	4613	4142	4057	1185	1320	1308	41.9146	36.5986	38.5462	10.3485	12.1058	12.1563	8.46017e-211	-2.40833	down
gene-FVEG_10230	398	427	411	249	290	252	3.77847	3.94478	4.07645	2.27302	2.77724	2.44961	4.50103e-18	-1.3056	down
gene-FVEG_10231	177	192	134	638	615	625	13.6283	14.4022	10.8046	47.4377	48.0295	49.4773	5.99272e-15	1.24047	up
gene-FVEG_10234	495	444	457	1713	1620	1701	3.97352	3.4696	3.83606	13.2408	13.1452	13.9909	1.80967e-34	1.18714	up
gene-FVEG_10238	10385	10123	9968	8224	7332	6992	65.9068	62.4121	66.0627	50.0414	46.8306	45.2401	2.42714e-124	-1.10093	down
gene-FVEG_10239	588	444	601	435	326	392	59.7042	43.8693	63.8419	42.4524	33.4043	40.7251	3.96285e-14	-1.17191	down
gene-FVEG_15777	80	100	89	308	253	307	1.12549	1.36361	1.31021	4.18863	3.60466	4.4402	2.72066e-06	1.02555	up
gene-FVEG_15774	313	367	295	2182	2017	1739	2.94974	3.36364	2.90825	19.7812	19.2045	16.7821	1.10147e-73	1.94107	up
gene-FVEG_03150	18	42	46	205	160	193	0.328125	0.764364	0.895316	3.71742	3.0582	3.72295	3.39604e-07	1.72542	up
gene-FVEG_02836	190	185	160	123	109	148	2.73323	2.58736	2.41536	1.70928	1.58802	2.18522	2.78535e-07	-1.15318	down
gene-FVEG_03153	22	38	28	109	117	126	0.378123	0.646014	0.506205	1.85365	2.09178	2.27872	0.000212211	1.34096	up
gene-FVEG_01283	57118	58609	54689	9458	9016	8579	2241.74	2237.07	2244.39	356.796	357.219	344.454	0	-3.31929	down
gene-FVEG_01287	112	73	60	272	318	201	1.60371	1.00645	0.892052	3.73239	4.59225	2.93251	0.000162359	1.03041	up
gene-FVEG_09707	290	264	299	1109	984	1026	4.59558	4.1192	4.92889	16.9866	15.6002	16.7293	1.00867e-23	1.20435	up
gene-FVEG_06062	32352	29303	29664	17914	15437	16153	134.229	118.64	128.704	71.5515	64.6425	68.5208	5.43146e-231	-1.54905	down
gene-FVEG_06060	115	90	80	402	423	420	2.98224	2.26986	2.16416	10.0222	11.0711	11.1367	1.26252e-13	1.46781	up
gene-FVEG_02956	9902	9730	9034	6622	5960	5677	98.0616	93.7144	93.5558	63.0354	59.58	57.518	2.13922e-173	-1.31592	down
gene-FVEG_02952	245	203	264	857	846	758	8.97779	7.22192	10.1153	30.2087	31.3269	28.4487	4.03025e-15	1.12245	up
gene-FVEG_00881	328	363	386	1353	1142	1360	4.04758	4.35551	4.98119	16.0704	14.2468	17.1974	1.4174e-22	1.17399	up
gene-FVEG_06399	132	125	117	479	394	388	1.99931	1.84167	1.85018	7.00027	6.05688	6.04158	1.05748e-09	1.08646	up
gene-FVEG_09568	23	42	40	187	182	182	0.270842	0.484802	0.502534	2.15852	2.2105	2.24477	2.43116e-08	1.72635	up
gene-FVEG_02481	861	742	777	544	563	555	8.13074	6.81685	7.67295	4.93746	5.36805	5.36326	4.77945e-26	-1.18035	down
gene-FVEG_03536	17	14	29	131	131	119	0.241192	0.192284	0.434545	1.82044	1.92061	1.76565	2.40286e-07	1.99618	up
gene-FVEG_01758	19955	20481	18476	7644	8087	7768	735.309	733.959	711.856	270.748	300.82	292.827	0	-1.98667	down
gene-FVEG_04502	1150	1008	1117	977	756	399	11.2382	9.57274	11.4083	9.17659	7.45124	3.98132	0.000257255	-1.29942	down
NewGene_168	256	261	253	1034	1087	1033	1.21192	2.25531	1.44884	4.71223	5.20429	7.81345	9.03729e-30	1.37216	up
gene-FVEG_02224	97	94	130	401	272	406	1.12951	1.0694	1.59291	4.51956	3.21516	4.87222	2.60891e-06	1.07882	up
gene-FVEG_02227	2761	2817	2835	9655	8551	8595	21.2119	21.0414	22.7671	71.3032	66.3202	67.5502	4.17875e-81	1.00542	up
gene-FVEG_17265	159	157	104	384	491	555	8.81556	8.48483	6.04081	20.5713	27.632	31.6402	1.64713e-07	1.11733	up
NewGene_113	10	0	2	224	170	225	0.205852	0	0.045026	4.69259	3.82387	5.08781	1.53979e-06	5.03046	up
gene-FVEG_05204	202	98	97	73	126	96	3.18121	1.49469	1.58142	1.09884	1.99196	1.53218	0.00134619	-1.07777	down
gene-FVEG_08179	110	178	136	590	567	598	1.54823	2.43676	2	7.98864	8.06327	8.61461	1.50413e-14	1.38727	up
gene-FVEG_02993	679915	804856	674227	329042	310278	318023	11520.8	13263.1	11945.9	5359.42	5307.45	5512.77	4.32066e-256	-1.83564	down
NewGene_440	69	78	85	39	61	44	1.61838	1.75796	2.07382	0.868125	1.43402	1.05384	0.000119921	-1.34806	down
gene-FVEG_15174	409	475	338	2851	3118	3037	37.8638	42.8215	32.7511	254.07	291.787	288.1	2.36404e-98	2.2239	up
gene-FVEG_16149	31	32	13	123	75	75	0.463629	0.457477	0.192014	1.78169	1.13472	1.15891	0.00731403	1.17723	up
gene-FVEG_16141	901	973	927	301	288	246	11.0343	11.3317	11.9194	3.51298	3.40697	3.06006	6.9611e-100	-2.41193	down
gene-FVEG_05451	1364	1122	1095	660	579	556	15.892	12.7075	13.3345	7.38496	6.80893	6.62116	3.0524e-57	-1.66148	down
gene-FVEG_05803	882	956	977	410	353	355	5.46313	5.75875	6.32603	2.43954	2.20289	2.24989	1.02621e-73	-1.9994	down
gene-FVEG_05902	12	36	27	126	108	117	0.275022	0.846361	0.684549	2.94678	2.65031	2.93025	0.000110776	1.56025	up
gene-FVEG_14133	802	843	741	135	116	89	13.9436	14.2513	13.4674	2.24801	2.03515	1.56601	1.8244e-130	-3.47787	down
gene-FVEG_14132	32	37	63	324	256	261	0.392155	0.439238	0.82103	3.87568	3.21419	3.31964	9.93151e-13	1.99635	up
gene-FVEG_06481	159	162	141	567	518	536	2.01633	1.98896	1.85719	6.90519	6.6256	6.95098	2.14778e-13	1.1477	up
gene-FVEG_08887	96	68	72	376	241	271	1.35372	0.93181	1.06465	5.10675	3.43953	3.9121	2.81252e-07	1.24029	up
gene-FVEG_08552	622	717	775	148	132	140	6.23088	6.98638	8.11778	1.42376	1.33362	1.43018	4.4072e-92	-2.9986	down
gene-FVEG_08558	2892	3026	2696	1403	1565	1490	58.5671	59.5855	57.0882	27.297	31.9764	30.8517	8.99236e-96	-1.61018	down
gene-FVEG_15052	101	98	104	384	277	317	1.17659	1.11828	1.2757	4.33398	3.28492	3.80741	7.79901e-07	1.02093	up
gene-FVEG_11088	745	996	806	363	368	381	12.8247	16.681	14.5204	6.00919	6.39743	6.70652	3.20874e-47	-1.85686	down
gene-FVEG_11089	358	298	380	1615	1311	1370	1.94835	1.57333	2.16048	8.44857	7.19965	7.62744	1.06891e-30	1.38248	up
gene-FVEG_11080	123	117	45	50	35	57	1.73756	1.59684	0.645084	0.657931	0.488708	0.803398	2.45613e-05	-1.65788	down
NewGene_1107	95	109	115	53	52	28	0.851212	0.883224	1.0083	0.423701	0.44078	0.237906	2.65204e-09	-1.93393	down
gene-FVEG_08771	69	49	56	225	163	237	0.774628	0.539398	0.6574	2.45341	1.87002	2.75902	1.96335e-05	1.18018	up
gene-FVEG_08772	38	54	53	128	167	208	0.96977	1.32498	1.41355	3.14566	4.31509	5.42048	0.000396174	1.13956	up
gene-FVEG_08774	126	132	160	904	730	815	2.31633	2.35916	3.08881	16.0444	13.5995	15.3826	5.35479e-34	1.88181	up
gene-FVEG_08777	17688	18292	17184	3369	2842	2971	209.239	210.437	212.548	38.3074	33.9362	35.9455	0	-3.1994	down
gene-FVEG_10937	5193	4960	4819	3815	3513	3764	83.1363	77.2287	80.6771	58.7137	56.7753	61.6484	7.47406e-86	-1.09608	down
gene-FVEG_10429	140	128	130	786	676	565	1.18007	1.05469	1.15073	6.4087	5.78855	4.902	4.0978e-25	1.67948	up
gene-FVEG_10428	164	201	179	1096	986	994	5.73362	6.86538	6.57937	37.0345	34.9916	35.7371	3.695e-45	1.83436	up
gene-FVEG_12686	457	393	399	195	157	206	11.6776	9.76602	10.6583	4.78426	4.04106	5.381	2.91893e-29	-1.82602	down
gene-FVEG_12681	410	426	398	298	293	290	3.99901	4.03964	4.05753	2.79234	2.88205	2.88956	1.65566e-16	-1.14922	down
gene-FVEG_12680	9	5	6	78	126	90	0.054163	0.024749	0.039339	0.471437	0.806151	0.584909	6.92721e-10	3.22277	up
gene-FVEG_12688	77	95	94	412	379	305	1.04055	1.24302	1.32949	5.37197	5.18517	4.22785	4.39152e-11	1.37387	up
NewGene_29	129	206	100	100	95	84	1.18226	1.83334	0.958678	0.879895	0.877138	0.787334	5.87636e-06	-1.29982	down
gene-FVEG_12523	74	69	125	34	22	15	0.249785	0.227215	0.439854	0.108688	0.072143	0.051967	1.86904e-10	-2.6012	down
gene-FVEG_12868	4139	4499	4133	3179	3175	2855	82.9483	87.6932	86.6096	61.2338	64.2394	58.5313	1.40349e-77	-1.13564	down
gene-FVEG_04086	6328	6563	6578	4523	4293	4078	91.2975	91.0141	114.514	73.6063	69.0879	66.3651	2.6854e-126	-1.25983	down
gene-FVEG_04564	183	214	192	863	720	821	1.9543	2.21695	2.14583	8.86809	7.76357	8.97814	1.75732e-22	1.36417	up
gene-FVEG_02197	7679	8063	7626	4716	4277	4125	160.515	163.912	166.681	94.7632	90.2393	88.1978	9.75312e-212	-1.49847	down
gene-FVEG_13241	63	53	40	350	376	295	0.732129	0.591889	0.478386	3.92773	4.43169	3.58383	6.74419e-18	2.0492	up
gene-FVEG_13242	68	57	42	254	244	189	1.34153	1.09716	0.867197	4.82957	4.87822	3.83532	2.26807e-07	1.37688	up
gene-FVEG_01566	83	107	132	434	464	454	1.25583	1.57867	2.10541	6.35849	7.1413	7.08426	5.68348e-12	1.40471	up
gene-FVEG_13248	58	56	70	328	354	353	1.18972	1.10018	1.49578	6.4619	7.33562	7.4001	2.48862e-16	1.82885	up
gene-FVEG_13306	3852	4369	3826	3272	2684	2727	42.0085	46.3347	43.6309	34.3037	29.5441	30.4241	2.32458e-64	-1.13908	down
gene-FVEG_13309	91	110	92	26	28	10	1.33819	1.57157	1.41373	0.368882	0.416905	0.145982	7.31084e-14	-2.86394	down
gene-FVEG_15916	20	22	33	117	104	105	1.49703	1.67118	2.64325	8.77636	8.16755	8.3747	0.000128019	1.44945	up
gene-FVEG_15917	427	478	452	1608	1412	1369	13.3249	14.5091	14.7681	48.289	44.5277	43.7668	1.29047e-24	1.02696	up
gene-FVEG_08786	531	535	512	382	391	392	8.36672	8.20199	8.43646	5.78013	6.21093	6.31452	1.9209e-18	-1.09994	down
gene-FVEG_04645	40	71	44	273	230	296	2.15258	3.75226	2.4778	14.2688	12.6038	16.4416	2.59651e-10	1.7055	up
gene-FVEG_15915	300	354	321	228	189	318	14.7956	16.9735	16.5497	10.7823	9.36974	16.0058	1.19035e-07	-1.06673	down
gene-FVEG_05924	2747	2597	2422	9196	8956	8568	23.2929	21.4168	21.4743	74.9608	76.667	74.3346	1.20332e-94	1.11972	up
gene-FVEG_06237	4396	4293	4434	3150	2822	2759	131.053	124.48	138.223	90.2692	84.9338	84.137	6.07121e-106	-1.25426	down
gene-FVEG_06238	811	847	804	639	511	458	16.2644	16.5234	16.8725	12.3255	10.3536	9.40428	5.09562e-29	-1.28394	down
NewGene_370	396	402	482	328	167	214	5.1882	5.32464	6.89961	4.44598	2.30387	3.25582	9.16687e-15	-1.53149	down
gene-FVEG_00763	4974	4582	4309	2971	2924	2805	49.1276	44.0096	44.496	28.2008	29.1529	28.3414	5.48672e-110	-1.33498	down
gene-FVEG_00761	14098	14333	13695	5298	4509	4597	171.582	169.647	174.275	61.9747	55.3961	57.228	0	-2.21445	down
gene-FVEG_00760	308	247	241	965	851	745	4.19921	3.27602	3.44132	12.6797	11.7471	10.422	2.05169e-13	1.01933	up
gene-FVEG_16055	23	25	40	175	161	153	0.535991	0.550745	0.969118	3.92322	3.7928	3.65527	4.7355e-08	1.80334	up
gene-FVEG_17156	41	53	36	15	5	25	0.275067	0.34978	0.256969	0.093675	0.031566	0.173285	0.000103551	-2.18769	down
gene-FVEG_12307	88	103	103	394	379	308	2.26851	2.57794	2.77092	9.81344	9.9076	8.16334	1.98335e-09	1.21101	up
gene-FVEG_12308	1084	1228	1202	918	708	774	19.8853	21.9215	23.0662	16.1929	13.1127	14.5232	3.17573e-33	-1.2186	down
gene-FVEG_17158	8	11	10	63	62	39	0.180696	0.243684	0.246364	1.4982	1.55719	0.985148	0.00105606	1.82989	up
gene-FVEG_13874	502	623	413	336	364	256	12.5708	15.1824	10.8002	8.08187	9.20172	6.5413	8.12348e-16	-1.34737	down
gene-FVEG_06640	1407	1709	1467	1016	850	808	28.0812	33.1732	30.6063	19.4866	17.1117	16.5014	6.6964e-52	-1.44437	down
gene-FVEG_02005	2390	2310	2120	1935	1514	1655	33.7762	31.746	31.3248	26.2807	21.5896	23.9278	2.07686e-45	-1.08452	down
gene-FVEG_04867	1785	1916	1656	1394	1277	1216	43.9429	45.8718	42.6262	32.9954	31.7256	30.6307	8.52365e-50	-1.12704	down
gene-FVEG_04863	14942	15052	14636	9628	8510	8677	146.838	143.847	150.394	90.9449	84.4161	87.2303	1.87858e-246	-1.40047	down
gene-FVEG_15095	26	29	21	121	89	99	0.233137	0.246834	0.194055	1.0406	0.798324	0.907307	0.000297977	1.35724	up
gene-FVEG_15094	790	703	733	3388	2991	2981	16.5672	14.3369	16.0802	68.3423	63.362	64.0044	1.40805e-73	1.40612	up
gene-FVEG_15099	1479	1365	1448	6128	5751	5936	10.3696	9.3067	10.6201	41.316	40.7203	42.5921	3.49155e-105	1.38913	up
gene-FVEG_03071	38	39	31	141	153	130	0.835077	0.824399	0.714419	3.01414	3.42735	2.95665	3.20285e-05	1.31204	up
NewGene_1025	27	22	10	96	94	94	0.424943	0.308323	0.151957	1.49867	1.5339	1.57333	0.000173544	1.61123	up
gene-FVEG_15320	420	373	415	1722	1632	1620	2.43831	2.1063	2.53544	9.69965	9.64596	9.64391	3.01418e-43	1.37694	up
gene-FVEG_07511	655	545	674	2474	2262	2094	10.1714	8.22823	10.951	36.9472	35.472	33.2859	1.02565e-33	1.19781	up
gene-FVEG_07514	4434	4590	4538	3118	2977	2943	68.2663	68.7246	73.0653	46.1449	46.2671	46.3484	1.3504e-111	-1.24991	down
gene-FVEG_07518	39	37	53	187	188	152	0.476576	0.432342	0.672061	2.19965	2.32534	1.90764	4.52963e-06	1.36106	up
gene-FVEG_16356	49	49	68	252	212	235	0.658024	0.584289	0.873368	3.06688	2.65586	3.0755	6.0562e-08	1.40491	up
gene-FVEG_15670	333	385	330	144	118	116	6.18653	6.95134	6.39751	2.56083	2.20971	2.19437	5.13644e-35	-2.13745	down
gene-FVEG_08343	12	13	14	118	96	145	0.188569	0.197142	0.232727	1.81258	1.53722	2.36952	1.24219e-09	2.54038	up
gene-FVEG_02852	103	115	108	61	65	62	7.88551	8.51582	8.62299	4.4721	4.98257	4.86042	1.95495e-07	-1.4566	down
gene-FVEG_02850	163	166	135	564	496	460	1.16656	1.15885	1.01503	3.89846	3.60465	3.38822	1.6576e-10	1.04683	up
gene-FVEG_10749	3	0	2	63	68	63	0.10435	0	0.047111	2.63495	2.96751	2.78033	2.71623e-08	4.61504	up
gene-FVEG_03578	453	377	405	245	270	237	33.2317	26.8504	31.0258	17.2377	19.996	17.747	2.74157e-19	-1.37831	down
gene-FVEG_06008	1152	1260	1156	692	719	674	9.63336	10.2479	10.114	5.55945	6.06862	5.76192	2.27151e-53	-1.43767	down
gene-FVEG_09769	36	49	19	204	190	185	0.924717	1.22961	0.500671	5.14739	5.03071	4.96805	1.47972e-08	1.81924	up
gene-FVEG_09760	31712	31685	31125	16916	15333	14662	185.436	180.234	186.573	94.4314	89.9675	87.3188	0	-1.67669	down
gene-FVEG_09761	3486	3078	2873	1787	1489	1346	39.0218	33.5063	33.6263	19.2279	16.8186	15.4161	2.09576e-95	-1.69703	down
gene-FVEG_06005	82	140	71	844	697	619	0.688072	1.14962	0.625835	6.87693	5.96298	5.37036	9.94713e-28	2.21722	up
gene-FVEG_05618	27880	25427	26061	19213	17819	17545	520.481	461.639	508.735	344.779	335.821	335.078	1.4676e-160	-1.20516	down
gene-FVEG_08656	1011	1113	1215	774	695	676	15.1923	16.2656	19.0843	11.1703	10.5455	10.3876	6.23306e-36	-1.30635	down
gene-FVEG_02931	107892	122933	109324	51125	45992	45768	1059.05	1173.52	1122.08	482.391	455.732	459.588	0	-1.91621	down
gene-FVEG_08654	96	64	111	61	44	44	1.90618	1.2397	2.31359	1.16232	0.869845	0.885302	7.10787e-06	-1.5384	down
gene-FVEG_05913	17	27	11	135	113	105	0.195011	0.305042	0.129191	1.53361	1.34908	1.26412	5.37963e-07	2.01967	up
gene-FVEG_08651	41	25	32	169	148	147	0.32535	0.192617	0.262767	1.28943	1.17982	1.1928	8.29559e-07	1.5771	up
gene-FVEG_09715	58	44	60	176	161	254	0.737563	0.54807	0.806351	2.16566	2.08192	3.33029	5.73157e-05	1.20735	up
gene-FVEG_09585	37	47	41	155	142	128	0.267001	0.33122	0.305525	1.07793	1.03936	0.943785	0.000330621	1.09943	up
gene-FVEG_09581	168	194	186	708	651	565	3.91507	4.39072	4.54587	15.9005	15.3549	13.494	3.47442e-14	1.14465	up
gene-FVEG_09589	44	69	32	639	517	556	0.4417	0.684779	0.341956	6.27766	5.37433	5.81276	5.10284e-39	2.89902	up
NewGene_115	83	87	56	43	45	50	2.08716	2.06334	1.4081	0.974426	1.10479	1.23748	8.97641e-05	-1.36758	down
gene-FVEG_04696	13839	14510	13552	7715	7160	6996	671.095	684.315	687.207	359.642	350.529	347.087	0	-1.6025	down
gene-FVEG_03543	9	11	5	52	41	54	0.383254	0.473886	0.207273	2.27031	1.90196	2.53579	0.0014288	1.89703	up
gene-FVEG_16513	116	80	86	56	54	48	1.83857	1.22683	1.41464	0.846617	0.858473	0.769795	1.80675e-06	-1.49982	down
gene-FVEG_03516	1626	1916	1759	755	715	697	26.3932	30.2557	29.8524	11.7785	11.7067	11.5764	5.85188e-110	-1.95514	down
gene-FVEG_03511	474	523	441	1883	1721	1771	7.85885	8.43779	7.64312	30.0647	28.8544	30.0849	5.46746e-40	1.23894	up
gene-FVEG_16515	647	618	582	542	405	416	8.12997	7.55318	7.65135	6.54088	5.13774	5.34159	8.83566e-19	-1.10689	down
gene-FVEG_16519	876	1071	888	168	164	142	19.6921	23.4075	20.875	3.62228	3.71467	3.24493	4.67956e-136	-3.24444	down
gene-FVEG_17432	2	6	5	45	45	38	0.097861	0.469752	0.439951	3.80223	3.91557	3.37931	0.000196891	2.63313	up
NewGene_1569	65	107	79	255	250	291	0.733213	1.17696	0.930743	2.81583	2.89037	3.43904	4.14604e-05	1.0053	up
gene-FVEG_04521	9359	8950	8832	7589	6732	6490	73.3823	68.1597	72.258	57.2307	53.4005	51.9772	3.94649e-108	-1.04925	down
NewGene_1563	326	359	350	216	306	236	3.47617	3.81495	4.34341	1.84356	3.74427	2.2713	6.98597e-10	-1.10837	down
gene-FVEG_02200	4234	4392	4130	2147	1811	1839	31.1006	31.3771	31.7216	15.1599	13.4276	13.8137	9.0748e-202	-1.80406	down
gene-FVEG_02201	5569	5236	4196	3403	2821	3123	79.6557	79.2061	69.2619	48.52	41.8228	45.1481	1.16203e-65	-1.3451	down
NewGene_149	151	216	260	147	122	129	1.87537	2.61064	3.38455	1.7497	1.53141	1.64393	2.73545e-08	-1.32731	down
gene-FVEG_16067	149	150	146	646	781	708	3.08928	3.01955	3.19635	12.8333	16.3656	14.9988	7.86753e-24	1.60304	up
gene-FVEG_06122	3442	3369	3607	2569	2231	2199	28.4673	27.2537	31.1994	20.7928	18.6546	18.9324	1.55943e-78	-1.24146	down
gene-FVEG_15154	27	14	23	183	175	193	0.259416	0.12484	0.225206	1.69348	1.70638	1.94452	3.19077e-13	2.44236	up
gene-FVEG_15158	16	16	32	146	98	82	0.622545	0.604141	1.29941	5.60111	3.93091	3.34067	9.48616e-05	1.66465	up
gene-FVEG_12101	10464	11948	10586	8216	7389	7409	1051.13	1167.21	1111.91	793.303	749.229	761.381	1.2624e-112	-1.18459	down
gene-FVEG_13199	6548	5595	6166	3457	3245	2992	122.682	101.945	120.808	62.2558	61.3819	57.3452	3.4602e-127	-1.58356	down
gene-FVEG_05856	18	37	38	127	136	141	0.416926	0.846229	0.929909	2.89894	3.24744	3.41819	5.55077e-05	1.45514	up
gene-FVEG_08577	9	15	7	59	83	50	0.170174	0.282723	0.131056	1.10144	1.6203	0.989808	0.000275287	1.97455	up
gene-FVEG_05852	8	7	5	70	76	92	0.113928	0.103319	0.079031	1.0151	1.15858	1.41372	5.40932e-08	2.91765	up
gene-FVEG_05853	18	40	31	324	235	199	0.296036	0.635798	0.526511	5.1815	3.93769	3.38085	1.12434e-14	2.41618	up
gene-FVEG_10383	432	300	467	157	129	191	5.96636	4.02763	6.74669	2.08851	1.79816	2.69815	6.29742e-22	-1.99571	down
gene-FVEG_00510	5455	6132	4805	300	348	285	130.891	143.086	120.539	6.90386	8.42173	6.9729	0	-4.79539	down
gene-FVEG_06584	52	49	33	288	220	216	0.693641	0.630552	0.450233	3.70379	2.96797	2.95911	4.5858e-11	1.76758	up
gene-FVEG_06587	14	20	47	153	113	133	0.16301	0.239315	0.601135	1.81234	1.40332	1.66737	0.00011484	1.61957	up
gene-FVEG_06583	23	20	18	163	161	143	0.369012	0.311072	0.310325	2.59417	2.68468	2.42052	2.41897e-11	2.27318	up
gene-FVEG_15797	2	21	7	88	112	141	0.009243	0.113075	0.036167	0.474679	0.631872	0.81052	1.23983e-07	2.85867	up
gene-FVEG_04981	344	328	419	310	257	272	3.57894	3.32513	4.57278	3.10814	2.69412	2.89451	1.86319e-10	-1.04875	down
gene-FVEG_17742	0	0	5	299	299	218	0	0	0.097072	5.43041	5.69189	4.21849	3.71693e-21	6.68025	up
gene-FVEG_07459	3184	2773	2989	2255	1878	2038	46.7227	39.5632	45.8522	31.7979	27.8125	30.5926	1.37021e-59	-1.20227	down
gene-FVEG_14941	236	202	176	704	611	660	11.8318	9.85912	9.23415	33.9466	30.9335	33.8795	6.5453e-12	1.02259	up
gene-FVEG_10911	4	14	9	149	152	164	0.051769	0.177314	0.126037	1.92178	2.05493	2.24873	1.3236e-15	3.44567	up
gene-FVEG_10910	99	56	90	402	399	314	1.09948	0.596593	1.04527	4.28503	4.47201	3.55981	7.31954e-11	1.5177	up
gene-FVEG_10919	25	10	16	71	70	69	0.408105	0.158908	0.277394	1.14011	1.17464	1.16829	0.00409936	1.37889	up
gene-FVEG_04293	9920	10635	10041	3398	3324	3254	100.929	105.227	106.821	33.2335	34.1414	33.8662	0	-2.28037	down
gene-FVEG_11350	6417	9840	6927	3407	3019	2988	36.3175	54.2187	41.0223	18.5227	17.2422	17.2954	8.69888e-25	-1.96378	down
gene-FVEG_11351	2445	2247	2373	9402	8287	8318	20.8672	18.6565	21.1794	77.1567	71.4244	72.6505	4.74664e-101	1.21381	up
gene-FVEG_04327	309	222	311	215	191	150	3.63206	2.5432	3.82372	2.42988	2.26009	1.80606	3.56443e-10	-1.27027	down
gene-FVEG_07988	3827	3283	3326	1550	1316	1206	70.6566	58.9399	64.2018	27.4945	24.5214	22.7683	2.60863e-148	-2.02518	down
gene-FVEG_07984	31	24	57	141	163	151	0.137088	0.106567	0.260081	0.643898	0.726942	0.720196	0.000160928	1.35282	up
gene-FVEG_15889	14	11	18	205	162	244	0.140052	0.102975	0.189174	2.03864	1.69082	2.57845	2.76249e-18	3.16416	up
gene-FVEG_01630	38064	42275	38337	26073	25478	25540	724.501	782.527	762.998	477.031	489.55	497.298	7.07638e-163	-1.28503	down
gene-FVEG_10007	3	2	0	282	255	184	0.047124	0.025107	0	4.57675	4.34406	3.17094	8.19774e-20	6.50411	up
gene-FVEG_16106	290	338	366	8035	7414	7233	3.29189	3.5367	4.53983	88.3045	83.1046	83.0706	0	3.8459	up
gene-FVEG_10001	154	163	153	59	28	27	0.999022	1.02893	1.04397	0.365075	0.178734	0.179986	2.1837e-19	-2.72153	down
gene-FVEG_10000	2	7	5	123	58	76	0.035918	0.218764	0.166359	4.06788	1.99773	2.65998	5.91444e-09	3.51925	up
gene-FVEG_13261	83	82	51	51	19	53	1.31385	1.25995	0.838291	0.774625	0.298847	0.855423	0.000457316	-1.47581	down
gene-FVEG_13266	40	39	54	238	223	297	0.347778	0.329871	0.496966	2.0274	1.99161	2.69434	1.59963e-11	1.84758	up
gene-FVEG_13267	53	60	86	261	238	240	0.843484	0.918277	1.44698	4.07012	3.92212	4.00046	1.86029e-06	1.22288	up
gene-FVEG_16982	123	111	86	42	51	37	3.81235	3.32744	2.78222	1.24236	1.57301	1.14594	3.72815e-10	-1.95885	down
gene-FVEG_17452	2922	2733	2695	14202	12460	12359	13.2651	12.1228	12.8859	62.8773	57.9196	58.0489	2.34927e-208	1.55854	up
NewGene_146	45	39	35	125	137	188	0.542088	0.511319	0.49794	1.71185	1.73229	2.33851	0.000112302	1.26492	up
gene-FVEG_14751	272	331	275	151	143	175	1.5795	1.86961	1.67049	0.843946	0.834252	1.03747	3.34108e-17	-1.56512	down
gene-FVEG_09248	286	325	233	1150	1023	1066	2.27413	2.50664	1.93119	8.78594	8.20824	8.67154	4.46526e-24	1.27809	up
gene-FVEG_06214	400	275	353	1109	1065	1158	4.9024	3.27423	4.51935	13.067	13.1782	14.5128	7.35166e-14	1.03315	up
gene-FVEG_05009	693	619	698	457	521	513	6.44455	5.40673	6.34032	3.81609	4.56561	4.56082	1.15739e-17	-1.09228	down
gene-FVEG_05008	1144	1002	1143	853	714	750	70.9249	60.4036	74.0938	50.8347	44.6889	47.6041	2.37696e-31	-1.17299	down
gene-FVEG_05004	311	340	321	1296	1158	1066	2.52548	2.68742	2.72953	10.1329	9.51143	8.87435	4.09236e-26	1.18987	up
gene-FVEG_15552	61	60	60	33	46	57	2.09305	1.99945	2.12773	1.06448	1.59245	1.98043	0.00578284	-1.06625	down
gene-FVEG_07160	1116	1288	1168	5317	4971	4708	9.4741	10.4829	10.2194	42.9755	42.2995	43.0539	2.9275e-94	1.40482	up
gene-FVEG_07163	15972	14170	14507	78268	70184	69357	73.9992	64.7856	70.2771	364.389	343.325	345.35	1.03881e-260	1.62081	up
gene-FVEG_03898	52	52	28	204	164	160	1.08808	1.05195	0.60167	4.13156	3.47164	3.44555	1.18531e-05	1.33715	up
gene-FVEG_01835	1460	1619	1235	7737	6589	6946	7.12198	7.68252	6.29774	36.2896	32.4532	34.6686	9.88358e-110	1.63848	up
gene-FVEG_04845	109	60	165	746	469	729	1.60152	0.851878	2.54979	10.6026	7.00303	11.0319	8.3e-05	1.86191	up
gene-FVEG_04843	18650	19784	18341	10704	9087	9356	185.275	191.883	191.562	101.823	91.3876	94.4925	2.17791e-277	-1.62797	down
gene-FVEG_01838	8486	8669	8192	6947	5984	5902	154.438	153.426	155.885	121.521	109.936	109.871	9.77617e-115	-1.09488	down
gene-FVEG_04849	66	79	59	37	47	43	5.36373	6.2291	5.01599	2.89225	3.85898	3.56119	0.000193038	-1.34064	down
gene-FVEG_03097	4505	4809	4280	1693	1333	1011	47.5098	49.3215	47.2051	17.165	14.1913	10.9007	2.909e-43	-2.42409	down
gene-FVEG_13854	38	25	30	133	128	101	0.645682	0.404652	0.522119	2.17986	2.20005	1.76395	0.000222143	1.29388	up
gene-FVEG_13857	11	13	0	64	51	48	0.69487	0.811017	0	4.09162	3.44967	3.28269	0.00211127	2.10988	up
gene-FVEG_13852	11	7	24	114	100	97	0.119882	0.07102	0.283029	1.22777	1.12988	1.1187	1.88789e-06	2.21159	up
gene-FVEG_12726	3478	3638	3586	1709	1577	1458	67.8684	69.0515	73.1685	32.0479	31.0631	29.1032	7.10724e-181	-1.83985	down
gene-FVEG_07572	369	367	302	2341	2470	2308	21.2997	20.5982	18.2075	130.055	144.075	136.419	4.90231e-101	2.11748	up
gene-FVEG_11185	177	173	228	110	148	99	2.94751	2.81375	3.97502	1.77003	2.49291	1.68633	1.92843e-08	-1.36054	down
gene-FVEG_11186	175845	173310	171603	46519	40977	41118	1339.2	1283.63	1366.55	340.551	315.04	320.353	0	-2.68361	down
gene-FVEG_08322	36	34	27	161	158	181	0.954917	0.870319	0.742483	4.12369	4.25206	4.93511	3.15586e-08	1.70699	up
gene-FVEG_08321	173	132	134	32	27	37	2.11452	1.5576	1.7048	0.374668	0.326345	0.451097	3.96587e-22	-2.85486	down
gene-FVEG_10589	104	121	121	514	492	463	3.34588	3.77037	4.05149	15.9261	16.0088	15.2598	2.48834e-16	1.42054	up
gene-FVEG_10580	4162	3646	3679	1471	1229	1123	20.7566	17.6863	19.1863	7.0488	6.18371	5.72943	2.07205e-189	-2.25511	down
gene-FVEG_14075	275	239	189	863	808	818	2.60062	2.1993	1.86964	7.86258	7.73474	7.93676	2.3962e-16	1.16293	up
gene-FVEG_09827	36	31	18	87	108	112	0.641482	0.542081	0.321836	1.49695	1.95364	2.04802	0.0021886	1.20138	up
gene-FVEG_06345	4326	4982	4438	1927	1553	1714	42.3908	47.4767	45.477	18.1504	15.3555	17.1784	1.19115e-188	-2.07019	down
gene-FVEG_02912	38	33	27	136	123	122	3.20198	2.75168	2.42077	11.2131	10.6656	10.6669	9.22363e-05	1.29608	up
gene-FVEG_02911	887	880	757	3481	3058	3055	17.0813	16.4879	15.2403	64.4469	59.4741	60.2085	2.27005e-62	1.26201	up
gene-FVEG_03455	72	61	46	244	232	259	1.07796	0.89415	0.726407	3.54792	3.5404	4.00889	4.04515e-08	1.37889	up
gene-FVEG_09736	333	418	262	1306	1206	1149	2.10838	2.57719	1.73436	8.52468	7.72482	7.65649	8.65348e-19	1.19235	up
gene-FVEG_05788	87	80	84	398	361	413	2.42617	2.16025	2.45102	10.7273	10.2046	11.8463	2.66217e-15	1.55993	up
gene-FVEG_09735	266	315	291	1442	1276	1288	1.54402	1.77448	1.76592	8.04761	7.47635	7.6458	5.24041e-43	1.53408	up
gene-FVEG_13548	3188	2856	3150	1560	1322	1320	49.8978	43.4621	51.5653	23.4622	20.8844	21.1333	3.56328e-128	-1.7974	down
gene-FVEG_05331	2117	2138	1952	8318	7132	7382	12.6586	12.4309	12.2004	47.8148	43.0566	45.1601	5.4064e-105	1.21384	up
gene-FVEG_16530	8205	8801	8269	4679	4438	4299	96.8744	101.052	102.086	53.0986	52.9086	51.9453	8.24553e-229	-1.57811	down
gene-FVEG_09855	281	328	280	197	215	244	12.0706	13.7274	12.5777	8.13018	9.31042	10.7159	8.05767e-10	-1.09691	down
gene-FVEG_08731	375	365	319	1684	1463	1419	3.90551	3.70533	3.47905	16.8904	15.4153	15.1503	3.45527e-44	1.44293	up
gene-FVEG_15845	128	156	160	603	561	508	1.2915	1.52873	1.67865	5.84598	5.71089	5.23705	4.67016e-14	1.24564	up
NewGene_1547	136	155	69	54	57	39	2.01444	2.23168	1.05802	0.756537	0.838735	0.584424	1.35768e-08	-1.9204	down
NewGene_124	5159	5823	5099	1952	1957	1880	28.3951	31.1715	29.3468	10.3251	10.874	10.5818	3.02321e-251	-2.13645	down
gene-FVEG_09019	24	11	17	104	109	130	0.22671	0.096979	0.172859	0.972932	1.07427	1.29669	5.0747e-07	2.06261	up
gene-FVEG_03790	3112	3383	3102	2791	2373	2439	25.9218	27.4022	27.0133	22.3407	19.9513	20.781	8.23244e-57	-1.00194	down
gene-FVEG_03794	238	246	294	113	71	99	2.99776	2.98997	3.89026	1.36561	0.8879	1.26703	2.098e-22	-2.13049	down
gene-FVEG_09730	619	719	591	460	431	503	36.2181	40.935	36.163	25.8769	25.4669	30.121	4.43127e-19	-1.12935	down
gene-FVEG_00152	609	624	566	2309	2208	2228	12.5703	12.5384	12.2147	45.8517	46.0548	47.0945	1.18709e-50	1.24376	up
gene-FVEG_10662	103	60	61	352	371	409	2.20883	1.25187	1.37457	7.31151	8.08781	9.03635	9.29997e-13	1.68003	up
gene-FVEG_07319	2368	2513	2112	1686	1421	1333	27.4741	28.3613	25.6278	18.8029	16.6453	15.817	1.5317e-63	-1.32142	down
gene-FVEG_00682	572	591	509	386	359	309	8.69631	8.73572	8.08945	5.6399	5.50856	4.79677	4.1539e-25	-1.33061	down
gene-FVEG_00684	260201	277697	255582	191700	175079	169645	2272.16	2358.3	2333.7	1609.13	1543.37	1515.5	5.88694e-234	-1.22984	down
[truncated: 1,233 more rows]

## Sheet: FV7_vs_FV9.DEGs
#ID	FV72_Count	FV73_Count	FV71_Count	FV93_Count	FV91_Count	FV92_Count	FV72_FPKM	FV73_FPKM	FV71_FPKM	FV93_FPKM	FV91_FPKM	FV92_FPKM	FDR	log2FC	regulated
[truncated: 1,934 more rows]
