# Supplementary material for: Transcriptomic Analysis of Fusarium verticillioides Across Different Cultivation Periods Reveals Dynamic Gene Expression Changes
Source: Microorganisms. 2026 Jan 2;14(1):102. doi: 10.3390/microorganisms14010102 (PMC12843636; doi:10.3390/microorganisms14010102)
Supplement: Supplementary file 1 [file microorganisms-14-00102-s001.zip › Supplementary Table S3.xlsx]

## Sheet: FV3_vs_FV5 GO terms
ID	GO terms	Database	GO classes	GeneRatio	BgRatio	enrich_factor	pvalue	geneID	up	down
GO:0016021	integral component of membrane	Gene Ontology	Cellular_component	0.6146	0.5322	1.15	5.87226e-06	NewGene_372;gene-FVEG_00024;gene-FVEG_00041;gene-FVEG_00117;gene-FVEG_00214;gene-FVEG_00215;gene-FVEG_00220;gene-FVEG_00221;gene-FVEG_00223;gene-FVEG_00236;gene-FVEG_00300;gene-FVEG_00328;gene-FVEG_00329;gene-FVEG_00491;gene-FVEG_00611;gene-FVEG_00845;gene-FVEG_00898;gene-FVEG_00986;gene-FVEG_01123;gene-FVEG_01254;gene-FVEG_01265;gene-FVEG_01274;gene-FVEG_01287;gene-FVEG_01309;gene-FVEG_01400;gen…	163	223
GO:0006412	translation	Gene Ontology	Biological_process	0.0665	0.0346	1.92	0.000316596	gene-FVEG_00702;gene-FVEG_01146;gene-FVEG_01279;gene-FVEG_01409;gene-FVEG_02247;gene-FVEG_02494;gene-FVEG_02578;gene-FVEG_02731;gene-FVEG_02805;gene-FVEG_04628;gene-FVEG_04961;gene-FVEG_05546;gene-FVEG_06845;gene-FVEG_07030;gene-FVEG_07188;gene-FVEG_07336;gene-FVEG_07384;gene-FVEG_07560;gene-FVEG_07976;gene-FVEG_08129;gene-FVEG_08267;gene-FVEG_08275;gene-FVEG_09109;gene-FVEG_09171;gene-FVEG_09216…	0	29
GO:0003735	structural constituent of ribosome	Gene Ontology	Molecular_function	0.0323	0.0181	1.78	0.001229	gene-FVEG_01146;gene-FVEG_01279;gene-FVEG_01409;gene-FVEG_02247;gene-FVEG_02494;gene-FVEG_02578;gene-FVEG_02731;gene-FVEG_02805;gene-FVEG_04628;gene-FVEG_04961;gene-FVEG_05546;gene-FVEG_06845;gene-FVEG_07030;gene-FVEG_07188;gene-FVEG_07336;gene-FVEG_07384;gene-FVEG_07560;gene-FVEG_07976;gene-FVEG_08129;gene-FVEG_08267;gene-FVEG_08275;gene-FVEG_09109;gene-FVEG_09171;gene-FVEG_09216;gene-FVEG_09217…	0	29
GO:0006101	citrate metabolic process	Gene Ontology	Biological_process	0.0069	0.0008	8.81	0.00145369	gene-FVEG_00189;gene-FVEG_04667;gene-FVEG_09500	0	3
GO:0033573	high-affinity iron permease complex	Gene Ontology	Cellular_component	0.0048	0.0005	8.69	0.00151934	gene-FVEG_01689;gene-FVEG_04837;gene-FVEG_07602	2	1
GO:0005975	carbohydrate metabolic process	Gene Ontology	Biological_process	0.094	0.0596	1.58	0.00160785	gene-FVEG_01486;gene-FVEG_01498;gene-FVEG_02083;gene-FVEG_02209;gene-FVEG_02273;gene-FVEG_03820;gene-FVEG_03829;gene-FVEG_04169;gene-FVEG_04358;gene-FVEG_04569;gene-FVEG_05003;gene-FVEG_05596;gene-FVEG_05871;gene-FVEG_06375;gene-FVEG_07525;gene-FVEG_07668;gene-FVEG_07964;gene-FVEG_08421;gene-FVEG_08514;gene-FVEG_08584;gene-FVEG_08605;gene-FVEG_08723;gene-FVEG_09588;gene-FVEG_09934;gene-FVEG_10182…	15	26
GO:0004601	peroxidase activity	Gene Ontology	Molecular_function	0.01	0.0034	2.99	0.00174	gene-FVEG_01597;gene-FVEG_02516;gene-FVEG_09149;gene-FVEG_09294;gene-FVEG_11221;gene-FVEG_11670;gene-FVEG_12465;gene-FVEG_12540;gene-FVEG_12541	3	6
GO:0016491	oxidoreductase activity	Gene Ontology	Molecular_function	0.1034	0.0785	1.32	0.002521	gene-FVEG_00034;gene-FVEG_00159;gene-FVEG_00191;gene-FVEG_00314;gene-FVEG_00316;gene-FVEG_00319;gene-FVEG_00844;gene-FVEG_01565;gene-FVEG_01776;gene-FVEG_01914;gene-FVEG_02183;gene-FVEG_02200;gene-FVEG_02265;gene-FVEG_02389;gene-FVEG_02989;gene-FVEG_03186;gene-FVEG_03352;gene-FVEG_03354;gene-FVEG_03748;gene-FVEG_03889;gene-FVEG_03893;gene-FVEG_04196;gene-FVEG_04626;gene-FVEG_05302;gene-FVEG_05526…	46	47
GO:0032259	methylation	Gene Ontology	Biological_process	0.0344	0.0172	2	0.00588436	gene-FVEG_00316;gene-FVEG_01123;gene-FVEG_01491;gene-FVEG_02528;gene-FVEG_04568;gene-FVEG_04570;gene-FVEG_05904;gene-FVEG_06044;gene-FVEG_08906;gene-FVEG_11086;gene-FVEG_11500;gene-FVEG_11932;gene-FVEG_13091;gene-FVEG_15243;gene-FVEG_15818	4	11
GO:0005200	structural constituent of cytoskeleton	Gene Ontology	Molecular_function	0.0056	0.0015	3.77	0.006207	gene-FVEG_00855;gene-FVEG_03247;gene-FVEG_04081;gene-FVEG_05512;gene-FVEG_09743	0	5
GO:0005381	iron ion transmembrane transporter activity	Gene Ontology	Molecular_function	0.0033	0.0005	6.23	0.006346	gene-FVEG_01689;gene-FVEG_04837;gene-FVEG_07602	2	1
GO:0046912	transferase activity, transferring acyl groups, acyl groups converted into alkyl on transfer	Gene Ontology	Molecular_function	0.0033	0.0005	6.23	0.006346	gene-FVEG_00366;gene-FVEG_04667;gene-FVEG_04670	0	3
GO:0008017	microtubule binding	Gene Ontology	Molecular_function	0.0078	0.0027	2.91	0.006759	gene-FVEG_00351;gene-FVEG_00494;gene-FVEG_03247;gene-FVEG_03611;gene-FVEG_05494;gene-FVEG_07513;gene-FVEG_09147	0	7
GO:0005507	copper ion binding	Gene Ontology	Molecular_function	0.0111	0.0048	2.31	0.008256	gene-FVEG_03352;gene-FVEG_03889;gene-FVEG_04196;gene-FVEG_08565;gene-FVEG_08676;gene-FVEG_09371;gene-FVEG_11764;gene-FVEG_12301;gene-FVEG_12929;gene-FVEG_13405	2	8
GO:0031177	phosphopantetheine binding	Gene Ontology	Molecular_function	0.0078	0.0028	2.77	0.009104	gene-FVEG_00316;gene-FVEG_01914;gene-FVEG_05723;gene-FVEG_10547;gene-FVEG_11086;gene-FVEG_11932;gene-FVEG_12523	2	5
GO:0004553	hydrolase activity, hydrolyzing O-glycosyl compounds	Gene Ontology	Molecular_function	0.0278	0.0173	1.61	0.010341	gene-FVEG_01486;gene-FVEG_02083;gene-FVEG_02209;gene-FVEG_02273;gene-FVEG_03820;gene-FVEG_05871;gene-FVEG_06375;gene-FVEG_07525;gene-FVEG_07964;gene-FVEG_08421;gene-FVEG_08584;gene-FVEG_08605;gene-FVEG_08723;gene-FVEG_10182;gene-FVEG_11351;gene-FVEG_11390;gene-FVEG_11632;gene-FVEG_11933;gene-FVEG_12142;gene-FVEG_12704;gene-FVEG_13299;gene-FVEG_13548;gene-FVEG_14052;gene-FVEG_14974;gene-FVEG_15175	6	19
GO:0006813	potassium ion transport	Gene Ontology	Biological_process	0.0069	0.0013	5.29	0.0121876	gene-FVEG_02708;gene-FVEG_03186;gene-FVEG_13653	3	0
GO:0015672	monovalent inorganic cation transport	Gene Ontology	Biological_process	0.0069	0.0013	5.29	0.0121876	gene-FVEG_02708;gene-FVEG_03186;gene-FVEG_13653	3	0
GO:0032890	regulation of organic acid transport	Gene Ontology	Biological_process	0.0069	0.0013	5.29	0.0121876	gene-FVEG_00438;gene-FVEG_09150;gene-FVEG_10826	2	1
GO:0043269	regulation of ion transport	Gene Ontology	Biological_process	0.0069	0.0013	5.29	0.0121876	gene-FVEG_00438;gene-FVEG_09150;gene-FVEG_10826	2	1
GO:0044070	regulation of anion transport	Gene Ontology	Biological_process	0.0069	0.0013	5.29	0.0121876	gene-FVEG_00438;gene-FVEG_09150;gene-FVEG_10826	2	2
GO:0071804	potassium ion transport	Gene Ontology	Biological_process	0.0069	0.0013	5.29	0.0121876	gene-FVEG_02708;gene-FVEG_03186;gene-FVEG_13653	3	0
GO:0071805	potassium ion transmembrane transport	Gene Ontology	Biological_process	0.0069	0.0013	5.29	0.0121876	gene-FVEG_02708;gene-FVEG_03186;gene-FVEG_13653	3	0
GO:0098660	inorganic ion transmembrane transport	Gene Ontology	Biological_process	0.0069	0.0013	5.29	0.0121876	gene-FVEG_02708;gene-FVEG_03186;gene-FVEG_13653	3	0
GO:0098662	inorganic cation transmembrane transport	Gene Ontology	Biological_process	0.0069	0.0013	5.29	0.0121876	gene-FVEG_02708;gene-FVEG_03186;gene-FVEG_13653	3	0
GO:0009072	aromatic amino acid family metabolic process	Gene Ontology	Biological_process	0.0046	0.0005	8.81	0.0128588	gene-FVEG_04630;gene-FVEG_13215	2	0
GO:0010458	exit from mitosis	Gene Ontology	Biological_process	0.0046	0.0005	8.81	0.0128588	gene-FVEG_04985;gene-FVEG_09743	0	2
GO:0030312	external encapsulating structure	Gene Ontology	Cellular_component	0.0064	0.0016	3.86	0.0136332	gene-FVEG_01486;gene-FVEG_06538;gene-FVEG_07218;gene-FVEG_15612	0	4
GO:0071555	cell wall organization	Gene Ontology	Biological_process	0.0161	0.0062	2.57	0.0143169	gene-FVEG_01486;gene-FVEG_02839;gene-FVEG_03820;gene-FVEG_04985;gene-FVEG_07218;gene-FVEG_09097;gene-FVEG_13516	0	7
GO:0003838	sterol 24-C-methyltransferase activity	Gene Ontology	Molecular_function	0.0022	0.0003	8.3	0.014501	gene-FVEG_05904;gene-FVEG_13091	0	2
GO:0004108	citrate (Si)-synthase activity	Gene Ontology	Molecular_function	0.0022	0.0003	8.3	0.014501	gene-FVEG_00189;gene-FVEG_09500	0	2
GO:0008897	holo-[acyl-carrier-protein] synthase activity	Gene Ontology	Molecular_function	0.0022	0.0003	8.3	0.014501	gene-FVEG_01894;gene-FVEG_04241	1	1
GO:0008484	sulfuric ester hydrolase activity	Gene Ontology	Molecular_function	0.0067	0.0024	2.77	0.015531	gene-FVEG_03455;gene-FVEG_08486;gene-FVEG_08639;gene-FVEG_09578;gene-FVEG_10001;gene-FVEG_13501	2	4
GO:0005618	cell wall	Gene Ontology	Cellular_component	0.008	0.0026	3.1	0.0163988	gene-FVEG_01486;gene-FVEG_03820;gene-FVEG_06538;gene-FVEG_07218;gene-FVEG_15612	0	5
GO:0006812	cation transport	Gene Ontology	Biological_process	0.0092	0.0026	3.52	0.0196661	gene-FVEG_00438;gene-FVEG_02708;gene-FVEG_03186;gene-FVEG_13653	4	0
GO:0006811	ion transport	Gene Ontology	Biological_process	0.0115	0.0039	2.94	0.0210287	gene-FVEG_00438;gene-FVEG_02005;gene-FVEG_02708;gene-FVEG_03186;gene-FVEG_13653	5	0
GO:0098655	cation transmembrane transport	Gene Ontology	Biological_process	0.0069	0.0016	4.4	0.0223376	gene-FVEG_02708;gene-FVEG_03186;gene-FVEG_13653	3	0
GO:0042555	MCM complex	Gene Ontology	Cellular_component	0.0048	0.0011	4.34	0.0232441	gene-FVEG_08063;gene-FVEG_09085;gene-FVEG_09235	0	3
GO:0008061	chitin binding	Gene Ontology	Molecular_function	0.0078	0.0034	2.32	0.024542	gene-FVEG_05596;gene-FVEG_10333;gene-FVEG_11390;gene-FVEG_11632;gene-FVEG_12002;gene-FVEG_12644;gene-FVEG_12704	3	4
GO:0004764	shikimate 3-dehydrogenase (NADP+) activity	Gene Ontology	Molecular_function	0.0033	0.0008	4.15	0.026321	gene-FVEG_05965;gene-FVEG_11377;gene-FVEG_15776	1	2
GO:0006506	GPI anchor biosynthetic process	Gene Ontology	Biological_process	0.0115	0.0042	2.75	0.02781	gene-FVEG_01265;gene-FVEG_02994;gene-FVEG_06951;gene-FVEG_07052;gene-FVEG_16072	2	3
GO:0006629	lipid metabolic process	Gene Ontology	Biological_process	0.0298	0.0169	1.76	0.0282253	gene-FVEG_03668;gene-FVEG_04667;gene-FVEG_04725;gene-FVEG_05490;gene-FVEG_05830;gene-FVEG_06558;gene-FVEG_08937;gene-FVEG_09450;gene-FVEG_11983;gene-FVEG_12065;gene-FVEG_12805;gene-FVEG_15144;gene-FVEG_15738	3	10
GO:0009277	fungal-type cell wall	Gene Ontology	Cellular_component	0.0064	0.002	3.16	0.0296049	gene-FVEG_01486;gene-FVEG_03685;gene-FVEG_07218;gene-FVEG_15612	0	4
GO:0006979	response to oxidative stress	Gene Ontology	Biological_process	0.0183	0.0089	2.07	0.0327697	gene-FVEG_04050;gene-FVEG_05529;gene-FVEG_09149;gene-FVEG_09294;gene-FVEG_11221;gene-FVEG_11670;gene-FVEG_12540;gene-FVEG_12888	2	6
GO:0005991	trehalose metabolic process	Gene Ontology	Biological_process	0.0046	0.0008	5.87	0.035669	gene-FVEG_01498;gene-FVEG_06865	1	1
GO:0006090	pyruvate metabolic process	Gene Ontology	Biological_process	0.0046	0.0008	5.87	0.035669	gene-FVEG_13461;gene-FVEG_16249	1	1
GO:0006555	methionine metabolic process	Gene Ontology	Biological_process	0.0046	0.0008	5.87	0.035669	gene-FVEG_00882;gene-FVEG_12529	0	2
GO:0010508	positive regulation of autophagy	Gene Ontology	Biological_process	0.0046	0.0008	5.87	0.035669	gene-FVEG_00438;gene-FVEG_02138	1	1
GO:0016241	regulation of macroautophagy	Gene Ontology	Biological_process	0.0046	0.0008	5.87	0.035669	gene-FVEG_00438;gene-FVEG_02138	1	1
GO:0031106	septin ring organization	Gene Ontology	Biological_process	0.0046	0.0008	5.87	0.035669	gene-FVEG_02138;gene-FVEG_15612	0	2
GO:0032007	negative regulation of TOR signaling	Gene Ontology	Biological_process	0.0046	0.0008	5.87	0.035669	gene-FVEG_00438;gene-FVEG_01437	1	1
GO:0034501	protein localization to kinetochore	Gene Ontology	Biological_process	0.0046	0.0008	5.87	0.035669	gene-FVEG_02172;gene-FVEG_03247	0	2
GO:0042256	mature ribosome assembly	Gene Ontology	Biological_process	0.0046	0.0008	5.87	0.035669	gene-FVEG_07099;gene-FVEG_14046	1	1
GO:0044406	adhesion of symbiont to host	Gene Ontology	Biological_process	0.0046	0.0008	5.87	0.035669	gene-FVEG_04985;gene-FVEG_09150	0	2
GO:0045597	positive regulation of cell differentiation	Gene Ontology	Biological_process	0.0046	0.0008	5.87	0.035669	gene-FVEG_01498;gene-FVEG_04985	0	2
GO:0055129	L-proline biosynthetic process	Gene Ontology	Biological_process	0.0046	0.0008	5.87	0.035669	gene-FVEG_05327;gene-FVEG_06950	0	2
GO:0006777	Mo-molybdopterin cofactor biosynthetic process	Gene Ontology	Biological_process	0.0069	0.0018	3.78	0.0358436	gene-FVEG_01234;gene-FVEG_01625;gene-FVEG_15014	3	0
GO:0007094	mitotic spindle assembly checkpoint	Gene Ontology	Biological_process	0.0069	0.0018	3.78	0.0358436	gene-FVEG_01482;gene-FVEG_06718;gene-FVEG_09258	0	3
GO:0009073	aromatic amino acid family biosynthetic process	Gene Ontology	Biological_process	0.0069	0.0018	3.78	0.0358436	gene-FVEG_02354;gene-FVEG_11377;gene-FVEG_15416	0	3
GO:0009086	methionine biosynthetic process	Gene Ontology	Biological_process	0.0069	0.0018	3.78	0.0358436	gene-FVEG_07213;gene-FVEG_11500;gene-FVEG_12529	1	2
GO:0022610	biological adhesion	Gene Ontology	Biological_process	0.0069	0.0018	3.78	0.0358436	gene-FVEG_04985;gene-FVEG_09150;gene-FVEG_15612	0	3
GO:0034220	ion transmembrane transport	Gene Ontology	Biological_process	0.0069	0.0018	3.78	0.0358436	gene-FVEG_02708;gene-FVEG_03186;gene-FVEG_13653	3	0
GO:0044770	cell cycle phase transition	Gene Ontology	Biological_process	0.0069	0.0018	3.78	0.0358436	gene-FVEG_02138;gene-FVEG_04985;gene-FVEG_09743	0	3
GO:0044772	mitotic cell cycle phase transition	Gene Ontology	Biological_process	0.0069	0.0018	3.78	0.0358436	gene-FVEG_02138;gene-FVEG_04985;gene-FVEG_09743	0	3
GO:0003871	5-methyltetrahydropteroyltriglutamate-homocysteine S-methyltransferase activity	Gene Ontology	Molecular_function	0.0022	0.0004	5.53	0.040014	gene-FVEG_07213;gene-FVEG_11500	1	1
GO:0004343	glucosamine 6-phosphate N-acetyltransferase activity	Gene Ontology	Molecular_function	0.0022	0.0004	5.53	0.040014	gene-FVEG_02553;gene-FVEG_04648	1	1
GO:0005544	calcium-dependent phospholipid binding	Gene Ontology	Molecular_function	0.0022	0.0004	5.53	0.040014	gene-FVEG_01918;gene-FVEG_10818	0	2
GO:0010420	3,4-dihydroxy-5-polyprenylbenzoic acid O-methyltransferase activity	Gene Ontology	Molecular_function	0.0022	0.0004	5.53	0.040014	gene-FVEG_02528;gene-FVEG_04568	1	1
GO:0052861	glucan endo-1,3-beta-glucanase activity, C-3 substituted reducing group	Gene Ontology	Molecular_function	0.0022	0.0004	5.53	0.040014	gene-FVEG_01870;gene-FVEG_13657	0	2
GO:0005840	ribosome	Gene Ontology	Cellular_component	0.0303	0.02	1.51	0.0411952	gene-FVEG_01146;gene-FVEG_01279;gene-FVEG_01409;gene-FVEG_02247;gene-FVEG_02578;gene-FVEG_02731;gene-FVEG_02805;gene-FVEG_04628;gene-FVEG_04961;gene-FVEG_05546;gene-FVEG_06845;gene-FVEG_07336;gene-FVEG_07976;gene-FVEG_08129;gene-FVEG_08267;gene-FVEG_09109;gene-FVEG_09171;gene-FVEG_09216;gene-FVEG_09596	0	19
GO:0005199	structural constituent of cell wall	Gene Ontology	Molecular_function	0.0033	0.0009	3.56	0.041995	gene-FVEG_03685;gene-FVEG_07218;gene-FVEG_13337	0	3
GO:0030170	pyridoxal phosphate binding	Gene Ontology	Molecular_function	0.0178	0.0114	1.56	0.045098	gene-FVEG_00354;gene-FVEG_00913;gene-FVEG_01234;gene-FVEG_01304;gene-FVEG_01416;gene-FVEG_01637;gene-FVEG_04169;gene-FVEG_05239;gene-FVEG_06024;gene-FVEG_06575;gene-FVEG_06950;gene-FVEG_09655;gene-FVEG_12529;gene-FVEG_12714;gene-FVEG_14634;gene-FVEG_15894	2	14
GO:0016126	sterol biosynthetic process	Gene Ontology	Biological_process	0.0115	0.0047	2.45	0.045142	gene-FVEG_02775;gene-FVEG_03163;gene-FVEG_05904;gene-FVEG_08937;gene-FVEG_13091	1	4
GO:0008324	cation transmembrane transporter activity	Gene Ontology	Molecular_function	0.0044	0.0016	2.77	0.046863	gene-FVEG_01287;gene-FVEG_04188;gene-FVEG_05925;gene-FVEG_07799	3	1
GO:0008168	methyltransferase activity	Gene Ontology	Molecular_function	0.0167	0.0106	1.58	0.047999	gene-FVEG_00316;gene-FVEG_01123;gene-FVEG_01491;gene-FVEG_01632;gene-FVEG_02528;gene-FVEG_03067;gene-FVEG_04568;gene-FVEG_04570;gene-FVEG_05539;gene-FVEG_08906;gene-FVEG_11086;gene-FVEG_11932;gene-FVEG_13178;gene-FVEG_15243;gene-FVEG_15818	6	9
GO:0005874	microtubule	Gene Ontology	Cellular_component	0.0096	0.0044	2.17	0.0499941	gene-FVEG_00855;gene-FVEG_03247;gene-FVEG_04081;gene-FVEG_05494;gene-FVEG_05512;gene-FVEG_07513	0	6

## Sheet: FV5_vs_FV7 GO terms
ID	GO terms	Database	GO classes	GeneRatio	BgRatio	enrich_factor	pvalue	geneID	up	down
GO:0006351	transcription, DNA-templated	Gene Ontology	Biological_process	0.1664	0.0961	1.73	4.99986e-10	NewGene_370;gene-FVEG_00168;gene-FVEG_00228;gene-FVEG_00240;gene-FVEG_00459;gene-FVEG_00794;gene-FVEG_01536;gene-FVEG_01591;gene-FVEG_01733;gene-FVEG_01812;gene-FVEG_01849;gene-FVEG_02103;gene-FVEG_02412;gene-FVEG_02420;gene-FVEG_02599;gene-FVEG_02751;gene-FVEG_03169;gene-FVEG_03391;gene-FVEG_03412;gene-FVEG_03609;gene-FVEG_03789;gene-FVEG_04074;gene-FVEG_04228;gene-FVEG_04271;gene-FVEG_04273;gen…	91	15
GO:0008270	zinc ion binding	Gene Ontology	Molecular_function	0.1537	0.1114	1.38	6.84188e-08	NewGene_370;NewGene_517;gene-FVEG_00054;gene-FVEG_00119;gene-FVEG_00147;gene-FVEG_00168;gene-FVEG_00228;gene-FVEG_00240;gene-FVEG_00436;gene-FVEG_00459;gene-FVEG_00523;gene-FVEG_00760;gene-FVEG_00794;gene-FVEG_00870;gene-FVEG_01536;gene-FVEG_01591;gene-FVEG_01603;gene-FVEG_01650;gene-FVEG_01662;gene-FVEG_01706;gene-FVEG_01733;gene-FVEG_01760;gene-FVEG_01812;gene-FVEG_01849;gene-FVEG_02103;gene-FV…	166	44
GO:0000981	DNA-binding transcription factor activity, RNA polymerase II-specific	Gene Ontology	Molecular_function	0.112	0.0764	1.47	1.04279e-07	NewGene_517;gene-FVEG_00119;gene-FVEG_00147;gene-FVEG_00168;gene-FVEG_00228;gene-FVEG_00240;gene-FVEG_00523;gene-FVEG_00760;gene-FVEG_00794;gene-FVEG_01536;gene-FVEG_01591;gene-FVEG_01603;gene-FVEG_01650;gene-FVEG_01662;gene-FVEG_01706;gene-FVEG_01733;gene-FVEG_01760;gene-FVEG_01849;gene-FVEG_02219;gene-FVEG_02346;gene-FVEG_02371;gene-FVEG_02412;gene-FVEG_02420;gene-FVEG_02451;gene-FVEG_02599;gen…	129	24
GO:0016021	integral component of membrane	Gene Ontology	Cellular_component	0.6058	0.5322	1.14	2.2354e-07	NewGene_1386;NewGene_1464;NewGene_1709;NewGene_301;NewGene_96;gene-FVEG_00007;gene-FVEG_00116;gene-FVEG_00145;gene-FVEG_00155;gene-FVEG_00213;gene-FVEG_00214;gene-FVEG_00220;gene-FVEG_00221;gene-FVEG_00223;gene-FVEG_00236;gene-FVEG_00327;gene-FVEG_00328;gene-FVEG_00329;gene-FVEG_00359;gene-FVEG_00476;gene-FVEG_00482;gene-FVEG_00532;gene-FVEG_00608;gene-FVEG_00706;gene-FVEG_00758;gene-FVEG_00763;g…	286	301
GO:0042025	host cell nucleus	Gene Ontology	Cellular_component	0.1558	0.1082	1.44	2.80656e-07	NewGene_517;gene-FVEG_00119;gene-FVEG_00147;gene-FVEG_00168;gene-FVEG_00228;gene-FVEG_00240;gene-FVEG_00523;gene-FVEG_00760;gene-FVEG_00794;gene-FVEG_01536;gene-FVEG_01591;gene-FVEG_01603;gene-FVEG_01650;gene-FVEG_01662;gene-FVEG_01706;gene-FVEG_01733;gene-FVEG_01760;gene-FVEG_01849;gene-FVEG_02219;gene-FVEG_02346;gene-FVEG_02371;gene-FVEG_02412;gene-FVEG_02420;gene-FVEG_02451;gene-FVEG_02599;gen…	127	24
GO:0006096	glycolytic process	Gene Ontology	Biological_process	0.0157	0.0039	4.02	1.99486e-05	NewGene_517;gene-FVEG_01481;gene-FVEG_04927;gene-FVEG_05405;gene-FVEG_05781;gene-FVEG_06423;gene-FVEG_07455;gene-FVEG_08924;gene-FVEG_10153;gene-FVEG_10632	3	7
GO:0003677	DNA binding	Gene Ontology	Molecular_function	0.0966	0.0728	1.33	0.000168591	NewGene_370;gene-FVEG_00168;gene-FVEG_00228;gene-FVEG_00240;gene-FVEG_00454;gene-FVEG_00459;gene-FVEG_00794;gene-FVEG_01536;gene-FVEG_01563;gene-FVEG_01591;gene-FVEG_01733;gene-FVEG_01812;gene-FVEG_01849;gene-FVEG_02103;gene-FVEG_02412;gene-FVEG_02420;gene-FVEG_02599;gene-FVEG_02751;gene-FVEG_02931;gene-FVEG_03169;gene-FVEG_03391;gene-FVEG_03412;gene-FVEG_03609;gene-FVEG_03789;gene-FVEG_04074;gen…	103	29
GO:0006570	tyrosine metabolic process	Gene Ontology	Biological_process	0.0063	0.001	6.03	0.000750518	gene-FVEG_02332;gene-FVEG_03311;gene-FVEG_04413;gene-FVEG_09414	2	2
GO:0004411	homogentisate 1,2-dioxygenase activity	Gene Ontology	Molecular_function	0.0029	0.0005	5.46	0.00111898	gene-FVEG_02332;gene-FVEG_03311;gene-FVEG_04413;gene-FVEG_09414	2	2
GO:0019825	oxygen binding	Gene Ontology	Molecular_function	0.0029	0.0005	5.46	0.00111898	gene-FVEG_11186;gene-FVEG_12116;gene-FVEG_13827;gene-FVEG_14660	0	4
GO:0055088	lipid homeostasis	Gene Ontology	Biological_process	0.0063	0.0013	4.82	0.00325733	gene-FVEG_02654;gene-FVEG_05125;gene-FVEG_13109;gene-FVEG_17446	2	2
GO:0004499	N,N-dimethylaniline monooxygenase activity	Gene Ontology	Molecular_function	0.011	0.0054	2.05	0.00326784	gene-FVEG_00416;gene-FVEG_00475;gene-FVEG_04293;gene-FVEG_05851;gene-FVEG_06797;gene-FVEG_08179;gene-FVEG_09019;gene-FVEG_10016;gene-FVEG_10120;gene-FVEG_11820;gene-FVEG_11848;gene-FVEG_11970;gene-FVEG_13394;gene-FVEG_16816;gene-FVEG_16924	10	5
GO:0022857	transmembrane transporter activity	Gene Ontology	Molecular_function	0.0996	0.0813	1.22	0.00444171	gene-FVEG_00007;gene-FVEG_00214;gene-FVEG_00221;gene-FVEG_00223;gene-FVEG_00476;gene-FVEG_01056;gene-FVEG_01432;gene-FVEG_01440;gene-FVEG_01537;gene-FVEG_01545;gene-FVEG_01566;gene-FVEG_01618;gene-FVEG_01848;gene-FVEG_02044;gene-FVEG_02070;gene-FVEG_02081;gene-FVEG_02418;gene-FVEG_02843;gene-FVEG_02911;gene-FVEG_03145;gene-FVEG_03193;gene-FVEG_03226;gene-FVEG_03278;gene-FVEG_03302;gene-FVEG_03511…	91	45
GO:0051409	response to nitrosative stress	Gene Ontology	Biological_process	0.0047	0.0008	6.03	0.00454335	gene-FVEG_11186;gene-FVEG_13827;gene-FVEG_14660	0	3
GO:0020037	heme binding	Gene Ontology	Molecular_function	0.0359	0.0255	1.41	0.0059586	gene-FVEG_00317;gene-FVEG_00323;gene-FVEG_01123;gene-FVEG_01415;gene-FVEG_02069;gene-FVEG_03348;gene-FVEG_03709;gene-FVEG_03837;gene-FVEG_03925;gene-FVEG_04255;gene-FVEG_04314;gene-FVEG_04704;gene-FVEG_04833;gene-FVEG_05538;gene-FVEG_06148;gene-FVEG_06280;gene-FVEG_06565;gene-FVEG_07269;gene-FVEG_07284;gene-FVEG_07298;gene-FVEG_08540;gene-FVEG_08685;gene-FVEG_08786;gene-FVEG_08937;gene-FVEG_09096…	20	29
GO:0004069	L-aspartate:2-oxoglutarate aminotransferase activity	Gene Ontology	Molecular_function	0.0022	0.0004	5.46	0.0061236	gene-FVEG_06348;gene-FVEG_10726;gene-FVEG_11407	1	2
GO:0004332	fructose-bisphosphate aldolase activity	Gene Ontology	Molecular_function	0.0022	0.0004	5.46	0.0061236	NewGene_517;gene-FVEG_07455;gene-FVEG_08924	2	1
GO:0008941	nitric oxide dioxygenase activity	Gene Ontology	Molecular_function	0.0022	0.0004	5.46	0.0061236	gene-FVEG_11186;gene-FVEG_13827;gene-FVEG_14660	0	3
GO:0004725	protein tyrosine phosphatase activity	Gene Ontology	Molecular_function	0.0051	0.0019	2.73	0.00700298	gene-FVEG_01048;gene-FVEG_02690;gene-FVEG_07830;gene-FVEG_09698;gene-FVEG_09761;gene-FVEG_10337;gene-FVEG_11368	4	3
GO:0042626	ATPase-coupled transmembrane transporter activity	Gene Ontology	Molecular_function	0.0132	0.0074	1.79	0.00720514	gene-FVEG_00329;gene-FVEG_01831;gene-FVEG_01835;gene-FVEG_02321;gene-FVEG_06970;gene-FVEG_07897;gene-FVEG_07940;gene-FVEG_09941;gene-FVEG_10580;gene-FVEG_11089;gene-FVEG_12505;gene-FVEG_13230;gene-FVEG_15797;gene-FVEG_15834;gene-FVEG_16052;gene-FVEG_16485;gene-FVEG_17422;gene-FVEG_17444	13	5
GO:1901615	organic hydroxy compound metabolic process	Gene Ontology	Biological_process	0.0094	0.0031	3.01	0.00763335	gene-FVEG_03925;gene-FVEG_04293;gene-FVEG_05125;gene-FVEG_08937;gene-FVEG_12267;gene-FVEG_15777	3	3
GO:0050661	NADP binding	Gene Ontology	Molecular_function	0.0146	0.0086	1.71	0.0084149	gene-FVEG_00019;gene-FVEG_00416;gene-FVEG_00475;gene-FVEG_02169;gene-FVEG_03824;gene-FVEG_04293;gene-FVEG_04927;gene-FVEG_05851;gene-FVEG_06797;gene-FVEG_08179;gene-FVEG_09019;gene-FVEG_09096;gene-FVEG_10016;gene-FVEG_10120;gene-FVEG_11820;gene-FVEG_11848;gene-FVEG_11970;gene-FVEG_13394;gene-FVEG_16816;gene-FVEG_16924	11	9
GO:0008204	ergosterol metabolic process	Gene Ontology	Biological_process	0.0063	0.0016	4.02	0.0084902	gene-FVEG_03925;gene-FVEG_04293;gene-FVEG_05125;gene-FVEG_08937	1	3
GO:0016128	phytosteroid metabolic process	Gene Ontology	Biological_process	0.0063	0.0016	4.02	0.0084902	gene-FVEG_03925;gene-FVEG_04293;gene-FVEG_05125;gene-FVEG_08937	1	3
GO:0016129	phytosteroid biosynthetic process	Gene Ontology	Biological_process	0.0063	0.0016	4.02	0.0084902	gene-FVEG_03925;gene-FVEG_04293;gene-FVEG_05125;gene-FVEG_08937	1	3
GO:0044107	cellular alcohol metabolic process	Gene Ontology	Biological_process	0.0063	0.0016	4.02	0.0084902	gene-FVEG_03925;gene-FVEG_04293;gene-FVEG_05125;gene-FVEG_08937	1	3
GO:0044108	cellular alcohol biosynthetic process	Gene Ontology	Biological_process	0.0063	0.0016	4.02	0.0084902	gene-FVEG_03925;gene-FVEG_04293;gene-FVEG_05125;gene-FVEG_08937	1	3
GO:0097384	cellular lipid biosynthetic process	Gene Ontology	Biological_process	0.0063	0.0016	4.02	0.0084902	gene-FVEG_03925;gene-FVEG_04293;gene-FVEG_05125;gene-FVEG_08937	1	3
GO:1902652	secondary alcohol metabolic process	Gene Ontology	Biological_process	0.0063	0.0016	4.02	0.0084902	gene-FVEG_03925;gene-FVEG_04293;gene-FVEG_05125;gene-FVEG_08937	1	3
GO:1902653	secondary alcohol biosynthetic process	Gene Ontology	Biological_process	0.0063	0.0016	4.02	0.0084902	gene-FVEG_03925;gene-FVEG_04293;gene-FVEG_05125;gene-FVEG_08937	1	3
GO:0006559	L-phenylalanine catabolic process	Gene Ontology	Biological_process	0.0078	0.0023	3.35	0.00867811	gene-FVEG_02332;gene-FVEG_03311;gene-FVEG_04413;gene-FVEG_04414;gene-FVEG_09414	2	3
GO:0032259	methylation	Gene Ontology	Biological_process	0.0298	0.0172	1.74	0.0087126	gene-FVEG_00316;gene-FVEG_01123;gene-FVEG_02453;gene-FVEG_02477;gene-FVEG_02585;gene-FVEG_03800;gene-FVEG_03869;gene-FVEG_04568;gene-FVEG_04570;gene-FVEG_07829;gene-FVEG_08419;gene-FVEG_08906;gene-FVEG_10772;gene-FVEG_11168;gene-FVEG_11932;gene-FVEG_12196;gene-FVEG_12647;gene-FVEG_15001;gene-FVEG_15818	5	14
GO:0055085	transmembrane transport	Gene Ontology	Biological_process	0.0345	0.0211	1.64	0.0103658	gene-FVEG_02708;gene-FVEG_03537;gene-FVEG_03774;gene-FVEG_03811;gene-FVEG_03821;gene-FVEG_05644;gene-FVEG_06530;gene-FVEG_06716;gene-FVEG_06920;gene-FVEG_07846;gene-FVEG_08339;gene-FVEG_08669;gene-FVEG_09773;gene-FVEG_10229;gene-FVEG_10786;gene-FVEG_11051;gene-FVEG_11568;gene-FVEG_11799;gene-FVEG_12533;gene-FVEG_12780;gene-FVEG_13635;gene-FVEG_13653	13	9
GO:0006744	ubiquinone biosynthetic process	Gene Ontology	Biological_process	0.0094	0.0034	2.78	0.0122185	gene-FVEG_02460;gene-FVEG_02636;gene-FVEG_03869;gene-FVEG_04568;gene-FVEG_05074;gene-FVEG_12647	2	4
GO:0003958	NADPH-hemoprotein reductase activity	Gene Ontology	Molecular_function	0.0037	0.0012	3.03	0.0133824	gene-FVEG_00317;gene-FVEG_02079;gene-FVEG_03925;gene-FVEG_07269;gene-FVEG_12598	2	3
GO:0016125	sterol metabolic process	Gene Ontology	Biological_process	0.0078	0.0026	3.01	0.0150167	gene-FVEG_03925;gene-FVEG_04293;gene-FVEG_05125;gene-FVEG_08010;gene-FVEG_08937	2	3
GO:0006066	alcohol metabolic process	Gene Ontology	Biological_process	0.0063	0.0018	3.45	0.0172285	gene-FVEG_03925;gene-FVEG_04293;gene-FVEG_05125;gene-FVEG_08937	1	3
GO:0008643	carbohydrate transport	Gene Ontology	Biological_process	0.0063	0.0018	3.45	0.0172285	gene-FVEG_05690;gene-FVEG_08441;gene-FVEG_10089;gene-FVEG_13487	2	2
GO:0046165	alcohol biosynthetic process	Gene Ontology	Biological_process	0.0063	0.0018	3.45	0.0172285	gene-FVEG_03925;gene-FVEG_04293;gene-FVEG_05125;gene-FVEG_08937	1	3
GO:0006865	amino acid transport	Gene Ontology	Biological_process	0.0157	0.0078	2.01	0.01866	gene-FVEG_00007;gene-FVEG_05644;gene-FVEG_06530;gene-FVEG_06716;gene-FVEG_06920;gene-FVEG_08760;gene-FVEG_09773;gene-FVEG_11051;gene-FVEG_11568;gene-FVEG_11799	5	5
GO:0016126	sterol biosynthetic process	Gene Ontology	Biological_process	0.011	0.0047	2.34	0.0198532	gene-FVEG_03925;gene-FVEG_04293;gene-FVEG_04521;gene-FVEG_05125;gene-FVEG_06181;gene-FVEG_08937;gene-FVEG_09413	1	6
GO:0050660	flavin adenine dinucleotide binding	Gene Ontology	Molecular_function	0.0205	0.0141	1.46	0.0211272	gene-FVEG_00416;gene-FVEG_00475;gene-FVEG_02182;gene-FVEG_03417;gene-FVEG_04293;gene-FVEG_05851;gene-FVEG_05969;gene-FVEG_06181;gene-FVEG_06797;gene-FVEG_07078;gene-FVEG_07325;gene-FVEG_08179;gene-FVEG_08817;gene-FVEG_09019;gene-FVEG_09511;gene-FVEG_10016;gene-FVEG_10120;gene-FVEG_10526;gene-FVEG_11476;gene-FVEG_11820;gene-FVEG_11848;gene-FVEG_11970;gene-FVEG_12372;gene-FVEG_13309;gene-FVEG_13310…	17	11
GO:0070330	aromatase activity	Gene Ontology	Molecular_function	0.0022	0.0005	4.1	0.0211375	gene-FVEG_00317;gene-FVEG_07269;gene-FVEG_12598	1	2
GO:0046873	metal ion transmembrane transporter activity	Gene Ontology	Molecular_function	0.0037	0.0013	2.73	0.0227801	gene-FVEG_03655;gene-FVEG_03786;gene-FVEG_05005;gene-FVEG_05429;gene-FVEG_12047	4	1
GO:0005199	structural constituent of cell wall	Gene Ontology	Molecular_function	0.0029	0.0009	3.12	0.0244735	gene-FVEG_03685;gene-FVEG_03689;gene-FVEG_07218;gene-FVEG_13337	2	2
GO:0051087	chaperone binding	Gene Ontology	Molecular_function	0.0029	0.0009	3.12	0.0244735	gene-FVEG_01154;gene-FVEG_04086;gene-FVEG_04576;gene-FVEG_11505	0	4
GO:0000256	allantoin catabolic process	Gene Ontology	Biological_process	0.0031	0.0005	6.03	0.0274676	gene-FVEG_02908;gene-FVEG_04617	0	2
GO:0006206	pyrimidine nucleobase metabolic process	Gene Ontology	Biological_process	0.0031	0.0005	6.03	0.0274676	gene-FVEG_03753;gene-FVEG_04198	1	1
GO:0006220	pyrimidine nucleotide metabolic process	Gene Ontology	Biological_process	0.0031	0.0005	6.03	0.0274676	gene-FVEG_03753;gene-FVEG_04198	1	1
GO:0006222	UMP biosynthetic process	Gene Ontology	Biological_process	0.0031	0.0005	6.03	0.0274676	gene-FVEG_03753;gene-FVEG_04198	1	1
GO:0009112	nucleobase metabolic process	Gene Ontology	Biological_process	0.0031	0.0005	6.03	0.0274676	gene-FVEG_03753;gene-FVEG_04198	1	1
GO:0009124	nucleoside monophosphate biosynthetic process	Gene Ontology	Biological_process	0.0031	0.0005	6.03	0.0274676	gene-FVEG_03753;gene-FVEG_04198	1	1
GO:0009129	pyrimidine nucleoside monophosphate metabolic process	Gene Ontology	Biological_process	0.0031	0.0005	6.03	0.0274676	gene-FVEG_03753;gene-FVEG_04198	1	1
GO:0009130	pyrimidine nucleoside monophosphate biosynthetic process	Gene Ontology	Biological_process	0.0031	0.0005	6.03	0.0274676	gene-FVEG_03753;gene-FVEG_04198	1	1
GO:0009173	pyrimidine ribonucleoside monophosphate metabolic process	Gene Ontology	Biological_process	0.0031	0.0005	6.03	0.0274676	gene-FVEG_03753;gene-FVEG_04198	1	1
GO:0009174	pyrimidine ribonucleoside monophosphate biosynthetic process	Gene Ontology	Biological_process	0.0031	0.0005	6.03	0.0274676	gene-FVEG_03753;gene-FVEG_04198	1	1
GO:0009218	pyrimidine ribonucleotide metabolic process	Gene Ontology	Biological_process	0.0031	0.0005	6.03	0.0274676	gene-FVEG_03753;gene-FVEG_04198	1	1
GO:0009220	pyrimidine ribonucleotide biosynthetic process	Gene Ontology	Biological_process	0.0031	0.0005	6.03	0.0274676	gene-FVEG_03753;gene-FVEG_04198	1	1
GO:0009229	thiamine diphosphate biosynthetic process	Gene Ontology	Biological_process	0.0031	0.0005	6.03	0.0274676	gene-FVEG_09060;gene-FVEG_09760	0	2
GO:0018023	peptidyl-lysine trimethylation	Gene Ontology	Biological_process	0.0031	0.0005	6.03	0.0274676	gene-FVEG_02453;gene-FVEG_11168	0	2
GO:0019932	second-messenger-mediated signaling	Gene Ontology	Biological_process	0.0031	0.0005	6.03	0.0274676	gene-FVEG_04576;gene-FVEG_04896	0	2
GO:0019933	cAMP-mediated signaling	Gene Ontology	Biological_process	0.0031	0.0005	6.03	0.0274676	gene-FVEG_04576;gene-FVEG_04896	0	2
GO:0019935	cyclic-nucleotide-mediated signaling	Gene Ontology	Biological_process	0.0031	0.0005	6.03	0.0274676	gene-FVEG_04576;gene-FVEG_04896	0	2
GO:0031028	septation initiation signaling	Gene Ontology	Biological_process	0.0031	0.0005	6.03	0.0274676	gene-FVEG_02822;gene-FVEG_09743	1	1
GO:0042244	spore wall assembly	Gene Ontology	Biological_process	0.0031	0.0005	6.03	0.0274676	gene-FVEG_02891;gene-FVEG_02977	1	1
GO:0042440	pigment metabolic process	Gene Ontology	Biological_process	0.0031	0.0005	6.03	0.0274676	gene-FVEG_02891;gene-FVEG_03925	0	2
GO:0043097	pyrimidine nucleoside salvage	Gene Ontology	Biological_process	0.0031	0.0005	6.03	0.0274676	gene-FVEG_03753;gene-FVEG_04198	1	1
GO:0043174	nucleoside salvage	Gene Ontology	Biological_process	0.0031	0.0005	6.03	0.0274676	gene-FVEG_03753;gene-FVEG_04198	1	1
GO:0046049	UMP metabolic process	Gene Ontology	Biological_process	0.0031	0.0005	6.03	0.0274676	gene-FVEG_03753;gene-FVEG_04198	1	1
GO:0046132	pyrimidine ribonucleoside biosynthetic process	Gene Ontology	Biological_process	0.0031	0.0005	6.03	0.0274676	gene-FVEG_03753;gene-FVEG_04198	1	1
GO:0046134	pyrimidine nucleoside biosynthetic process	Gene Ontology	Biological_process	0.0031	0.0005	6.03	0.0274676	gene-FVEG_03753;gene-FVEG_04198	1	1
GO:0070590	spore wall biogenesis	Gene Ontology	Biological_process	0.0031	0.0005	6.03	0.0274676	gene-FVEG_02891;gene-FVEG_02977	1	1
GO:0070726	cell wall assembly	Gene Ontology	Biological_process	0.0031	0.0005	6.03	0.0274676	gene-FVEG_02891;gene-FVEG_02977	1	1
GO:0006696	ergosterol biosynthetic process	Gene Ontology	Biological_process	0.0063	0.0021	3.01	0.0299957	gene-FVEG_03925;gene-FVEG_04293;gene-FVEG_05125;gene-FVEG_08937	1	3
GO:0008202	steroid metabolic process	Gene Ontology	Biological_process	0.0063	0.0021	3.01	0.0299957	gene-FVEG_03925;gene-FVEG_04293;gene-FVEG_05125;gene-FVEG_08937	1	3
GO:0016054	organic acid catabolic process	Gene Ontology	Biological_process	0.0063	0.0021	3.01	0.0299957	gene-FVEG_09063;gene-FVEG_10772;gene-FVEG_12267;gene-FVEG_15777	2	2
GO:0046395	carboxylic acid catabolic process	Gene Ontology	Biological_process	0.0063	0.0021	3.01	0.0299957	gene-FVEG_09063;gene-FVEG_10772;gene-FVEG_12267;gene-FVEG_15777	2	2
GO:0070274	RES complex	Gene Ontology	Cellular_component	0.0021	0.0004	5.63	0.0315275	gene-FVEG_08200;gene-FVEG_10455	0	2
GO:0004619	phosphoglycerate mutase activity	Gene Ontology	Molecular_function	0.0015	0.0003	5.46	0.0334912	gene-FVEG_04687;gene-FVEG_05781	0	2
GO:0019206	nucleoside kinase activity	Gene Ontology	Molecular_function	0.0015	0.0003	5.46	0.0334912	gene-FVEG_03753;gene-FVEG_04198	1	1
GO:0046906	tetrapyrrole binding	Gene Ontology	Molecular_function	0.0015	0.0003	5.46	0.0334912	gene-FVEG_03925;gene-FVEG_08937	0	2
GO:0050151	oleate hydratase activity	Gene Ontology	Molecular_function	0.0015	0.0003	5.46	0.0334912	gene-FVEG_03712;gene-FVEG_13830	0	2
GO:0032467	positive regulation of cytokinesis	Gene Ontology	Biological_process	0.0047	0.0013	3.62	0.0349187	gene-FVEG_02822;gene-FVEG_05393;gene-FVEG_09743	2	1
GO:0106035	protein maturation by [4Fe-4S] cluster transfer	Gene Ontology	Biological_process	0.0047	0.0013	3.62	0.0349187	gene-FVEG_03790;gene-FVEG_05563;gene-FVEG_11099	0	3
GO:1901659	glycosyl compound biosynthetic process	Gene Ontology	Biological_process	0.0047	0.0013	3.62	0.0349187	gene-FVEG_03753;gene-FVEG_04198;gene-FVEG_15001	1	2
GO:1901893	positive regulation of cell septum assembly	Gene Ontology	Biological_process	0.0047	0.0013	3.62	0.0349187	gene-FVEG_02822;gene-FVEG_05393;gene-FVEG_09743	2	1
GO:1903438	positive regulation of mitotic cytokinetic process	Gene Ontology	Biological_process	0.0047	0.0013	3.62	0.0349187	gene-FVEG_02822;gene-FVEG_05393;gene-FVEG_09743	2	1
GO:1903490	positive regulation of mitotic cytokinesis	Gene Ontology	Biological_process	0.0047	0.0013	3.62	0.0349187	gene-FVEG_02822;gene-FVEG_05393;gene-FVEG_09743	2	1
GO:0006298	mismatch repair	Gene Ontology	Biological_process	0.0078	0.0031	2.51	0.0354129	gene-FVEG_05004;gene-FVEG_05158;gene-FVEG_08056;gene-FVEG_08970;gene-FVEG_12745	4	1
GO:0048878	chemical homeostasis	Gene Ontology	Biological_process	0.0078	0.0031	2.51	0.0354129	gene-FVEG_02117;gene-FVEG_02654;gene-FVEG_04293;gene-FVEG_05125;gene-FVEG_05393	2	3
GO:0019829	ATPase-coupled cation transmembrane transporter activity	Gene Ontology	Molecular_function	0.0037	0.0015	2.48	0.0355823	gene-FVEG_02137;gene-FVEG_03567;gene-FVEG_06648;gene-FVEG_09574;gene-FVEG_12475	3	2
GO:0044283	small molecule biosynthetic process	Gene Ontology	Biological_process	0.0157	0.0086	1.83	0.0361079	gene-FVEG_03753;gene-FVEG_03925;gene-FVEG_04198;gene-FVEG_04293;gene-FVEG_04568;gene-FVEG_05125;gene-FVEG_08937;gene-FVEG_10772;gene-FVEG_12529;gene-FVEG_12647	4	6
GO:0032592	integral component of mitochondrial membrane	Gene Ontology	Cellular_component	0.0041	0.0015	2.81	0.037902	gene-FVEG_01936;gene-FVEG_02201;gene-FVEG_02654;gene-FVEG_17446	0	4
GO:0051920	peroxiredoxin activity	Gene Ontology	Molecular_function	0.0029	0.0011	2.73	0.0419519	gene-FVEG_02762;gene-FVEG_08387;gene-FVEG_11118;gene-FVEG_12761	2	2
GO:0007163	establishment or maintenance of cell polarity	Gene Ontology	Biological_process	0.0126	0.0065	1.93	0.043055	gene-FVEG_00670;gene-FVEG_05125;gene-FVEG_05163;gene-FVEG_05435;gene-FVEG_06558;gene-FVEG_07069;gene-FVEG_09137;gene-FVEG_10455	4	4
GO:0008610	lipid biosynthetic process	Gene Ontology	Biological_process	0.0126	0.0065	1.93	0.043055	gene-FVEG_03925;gene-FVEG_04293;gene-FVEG_05125;gene-FVEG_06448;gene-FVEG_08937;gene-FVEG_09178;gene-FVEG_09197;gene-FVEG_15535	1	7
GO:0006979	response to oxidative stress	Gene Ontology	Biological_process	0.0157	0.0089	1.77	0.0438419	gene-FVEG_03348;gene-FVEG_04293;gene-FVEG_05064;gene-FVEG_10866;gene-FVEG_11221;gene-FVEG_11670;gene-FVEG_12540;gene-FVEG_12888;gene-FVEG_15966;gene-FVEG_17379	5	5
GO:0008236	serine-type peptidase activity	Gene Ontology	Molecular_function	0.0051	0.0025	2.01	0.0443638	gene-FVEG_00389;gene-FVEG_07233;gene-FVEG_07478;gene-FVEG_09524;gene-FVEG_10022;gene-FVEG_11695;gene-FVEG_13325	5	2
GO:0003847	1-alkyl-2-acetylglycerophosphocholine esterase activity	Gene Ontology	Molecular_function	0.0022	0.0007	3.28	0.0456774	gene-FVEG_00213;gene-FVEG_04561;gene-FVEG_11125	1	2
GO:0005388	calcium transmembrane transporter activity, phosphorylative mechanism	Gene Ontology	Molecular_function	0.0022	0.0007	3.28	0.0456774	gene-FVEG_01657;gene-FVEG_09373;gene-FVEG_12781	3	0
GO:0015299	solute:proton antiporter activity	Gene Ontology	Molecular_function	0.0022	0.0007	3.28	0.0456774	gene-FVEG_07191;gene-FVEG_12082;gene-FVEG_13139	3	0
GO:0016491	oxidoreductase activity	Gene Ontology	Molecular_function	0.09	0.0785	1.15	0.0467465	gene-FVEG_00019;gene-FVEG_00191;gene-FVEG_00316;gene-FVEG_00319;gene-FVEG_00436;gene-FVEG_00482;gene-FVEG_00854;gene-FVEG_00988;gene-FVEG_01298;gene-FVEG_01590;gene-FVEG_01642;gene-FVEG_01690;gene-FVEG_01776;gene-FVEG_02095;gene-FVEG_02132;gene-FVEG_02200;gene-FVEG_02746;gene-FVEG_02747;gene-FVEG_03408;gene-FVEG_03628;gene-FVEG_03694;gene-FVEG_03925;gene-FVEG_04024;gene-FVEG_04044;gene-FVEG_04054…	67	56
GO:1901617	organic hydroxy compound biosynthetic process	Gene Ontology	Biological_process	0.0063	0.0023	2.68	0.0470498	gene-FVEG_03925;gene-FVEG_04293;gene-FVEG_05125;gene-FVEG_08937	1	3
GO:0006694	steroid biosynthetic process	Gene Ontology	Biological_process	0.0078	0.0034	2.32	0.0499094	gene-FVEG_03925;gene-FVEG_04293;gene-FVEG_05125;gene-FVEG_08937;gene-FVEG_14610	2	3
GO:0019441	tryptophan catabolic process to kynurenine	Gene Ontology	Biological_process	0.0078	0.0034	2.32	0.0499094	gene-FVEG_06565;gene-FVEG_09278;gene-FVEG_10046;gene-FVEG_10665;gene-FVEG_11994	3	2
GO:0030010	establishment of cell polarity	Gene Ontology	Biological_process	0.0078	0.0034	2.32	0.0499094	gene-FVEG_00670;gene-FVEG_05163;gene-FVEG_05435;gene-FVEG_09137;gene-FVEG_10455	1	4

## Sheet: FV7_vs_FV9 GO terms
ID	GO terms	Database	GO classes	GeneRatio	BgRatio	enrich_factor	pvalue	geneID	up	down
GO:0016021	integral component of membrane	Gene Ontology	Cellular_component	0.6678	0.5322	1.25	1.92825e-12	gene-FVEG_00024;gene-FVEG_00075;gene-FVEG_00095;gene-FVEG_00145;gene-FVEG_00215;gene-FVEG_00223;gene-FVEG_00229;gene-FVEG_00308;gene-FVEG_00327;gene-FVEG_00328;gene-FVEG_00329;gene-FVEG_00342;gene-FVEG_00472;gene-FVEG_00482;gene-FVEG_00611;gene-FVEG_00643;gene-FVEG_00706;gene-FVEG_00763;gene-FVEG_00782;gene-FVEG_00845;gene-FVEG_00877;gene-FVEG_00898;gene-FVEG_00929;gene-FVEG_01168;gene-FVEG_01179…	246	140
GO:0008643	carbohydrate transport	Gene Ontology	Biological_process	0.0132	0.0018	7.26	0.000159861	gene-FVEG_05690;gene-FVEG_06529;gene-FVEG_08441;gene-FVEG_09261;gene-FVEG_13487	3	2
GO:0016491	oxidoreductase activity	Gene Ontology	Molecular_function	0.1109	0.0785	1.41	0.000201067	gene-FVEG_00034;gene-FVEG_00089;gene-FVEG_00314;gene-FVEG_00319;gene-FVEG_00482;gene-FVEG_01565;gene-FVEG_01811;gene-FVEG_02748;gene-FVEG_03354;gene-FVEG_03487;gene-FVEG_03534;gene-FVEG_03694;gene-FVEG_03698;gene-FVEG_03750;gene-FVEG_03863;gene-FVEG_03889;gene-FVEG_04044;gene-FVEG_05653;gene-FVEG_06629;gene-FVEG_06768;gene-FVEG_06803;gene-FVEG_07120;gene-FVEG_07167;gene-FVEG_07257;gene-FVEG_07308…	39	57
GO:0000079	regulation of cyclin-dependent protein serine/threonine kinase activity	Gene Ontology	Biological_process	0.0132	0.0021	6.35	0.000391914	gene-FVEG_01319;gene-FVEG_02003;gene-FVEG_02138;gene-FVEG_05581;gene-FVEG_06857	5	0
GO:0022857	transmembrane transporter activity	Gene Ontology	Molecular_function	0.1109	0.0813	1.36	0.000708765	gene-FVEG_00095;gene-FVEG_00223;gene-FVEG_00229;gene-FVEG_01440;gene-FVEG_01618;gene-FVEG_01638;gene-FVEG_01777;gene-FVEG_02044;gene-FVEG_02070;gene-FVEG_02081;gene-FVEG_02348;gene-FVEG_02911;gene-FVEG_03278;gene-FVEG_03316;gene-FVEG_03756;gene-FVEG_03769;gene-FVEG_04385;gene-FVEG_04570;gene-FVEG_04586;gene-FVEG_05030;gene-FVEG_05690;gene-FVEG_05779;gene-FVEG_05853;gene-FVEG_05931;gene-FVEG_05937…	59	37
GO:0004601	peroxidase activity	Gene Ontology	Molecular_function	0.0104	0.0034	3.1	0.00133046	gene-FVEG_01375;gene-FVEG_01597;gene-FVEG_01986;gene-FVEG_08685;gene-FVEG_09294;gene-FVEG_09318;gene-FVEG_11670;gene-FVEG_12465;gene-FVEG_12761	2	7
GO:0006865	amino acid transport	Gene Ontology	Biological_process	0.0238	0.0078	3.05	0.0017208	gene-FVEG_05644;gene-FVEG_06530;gene-FVEG_08760;gene-FVEG_10143;gene-FVEG_11051;gene-FVEG_11568;gene-FVEG_11799;gene-FVEG_11965;gene-FVEG_12933	6	3
GO:0055085	transmembrane transport	Gene Ontology	Biological_process	0.045	0.0211	2.13	0.00183402	gene-FVEG_03537;gene-FVEG_03811;gene-FVEG_04597;gene-FVEG_05644;gene-FVEG_06530;gene-FVEG_08339;gene-FVEG_08399;gene-FVEG_08567;gene-FVEG_10143;gene-FVEG_10229;gene-FVEG_11051;gene-FVEG_11568;gene-FVEG_11569;gene-FVEG_11799;gene-FVEG_12192;gene-FVEG_12933;gene-FVEG_13596	10	7
GO:0006979	response to oxidative stress	Gene Ontology	Biological_process	0.0238	0.0089	2.69	0.00442371	gene-FVEG_01375;gene-FVEG_05064;gene-FVEG_05115;gene-FVEG_05529;gene-FVEG_05591;gene-FVEG_09294;gene-FVEG_09318;gene-FVEG_09848;gene-FVEG_11670	4	5
GO:0006044	N-acetylglucosamine metabolic process	Gene Ontology	Biological_process	0.0079	0.0013	6.1	0.00813014	gene-FVEG_02066;gene-FVEG_05777;gene-FVEG_16002	2	1
GO:0005975	carbohydrate metabolic process	Gene Ontology	Biological_process	0.0899	0.0596	1.51	0.00838344	gene-FVEG_01153;gene-FVEG_01384;gene-FVEG_02060;gene-FVEG_02066;gene-FVEG_02209;gene-FVEG_02891;gene-FVEG_03829;gene-FVEG_04251;gene-FVEG_05596;gene-FVEG_05777;gene-FVEG_05871;gene-FVEG_05991;gene-FVEG_06588;gene-FVEG_07490;gene-FVEG_07518;gene-FVEG_07668;gene-FVEG_08463;gene-FVEG_08470;gene-FVEG_08584;gene-FVEG_08723;gene-FVEG_09285;gene-FVEG_10333;gene-FVEG_10744;gene-FVEG_10816;gene-FVEG_11933…	17	17
GO:0051920	peroxiredoxin activity	Gene Ontology	Molecular_function	0.0046	0.0011	4.31	0.00858328	gene-FVEG_01597;gene-FVEG_01986;gene-FVEG_11118;gene-FVEG_12761	1	3
GO:0019427	acetyl-CoA biosynthetic process from acetate	Gene Ontology	Biological_process	0.0053	0.0005	10.16	0.00966179	gene-FVEG_00781;gene-FVEG_09899	1	1
GO:0009405	pathogenesis	Gene Ontology	Biological_process	0.0159	0.0052	3.05	0.0102264	gene-FVEG_01476;gene-FVEG_03523;gene-FVEG_03524;gene-FVEG_03525;gene-FVEG_04985;gene-FVEG_07295	2	4
GO:0005388	calcium transmembrane transporter activity, phosphorylative mechanism	Gene Ontology	Molecular_function	0.0035	0.0007	5.17	0.0130038	gene-FVEG_01657;gene-FVEG_04064;gene-FVEG_09373	2	1
GO:0003987	acetate-CoA ligase activity	Gene Ontology	Molecular_function	0.0023	0.0003	8.62	0.0134549	gene-FVEG_00781;gene-FVEG_09899	1	1
GO:0004088	carbamoyl-phosphate synthase (glutamine-hydrolyzing) activity	Gene Ontology	Molecular_function	0.0023	0.0003	8.62	0.0134549	gene-FVEG_04103;gene-FVEG_04203	1	1
GO:0004342	glucosamine-6-phosphate deaminase activity	Gene Ontology	Molecular_function	0.0023	0.0003	8.62	0.0134549	gene-FVEG_02066;gene-FVEG_05777	2	0
GO:0004471	malate dehydrogenase (decarboxylating) (NAD+) activity	Gene Ontology	Molecular_function	0.0023	0.0003	8.62	0.0134549	gene-FVEG_00373;gene-FVEG_07972	1	1
GO:0004619	phosphoglycerate mutase activity	Gene Ontology	Molecular_function	0.0023	0.0003	8.62	0.0134549	gene-FVEG_04687;gene-FVEG_05781	1	1
GO:0033897	ribonuclease T2 activity	Gene Ontology	Molecular_function	0.0023	0.0003	8.62	0.0134549	gene-FVEG_09035;gene-FVEG_10936	0	2
GO:0042025	host cell nucleus	Gene Ontology	Cellular_component	0.1367	0.1082	1.26	0.0135295	gene-FVEG_00092;gene-FVEG_00153;gene-FVEG_00215;gene-FVEG_00794;gene-FVEG_01299;gene-FVEG_01884;gene-FVEG_01911;gene-FVEG_02301;gene-FVEG_02451;gene-FVEG_02531;gene-FVEG_02639;gene-FVEG_02723;gene-FVEG_02949;gene-FVEG_03169;gene-FVEG_03456;gene-FVEG_03599;gene-FVEG_03609;gene-FVEG_03631;gene-FVEG_03678;gene-FVEG_03679;gene-FVEG_03728;gene-FVEG_04228;gene-FVEG_04245;gene-FVEG_04416;gene-FVEG_04507…	60	19
GO:0006520	cellular amino acid metabolic process	Gene Ontology	Biological_process	0.0185	0.0073	2.54	0.0161365	gene-FVEG_04256;gene-FVEG_06348;gene-FVEG_07988;gene-FVEG_08388;gene-FVEG_10772;gene-FVEG_11407;gene-FVEG_12365	6	1
GO:0051287	NAD binding	Gene Ontology	Molecular_function	0.0127	0.0064	1.97	0.0192624	gene-FVEG_00373;gene-FVEG_03078;gene-FVEG_03482;gene-FVEG_04761;gene-FVEG_05991;gene-FVEG_06673;gene-FVEG_07308;gene-FVEG_07972;gene-FVEG_08444;gene-FVEG_10421;gene-FVEG_13458	5	6
GO:0006351	transcription, DNA-templated	Gene Ontology	Biological_process	0.127	0.0961	1.32	0.0227151	NewGene_370;gene-FVEG_00092;gene-FVEG_00215;gene-FVEG_00794;gene-FVEG_01812;gene-FVEG_01911;gene-FVEG_02103;gene-FVEG_02639;gene-FVEG_03169;gene-FVEG_03609;gene-FVEG_03631;gene-FVEG_03678;gene-FVEG_03915;gene-FVEG_04228;gene-FVEG_04245;gene-FVEG_04416;gene-FVEG_04507;gene-FVEG_04560;gene-FVEG_04985;gene-FVEG_05057;gene-FVEG_05935;gene-FVEG_06510;gene-FVEG_06759;gene-FVEG_07545;gene-FVEG_07971;gen…	38	10
GO:0032989	cellular component morphogenesis	Gene Ontology	Biological_process	0.0079	0.0018	4.35	0.0244876	gene-FVEG_01476;gene-FVEG_01493;gene-FVEG_02891	3	0
GO:0061025	membrane fusion	Gene Ontology	Biological_process	0.0079	0.0018	4.35	0.0244876	gene-FVEG_01493;gene-FVEG_06347;gene-FVEG_07283	2	1
GO:1901657	glycosyl compound metabolic process	Gene Ontology	Biological_process	0.0079	0.0018	4.35	0.0244876	gene-FVEG_01164;gene-FVEG_03753;gene-FVEG_15001	2	1
GO:0071949	FAD binding	Gene Ontology	Molecular_function	0.0277	0.0184	1.51	0.0249488	gene-FVEG_00482;gene-FVEG_00947;gene-FVEG_02393;gene-FVEG_03272;gene-FVEG_03487;gene-FVEG_03712;gene-FVEG_03767;gene-FVEG_06458;gene-FVEG_07167;gene-FVEG_07487;gene-FVEG_08293;gene-FVEG_08690;gene-FVEG_08763;gene-FVEG_08860;gene-FVEG_10867;gene-FVEG_10955;gene-FVEG_11003;gene-FVEG_11006;gene-FVEG_11186;gene-FVEG_11361;gene-FVEG_11731;gene-FVEG_11982;gene-FVEG_12837;gene-FVEG_12867	14	10
GO:0007039	protein catabolic process in the vacuole	Gene Ontology	Biological_process	0.0053	0.0008	6.77	0.0270928	gene-FVEG_01384;gene-FVEG_08907	2	0
GO:0030007	cellular potassium ion homeostasis	Gene Ontology	Biological_process	0.0053	0.0008	6.77	0.0270928	gene-FVEG_05299;gene-FVEG_09483	2	0
GO:0031106	septin ring organization	Gene Ontology	Biological_process	0.0053	0.0008	6.77	0.0270928	gene-FVEG_02138;gene-FVEG_09137	2	0
GO:0033609	oxalate metabolic process	Gene Ontology	Biological_process	0.0053	0.0008	6.77	0.0270928	gene-FVEG_05899;gene-FVEG_08636	0	2
GO:0045597	positive regulation of cell differentiation	Gene Ontology	Biological_process	0.0053	0.0008	6.77	0.0270928	gene-FVEG_02891;gene-FVEG_04985	1	1
GO:0046131	pyrimidine ribonucleoside metabolic process	Gene Ontology	Biological_process	0.0053	0.0008	6.77	0.0270928	gene-FVEG_01164;gene-FVEG_03753	1	1
GO:0051592	response to calcium ion	Gene Ontology	Biological_process	0.0053	0.0008	6.77	0.0270928	gene-FVEG_01476;gene-FVEG_05115	2	0
GO:0071277	cellular response to calcium ion	Gene Ontology	Biological_process	0.0053	0.0008	6.77	0.0270928	gene-FVEG_01476;gene-FVEG_05115	2	0
GO:0019901	protein kinase binding	Gene Ontology	Molecular_function	0.0046	0.0015	3.13	0.0304459	gene-FVEG_01319;gene-FVEG_02003;gene-FVEG_05581;gene-FVEG_06857	4	0
GO:0016810	hydrolase activity, acting on carbon-nitrogen (but not peptide) bonds	Gene Ontology	Molecular_function	0.0115	0.006	1.91	0.0306052	gene-FVEG_05596;gene-FVEG_07668;gene-FVEG_10333;gene-FVEG_11797;gene-FVEG_11942;gene-FVEG_13039;gene-FVEG_13819;gene-FVEG_13972;gene-FVEG_16982;gene-FVEG_16983	2	8
GO:0000814	ESCRT II complex	Gene Ontology	Cellular_component	0.0035	0.0005	6.29	0.0312609	gene-FVEG_10306;gene-FVEG_14975	1	1
GO:0012506	vesicle membrane	Gene Ontology	Cellular_component	0.0035	0.0005	6.29	0.0312609	gene-FVEG_05472;gene-FVEG_08907	2	0
GO:0031201	SNARE complex	Gene Ontology	Cellular_component	0.0035	0.0005	6.29	0.0312609	gene-FVEG_01493;gene-FVEG_06347	2	0
GO:0031307	integral component of mitochondrial outer membrane	Gene Ontology	Cellular_component	0.0035	0.0005	6.29	0.0312609	gene-FVEG_02115;gene-FVEG_05256	2	0
GO:0030170	pyridoxal phosphate binding	Gene Ontology	Molecular_function	0.0185	0.0114	1.62	0.0335506	gene-FVEG_00960;gene-FVEG_02339;gene-FVEG_03153;gene-FVEG_03413;gene-FVEG_04205;gene-FVEG_04857;gene-FVEG_05239;gene-FVEG_05314;gene-FVEG_06348;gene-FVEG_08388;gene-FVEG_09655;gene-FVEG_11249;gene-FVEG_11407;gene-FVEG_12365;gene-FVEG_12641;gene-FVEG_14634	11	5
GO:0032955	regulation of division septum assembly	Gene Ontology	Biological_process	0.0079	0.0021	3.81	0.0363688	gene-FVEG_00748;gene-FVEG_04985;gene-FVEG_09137	1	2
GO:0071985	multivesicular body sorting pathway	Gene Ontology	Biological_process	0.0079	0.0021	3.81	0.0363688	gene-FVEG_10306;gene-FVEG_14975;gene-FVEG_16092	2	1
GO:0000104	succinate dehydrogenase activity	Gene Ontology	Molecular_function	0.0023	0.0004	5.74	0.0372482	gene-FVEG_03919;gene-FVEG_07431	2	0
GO:0004069	L-aspartate:2-oxoglutarate aminotransferase activity	Gene Ontology	Molecular_function	0.0023	0.0004	5.74	0.0372482	gene-FVEG_06348;gene-FVEG_11407	2	0
GO:0004735	pyrroline-5-carboxylate reductase activity	Gene Ontology	Molecular_function	0.0023	0.0004	5.74	0.0372482	gene-FVEG_05327;gene-FVEG_10724	1	1
GO:0005544	calcium-dependent phospholipid binding	Gene Ontology	Molecular_function	0.0023	0.0004	5.74	0.0372482	gene-FVEG_01109;gene-FVEG_10818	2	0
GO:0016208	AMP binding	Gene Ontology	Molecular_function	0.0023	0.0004	5.74	0.0372482	gene-FVEG_00781;gene-FVEG_09899	1	1
GO:0003993	acid phosphatase activity	Gene Ontology	Molecular_function	0.0035	0.0009	3.69	0.0380715	gene-FVEG_04310;gene-FVEG_05513;gene-FVEG_09404	0	3
GO:0015079	potassium ion transmembrane transporter activity	Gene Ontology	Molecular_function	0.0035	0.0009	3.69	0.0380715	gene-FVEG_05299;gene-FVEG_09483;gene-FVEG_12850	2	1
GO:0006541	glutamine metabolic process	Gene Ontology	Biological_process	0.0106	0.0036	2.9	0.0416452	gene-FVEG_04103;gene-FVEG_04203;gene-FVEG_05788;gene-FVEG_06783	2	2
GO:0042626	ATPase-coupled transmembrane transporter activity	Gene Ontology	Molecular_function	0.0127	0.0074	1.72	0.0484558	gene-FVEG_00329;gene-FVEG_01831;gene-FVEG_06970;gene-FVEG_09941;gene-FVEG_10569;gene-FVEG_11763;gene-FVEG_13230;gene-FVEG_15797;gene-FVEG_16823;gene-FVEG_17335;gene-FVEG_17444	7	4
GO:0008484	sulfuric ester hydrolase activity	Gene Ontology	Molecular_function	0.0058	0.0024	2.39	0.0492055	gene-FVEG_03455;gene-FVEG_08639;gene-FVEG_09578;gene-FVEG_13501;gene-FVEG_13647	3	2

## Sheet: FV3_vs_FV5 KEGG Pathways
Pathways	ID	Database	GeneRatio	BgRatio	enrich_factor	pvalue	geneID	up	down
Ribosome	ko03010	KEGG PATHWAY	0.0544	0.0309	1.76	0.00138365	gene-FVEG_01146;gene-FVEG_01279;gene-FVEG_01409;gene-FVEG_02247;gene-FVEG_02494;gene-FVEG_02578;gene-FVEG_02731;gene-FVEG_02805;gene-FVEG_04628;gene-FVEG_04961;gene-FVEG_05546;gene-FVEG_06845;gene-FVEG_07030;gene-FVEG_07188;gene-FVEG_07336;gene-FVEG_07384;gene-FVEG_07560;gene-FVEG_07976;gene-FVEG_08129;gene-FVEG_08267;gene-FVEG_08275;gene-FVEG_09109;gene-FVEG_09171;gene-FVEG_09216;gene-FVEG_09217…	0	29
Glycolysis / Gluconeogenesis	ko00010	KEGG PATHWAY	0.0488	0.0286	1.71	0.00375863	gene-FVEG_01481;gene-FVEG_01668;gene-FVEG_02289;gene-FVEG_03354;gene-FVEG_03829;gene-FVEG_04323;gene-FVEG_04346;gene-FVEG_04931;gene-FVEG_05526;gene-FVEG_05781;gene-FVEG_06423;gene-FVEG_07074;gene-FVEG_07248;gene-FVEG_07257;gene-FVEG_08321;gene-FVEG_08713;gene-FVEG_09588;gene-FVEG_09785;gene-FVEG_09899;gene-FVEG_10377;gene-FVEG_11080;gene-FVEG_12776;gene-FVEG_13199;gene-FVEG_13338;gene-FVEG_13461…	13	13
Biosynthesis of amino acids	ko01230	KEGG PATHWAY	0.0732	0.0487	1.5	0.00509527	gene-FVEG_00189;gene-FVEG_00192;gene-FVEG_00354;gene-FVEG_00366;gene-FVEG_00882;gene-FVEG_00913;gene-FVEG_01304;gene-FVEG_01416;gene-FVEG_01481;gene-FVEG_01500;gene-FVEG_01637;gene-FVEG_02169;gene-FVEG_02354;gene-FVEG_02841;gene-FVEG_04748;gene-FVEG_04952;gene-FVEG_05327;gene-FVEG_05528;gene-FVEG_05582;gene-FVEG_05781;gene-FVEG_05954;gene-FVEG_06161;gene-FVEG_07213;gene-FVEG_07790;gene-FVEG_08982…	7	32
Butanoate metabolism	ko00650	KEGG PATHWAY	0.0281	0.0141	2	0.00563813	gene-FVEG_04725;gene-FVEG_04952;gene-FVEG_05238;gene-FVEG_05239;gene-FVEG_05582;gene-FVEG_05794;gene-FVEG_07662;gene-FVEG_09655;gene-FVEG_10049;gene-FVEG_10384;gene-FVEG_10707;gene-FVEG_11969;gene-FVEG_13049;gene-FVEG_13157;gene-FVEG_16102	4	11
Linoleic acid metabolism	ko00591	KEGG PATHWAY	0.0075	0.0016	4.58	0.00616937	gene-FVEG_03297;gene-FVEG_09294;gene-FVEG_11670;gene-FVEG_12540	0	4
Sulfur metabolism	ko00920	KEGG PATHWAY	0.0206	0.0098	2.1	0.0117428	gene-FVEG_00913;gene-FVEG_01400;gene-FVEG_01637;gene-FVEG_02202;gene-FVEG_05782;gene-FVEG_10400;gene-FVEG_12519;gene-FVEG_12529;gene-FVEG_12794;gene-FVEG_17377;gene-FVEG_17378	7	4
Ascorbate and aldarate metabolism	ko00053	KEGG PATHWAY	0.0244	0.0127	1.93	0.0133569	gene-FVEG_01636;gene-FVEG_02436;gene-FVEG_03352;gene-FVEG_04346;gene-FVEG_04564;gene-FVEG_04931;gene-FVEG_07248;gene-FVEG_08672;gene-FVEG_08713;gene-FVEG_10377;gene-FVEG_10940;gene-FVEG_11080;gene-FVEG_12910	3	10
Hippo signaling pathway - multiple species	ko04392	KEGG PATHWAY	0.0038	0.0005	8.01	0.0155701	gene-FVEG_06088;gene-FVEG_09743	0	2
Cutin, suberine and wax biosynthesis	ko00073	KEGG PATHWAY	0.0056	0.0012	4.8	0.0159472	gene-FVEG_02372;gene-FVEG_02508;gene-FVEG_13198	2	1
Caffeine metabolism	ko00232	KEGG PATHWAY	0.0056	0.0012	4.8	0.0159472	gene-FVEG_03961;gene-FVEG_10312;gene-FVEG_12680	1	2
Pantothenate and CoA biosynthesis	ko00770	KEGG PATHWAY	0.0263	0.0148	1.78	0.020898	gene-FVEG_01894;gene-FVEG_02841;gene-FVEG_04346;gene-FVEG_04931;gene-FVEG_04952;gene-FVEG_05582;gene-FVEG_06161;gene-FVEG_07248;gene-FVEG_08713;gene-FVEG_08982;gene-FVEG_09214;gene-FVEG_10377;gene-FVEG_11080;gene-FVEG_11098	4	10
Penicillin and cephalosporin biosynthesis	ko00311	KEGG PATHWAY	0.0075	0.0023	3.2	0.0272163	gene-FVEG_00113;gene-FVEG_03267;gene-FVEG_09058;gene-FVEG_11222	2	2
Pyruvate metabolism	ko00620	KEGG PATHWAY	0.0469	0.0319	1.47	0.0282177	gene-FVEG_00366;gene-FVEG_00373;gene-FVEG_01253;gene-FVEG_01962;gene-FVEG_02289;gene-FVEG_04030;gene-FVEG_04346;gene-FVEG_04931;gene-FVEG_05556;gene-FVEG_07074;gene-FVEG_07248;gene-FVEG_08018;gene-FVEG_08713;gene-FVEG_09611;gene-FVEG_09899;gene-FVEG_10377;gene-FVEG_10665;gene-FVEG_10997;gene-FVEG_11080;gene-FVEG_11838;gene-FVEG_12776;gene-FVEG_13461;gene-FVEG_13462;gene-FVEG_14749;gene-FVEG_16249	12	13
Glycine, serine and threonine metabolism	ko00260	KEGG PATHWAY	0.0507	0.0354	1.43	0.0320626	gene-FVEG_00354;gene-FVEG_01304;gene-FVEG_02169;gene-FVEG_03267;gene-FVEG_04299;gene-FVEG_04300;gene-FVEG_05528;gene-FVEG_05781;gene-FVEG_05954;gene-FVEG_06242;gene-FVEG_07790;gene-FVEG_08565;gene-FVEG_08806;gene-FVEG_09371;gene-FVEG_10915;gene-FVEG_10948;gene-FVEG_11140;gene-FVEG_11222;gene-FVEG_11764;gene-FVEG_11927;gene-FVEG_12238;gene-FVEG_12521;gene-FVEG_13472;gene-FVEG_13613;gene-FVEG_13875…	6	21
Valine, leucine and isoleucine biosynthesis	ko00290	KEGG PATHWAY	0.0131	0.0061	2.16	0.035733	gene-FVEG_00354;gene-FVEG_02841;gene-FVEG_04748;gene-FVEG_04952;gene-FVEG_05582;gene-FVEG_06161;gene-FVEG_08982	1	6
Cysteine and methionine metabolism	ko00270	KEGG PATHWAY	0.0338	0.0218	1.55	0.0365456	gene-FVEG_00882;gene-FVEG_00913;gene-FVEG_01304;gene-FVEG_01416;gene-FVEG_01637;gene-FVEG_02169;gene-FVEG_05528;gene-FVEG_06024;gene-FVEG_06161;gene-FVEG_06874;gene-FVEG_07213;gene-FVEG_07598;gene-FVEG_07790;gene-FVEG_11500;gene-FVEG_12519;gene-FVEG_12521;gene-FVEG_12529;gene-FVEG_13462	5	13
2-Oxocarboxylic acid metabolism	ko01210	KEGG PATHWAY	0.0225	0.0134	1.69	0.045573	gene-FVEG_00189;gene-FVEG_00366;gene-FVEG_01416;gene-FVEG_02169;gene-FVEG_02841;gene-FVEG_04748;gene-FVEG_04952;gene-FVEG_05582;gene-FVEG_06161;gene-FVEG_08982;gene-FVEG_09500;gene-FVEG_12521	1	11
Cell cycle - yeast	ko04111	KEGG PATHWAY	0.0413	0.0288	1.43	0.049586	gene-FVEG_00536;gene-FVEG_01001;gene-FVEG_01264;gene-FVEG_01421;gene-FVEG_01482;gene-FVEG_02138;gene-FVEG_03599;gene-FVEG_04985;gene-FVEG_05173;gene-FVEG_06088;gene-FVEG_06091;gene-FVEG_06689;gene-FVEG_06718;gene-FVEG_08033;gene-FVEG_08063;gene-FVEG_09085;gene-FVEG_09186;gene-FVEG_09235;gene-FVEG_09258;gene-FVEG_10813;gene-FVEG_11583;gene-FVEG_11639	1	21

## Sheet: FV5_vs_FV7 KEGG Pathways
Pathways	ID	Database	GeneRatio	BgRatio	enrich_factor	pvalue	qvalue	geneID	up	down
Carbon metabolism	ko01200	KEGG PATHWAY	0.0749	0.0473	1.58	0.000173898	0.0108494	gene-FVEG_00324;gene-FVEG_00354;gene-FVEG_01481;gene-FVEG_02112;gene-FVEG_02585;gene-FVEG_02842;gene-FVEG_03153;gene-FVEG_03348;gene-FVEG_03753;gene-FVEG_04198;gene-FVEG_04687;gene-FVEG_04927;gene-FVEG_05405;gene-FVEG_05434;gene-FVEG_05454;gene-FVEG_05781;gene-FVEG_06071;gene-FVEG_06348;gene-FVEG_06423;gene-FVEG_06567;gene-FVEG_07078;gene-FVEG_07244;gene-FVEG_07455;gene-FVEG_07790;gene-FVEG_08291…	27	28
Glycolysis / Gluconeogenesis	ko00010	KEGG PATHWAY	0.0504	0.0286	1.76	0.000208221	0.0108494	gene-FVEG_00151;gene-FVEG_01481;gene-FVEG_04346;gene-FVEG_04584;gene-FVEG_04687;gene-FVEG_04927;gene-FVEG_05069;gene-FVEG_05405;gene-FVEG_05781;gene-FVEG_06423;gene-FVEG_07078;gene-FVEG_07190;gene-FVEG_07427;gene-FVEG_07455;gene-FVEG_07491;gene-FVEG_07688;gene-FVEG_08321;gene-FVEG_08924;gene-FVEG_09589;gene-FVEG_09785;gene-FVEG_10153;gene-FVEG_10632;gene-FVEG_10695;gene-FVEG_10816;gene-FVEG_11080…	14	23
Glycine, serine and threonine metabolism	ko00260	KEGG PATHWAY	0.0586	0.0354	1.66	0.00031275	0.010864	gene-FVEG_00354;gene-FVEG_02095;gene-FVEG_02169;gene-FVEG_02344;gene-FVEG_02585;gene-FVEG_02842;gene-FVEG_03006;gene-FVEG_03267;gene-FVEG_03408;gene-FVEG_03509;gene-FVEG_03753;gene-FVEG_03824;gene-FVEG_04198;gene-FVEG_04687;gene-FVEG_05058;gene-FVEG_05314;gene-FVEG_05602;gene-FVEG_05781;gene-FVEG_06803;gene-FVEG_07078;gene-FVEG_07244;gene-FVEG_07790;gene-FVEG_08258;gene-FVEG_08417;gene-FVEG_08806…	16	27
Biosynthesis of amino acids	ko01230	KEGG PATHWAY	0.0722	0.0487	1.48	0.00128182	0.0333948	gene-FVEG_00354;gene-FVEG_00936;gene-FVEG_01481;gene-FVEG_02112;gene-FVEG_02169;gene-FVEG_02344;gene-FVEG_02585;gene-FVEG_02650;gene-FVEG_02751;gene-FVEG_02753;gene-FVEG_02842;gene-FVEG_03006;gene-FVEG_03150;gene-FVEG_03153;gene-FVEG_03824;gene-FVEG_04687;gene-FVEG_04927;gene-FVEG_05058;gene-FVEG_05327;gene-FVEG_05405;gene-FVEG_05582;gene-FVEG_05602;gene-FVEG_05631;gene-FVEG_05781;gene-FVEG_06027…	20	33
Alanine, aspartate and glutamate metabolism	ko00250	KEGG PATHWAY	0.0313	0.0171	1.83	0.00185129	0.0385847	gene-FVEG_01059;gene-FVEG_02112;gene-FVEG_02282;gene-FVEG_02650;gene-FVEG_02923;gene-FVEG_05238;gene-FVEG_05239;gene-FVEG_06348;gene-FVEG_07988;gene-FVEG_09511;gene-FVEG_09655;gene-FVEG_09715;gene-FVEG_10049;gene-FVEG_10128;gene-FVEG_10303;gene-FVEG_10384;gene-FVEG_10723;gene-FVEG_10725;gene-FVEG_10726;gene-FVEG_11407;gene-FVEG_11847;gene-FVEG_12362;gene-FVEG_13758	11	12
Ether lipid metabolism	ko00565	KEGG PATHWAY	0.0163	0.007	2.33	0.00258018	0.0431656	gene-FVEG_00213;gene-FVEG_03958;gene-FVEG_03959;gene-FVEG_04561;gene-FVEG_06138;gene-FVEG_07273;gene-FVEG_10947;gene-FVEG_12046;gene-FVEG_12302;gene-FVEG_13033;gene-FVEG_15647;gene-FVEG_16293	5	7
Nitrogen metabolism	ko00910	KEGG PATHWAY	0.0191	0.0089	2.14	0.00289951	0.0431656	gene-FVEG_00054;gene-FVEG_02069;gene-FVEG_05969;gene-FVEG_06567;gene-FVEG_07298;gene-FVEG_07804;gene-FVEG_07988;gene-FVEG_08990;gene-FVEG_09511;gene-FVEG_09776;gene-FVEG_10303;gene-FVEG_10773;gene-FVEG_11864;gene-FVEG_15202	6	8
Taurine and hypotaurine metabolism	ko00430	KEGG PATHWAY	0.0109	0.004	2.74	0.00416675	0.0535241	gene-FVEG_02923;gene-FVEG_03657;gene-FVEG_07598;gene-FVEG_09655;gene-FVEG_10303;gene-FVEG_11101;gene-FVEG_11102;gene-FVEG_14837	5	3
Methane metabolism	ko00680	KEGG PATHWAY	0.0232	0.0122	1.9	0.00462254	0.0535241	gene-FVEG_01481;gene-FVEG_02585;gene-FVEG_04687;gene-FVEG_05434;gene-FVEG_05781;gene-FVEG_07244;gene-FVEG_07455;gene-FVEG_07790;gene-FVEG_08817;gene-FVEG_08924;gene-FVEG_09239;gene-FVEG_10248;gene-FVEG_10816;gene-FVEG_13461;gene-FVEG_13837;gene-FVEG_13928;gene-FVEG_14837	6	11
Valine, leucine and isoleucine degradation	ko00280	KEGG PATHWAY	0.0381	0.0244	1.57	0.00792408	0.0825772	gene-FVEG_00019;gene-FVEG_00151;gene-FVEG_00810;gene-FVEG_02182;gene-FVEG_02762;gene-FVEG_04053;gene-FVEG_04346;gene-FVEG_05017;gene-FVEG_05239;gene-FVEG_06071;gene-FVEG_06161;gene-FVEG_07078;gene-FVEG_07427;gene-FVEG_08291;gene-FVEG_08517;gene-FVEG_08630;gene-FVEG_08774;gene-FVEG_09589;gene-FVEG_10286;gene-FVEG_10517;gene-FVEG_10695;gene-FVEG_11080;gene-FVEG_11096;gene-FVEG_11118;gene-FVEG_11973…	18	10
Fatty acid degradation	ko00071	KEGG PATHWAY	0.0395	0.0258	1.53	0.00947736	0.0897855	gene-FVEG_00151;gene-FVEG_00317;gene-FVEG_00326;gene-FVEG_00810;gene-FVEG_02227;gene-FVEG_04053;gene-FVEG_04346;gene-FVEG_04584;gene-FVEG_06071;gene-FVEG_07190;gene-FVEG_07269;gene-FVEG_07427;gene-FVEG_07491;gene-FVEG_08517;gene-FVEG_09497;gene-FVEG_10517;gene-FVEG_11080;gene-FVEG_11476;gene-FVEG_11531;gene-FVEG_11973;gene-FVEG_11999;gene-FVEG_12598;gene-FVEG_12599;gene-FVEG_12816;gene-FVEG_13244…	17	12
ABC transporters	ko02010	KEGG PATHWAY	0.0354	0.0234	1.51	0.0162804	0.138374	gene-FVEG_00329;gene-FVEG_01537;gene-FVEG_01831;gene-FVEG_01835;gene-FVEG_02321;gene-FVEG_03511;gene-FVEG_05937;gene-FVEG_05981;gene-FVEG_07897;gene-FVEG_07940;gene-FVEG_09941;gene-FVEG_10580;gene-FVEG_10837;gene-FVEG_11089;gene-FVEG_11615;gene-FVEG_12505;gene-FVEG_12894;gene-FVEG_12906;gene-FVEG_13230;gene-FVEG_13854;gene-FVEG_14097;gene-FVEG_15797;gene-FVEG_15834;gene-FVEG_16052;gene-FVEG_17422…	21	5
Lysine degradation	ko00310	KEGG PATHWAY	0.0327	0.0213	1.53	0.0172618	0.138374	gene-FVEG_00151;gene-FVEG_02095;gene-FVEG_02282;gene-FVEG_03408;gene-FVEG_04346;gene-FVEG_05238;gene-FVEG_06071;gene-FVEG_06803;gene-FVEG_07078;gene-FVEG_07427;gene-FVEG_08258;gene-FVEG_08517;gene-FVEG_08604;gene-FVEG_09589;gene-FVEG_10384;gene-FVEG_10517;gene-FVEG_10695;gene-FVEG_10805;gene-FVEG_11080;gene-FVEG_11476;gene-FVEG_11973;gene-FVEG_12057;gene-FVEG_12954;gene-FVEG_13836	12	12
Pyruvate metabolism	ko00620	KEGG PATHWAY	0.045	0.0319	1.41	0.0208413	0.155134	gene-FVEG_00151;gene-FVEG_00480;gene-FVEG_00482;gene-FVEG_00492;gene-FVEG_01781;gene-FVEG_03649;gene-FVEG_03925;gene-FVEG_04346;gene-FVEG_04484;gene-FVEG_05276;gene-FVEG_06071;gene-FVEG_06302;gene-FVEG_06630;gene-FVEG_07078;gene-FVEG_07427;gene-FVEG_09425;gene-FVEG_09589;gene-FVEG_10135;gene-FVEG_10665;gene-FVEG_10672;gene-FVEG_10695;gene-FVEG_11080;gene-FVEG_11973;gene-FVEG_12776;gene-FVEG_13416…	16	17
Cysteine and methionine metabolism	ko00270	KEGG PATHWAY	0.0327	0.0218	1.5	0.022367	0.155392	gene-FVEG_02169;gene-FVEG_02788;gene-FVEG_03150;gene-FVEG_03153;gene-FVEG_03824;gene-FVEG_04003;gene-FVEG_04857;gene-FVEG_05602;gene-FVEG_06161;gene-FVEG_06348;gene-FVEG_07213;gene-FVEG_07244;gene-FVEG_07598;gene-FVEG_07790;gene-FVEG_09162;gene-FVEG_09173;gene-FVEG_10725;gene-FVEG_10726;gene-FVEG_11096;gene-FVEG_11407;gene-FVEG_12529;gene-FVEG_13462;gene-FVEG_16106;gene-FVEG_17393	8	16
Fatty acid biosynthesis	ko00061	KEGG PATHWAY	0.0218	0.0134	1.63	0.0271002	0.176508	gene-FVEG_00326;gene-FVEG_02227;gene-FVEG_03481;gene-FVEG_03628;gene-FVEG_03837;gene-FVEG_04704;gene-FVEG_05363;gene-FVEG_09497;gene-FVEG_09865;gene-FVEG_09866;gene-FVEG_09909;gene-FVEG_10545;gene-FVEG_10852;gene-FVEG_11846;gene-FVEG_12633;gene-FVEG_12816	13	3
Phenylalanine, tyrosine and tryptophan biosynthesis	ko00400	KEGG PATHWAY	0.0163	0.0094	1.74	0.0319628	0.185917	gene-FVEG_00936;gene-FVEG_02344;gene-FVEG_02751;gene-FVEG_02753;gene-FVEG_06348;gene-FVEG_09876;gene-FVEG_09877;gene-FVEG_10725;gene-FVEG_10726;gene-FVEG_10948;gene-FVEG_11407;gene-FVEG_13648	7	5
Fatty acid metabolism	ko01212	KEGG PATHWAY	0.0327	0.0225	1.45	0.0321305	0.185917	gene-FVEG_00326;gene-FVEG_00810;gene-FVEG_02227;gene-FVEG_03481;gene-FVEG_03628;gene-FVEG_03837;gene-FVEG_04053;gene-FVEG_04704;gene-FVEG_05273;gene-FVEG_05363;gene-FVEG_06071;gene-FVEG_06148;gene-FVEG_08517;gene-FVEG_09497;gene-FVEG_09865;gene-FVEG_09866;gene-FVEG_09909;gene-FVEG_10517;gene-FVEG_10545;gene-FVEG_10852;gene-FVEG_11528;gene-FVEG_11846;gene-FVEG_12633;gene-FVEG_12816	18	6
Tyrosine metabolism	ko00350	KEGG PATHWAY	0.0395	0.0284	1.39	0.0338969	0.185917	gene-FVEG_02282;gene-FVEG_02332;gene-FVEG_03311;gene-FVEG_03757;gene-FVEG_04071;gene-FVEG_04413;gene-FVEG_04414;gene-FVEG_04584;gene-FVEG_05238;gene-FVEG_06348;gene-FVEG_07190;gene-FVEG_07441;gene-FVEG_07491;gene-FVEG_09371;gene-FVEG_09414;gene-FVEG_10384;gene-FVEG_10725;gene-FVEG_10726;gene-FVEG_11407;gene-FVEG_11531;gene-FVEG_11971;gene-FVEG_11999;gene-FVEG_12404;gene-FVEG_13244;gene-FVEG_13749…	13	16
Cyanoamino acid metabolism	ko00460	KEGG PATHWAY	0.0259	0.0173	1.49	0.0412747	0.204822	gene-FVEG_00118;gene-FVEG_00119;gene-FVEG_01059;gene-FVEG_02585;gene-FVEG_03657;gene-FVEG_04390;gene-FVEG_05521;gene-FVEG_06567;gene-FVEG_08588;gene-FVEG_09239;gene-FVEG_09248;gene-FVEG_09776;gene-FVEG_10666;gene-FVEG_11006;gene-FVEG_11101;gene-FVEG_11102;gene-FVEG_11864;gene-FVEG_13391;gene-FVEG_14160	17	2
Propanoate metabolism	ko00640	KEGG PATHWAY	0.0259	0.0173	1.49	0.0412747	0.204822	gene-FVEG_01044;gene-FVEG_02850;gene-FVEG_05239;gene-FVEG_06071;gene-FVEG_07078;gene-FVEG_08291;gene-FVEG_08517;gene-FVEG_09589;gene-FVEG_10405;gene-FVEG_10512;gene-FVEG_10695;gene-FVEG_11118;gene-FVEG_12073;gene-FVEG_13236;gene-FVEG_13237;gene-FVEG_13416;gene-FVEG_13462;gene-FVEG_13775;gene-FVEG_14837	12	7
Arginine biosynthesis	ko00220	KEGG PATHWAY	0.0136	0.0077	1.76	0.0451307	0.213777	gene-FVEG_00454;gene-FVEG_02112;gene-FVEG_04571;gene-FVEG_06027;gene-FVEG_06348;gene-FVEG_07988;gene-FVEG_10303;gene-FVEG_10725;gene-FVEG_10726;gene-FVEG_11407	7	3
Glyoxylate and dicarboxylate metabolism	ko00630	KEGG PATHWAY	0.0272	0.0187	1.45	0.0476793	0.21603	gene-FVEG_00321;gene-FVEG_02585;gene-FVEG_03348;gene-FVEG_03753;gene-FVEG_04198;gene-FVEG_05723;gene-FVEG_05899;gene-FVEG_06008;gene-FVEG_06071;gene-FVEG_06567;gene-FVEG_06640;gene-FVEG_07078;gene-FVEG_09239;gene-FVEG_09589;gene-FVEG_10695;gene-FVEG_10721;gene-FVEG_10755;gene-FVEG_12271;gene-FVEG_12326;gene-FVEG_17379	11	9

## Sheet: FV7_vs_FV9 KEGG Pathways
Pathways	ID	Database	GeneRatio	BgRatio	enrich_factor	pvalue	qvalue	geneID	up	down
Alanine, aspartate and glutamate metabolism	ko00250	KEGG PATHWAY	0.0413	0.0171	2.42	0.000112369	0.0105272	gene-FVEG_02766;gene-FVEG_02951;gene-FVEG_04103;gene-FVEG_04105;gene-FVEG_04203;gene-FVEG_05238;gene-FVEG_05239;gene-FVEG_05794;gene-FVEG_06348;gene-FVEG_07988;gene-FVEG_08388;gene-FVEG_09655;gene-FVEG_10303;gene-FVEG_10384;gene-FVEG_10723;gene-FVEG_11407;gene-FVEG_11847;gene-FVEG_12365;gene-FVEG_12821;gene-FVEG_13758	15	5
Sphingolipid metabolism	ko00600	KEGG PATHWAY	0.0289	0.0122	2.37	0.00143534	0.056001	gene-FVEG_00327;gene-FVEG_00328;gene-FVEG_05725;gene-FVEG_06961;gene-FVEG_06971;gene-FVEG_07518;gene-FVEG_08180;gene-FVEG_08919;gene-FVEG_10520;gene-FVEG_11249;gene-FVEG_12887;gene-FVEG_13077;gene-FVEG_14634;gene-FVEG_16737	9	5
Carbon metabolism	ko01200	KEGG PATHWAY	0.0764	0.0473	1.62	0.00180157	0.056001	gene-FVEG_00324;gene-FVEG_00373;gene-FVEG_00781;gene-FVEG_01153;gene-FVEG_01542;gene-FVEG_02067;gene-FVEG_02289;gene-FVEG_02337;gene-FVEG_02339;gene-FVEG_02611;gene-FVEG_03078;gene-FVEG_03153;gene-FVEG_03753;gene-FVEG_03829;gene-FVEG_04687;gene-FVEG_04761;gene-FVEG_05529;gene-FVEG_05591;gene-FVEG_05781;gene-FVEG_06071;gene-FVEG_06348;gene-FVEG_07431;gene-FVEG_07972;gene-FVEG_08190;gene-FVEG_08291…	21	16
Nitrogen metabolism	ko00910	KEGG PATHWAY	0.0227	0.0089	2.55	0.00245188	0.056001	gene-FVEG_00877;gene-FVEG_02069;gene-FVEG_02766;gene-FVEG_02951;gene-FVEG_03487;gene-FVEG_07804;gene-FVEG_07988;gene-FVEG_08990;gene-FVEG_10303;gene-FVEG_10773;gene-FVEG_11942	9	2
Glyoxylate and dicarboxylate metabolism	ko00630	KEGG PATHWAY	0.0372	0.0187	1.98	0.00298882	0.056001	gene-FVEG_00781;gene-FVEG_02337;gene-FVEG_02339;gene-FVEG_02611;gene-FVEG_02766;gene-FVEG_02951;gene-FVEG_03753;gene-FVEG_04070;gene-FVEG_04761;gene-FVEG_05529;gene-FVEG_05591;gene-FVEG_05899;gene-FVEG_06071;gene-FVEG_06673;gene-FVEG_08636;gene-FVEG_08807;gene-FVEG_09239;gene-FVEG_09899	12	6
Glycolysis / Gluconeogenesis	ko00010	KEGG PATHWAY	0.0496	0.0286	1.73	0.00443877	0.0693072	gene-FVEG_00781;gene-FVEG_02067;gene-FVEG_02289;gene-FVEG_03354;gene-FVEG_03829;gene-FVEG_04687;gene-FVEG_05781;gene-FVEG_06629;gene-FVEG_07190;gene-FVEG_07257;gene-FVEG_07491;gene-FVEG_09411;gene-FVEG_09785;gene-FVEG_09899;gene-FVEG_10632;gene-FVEG_10816;gene-FVEG_11289;gene-FVEG_11531;gene-FVEG_11999;gene-FVEG_13243;gene-FVEG_13836;gene-FVEG_13837;gene-FVEG_14134;gene-FVEG_15273	14	10
Galactose metabolism	ko00052	KEGG PATHWAY	0.0269	0.0134	2.01	0.00972182	0.113848	gene-FVEG_02067;gene-FVEG_05935;gene-FVEG_06588;gene-FVEG_07518;gene-FVEG_08550;gene-FVEG_08584;gene-FVEG_08805;gene-FVEG_08891;gene-FVEG_10086;gene-FVEG_10632;gene-FVEG_11933;gene-FVEG_13077;gene-FVEG_17303	7	6
Fatty acid biosynthesis	ko00061	KEGG PATHWAY	0.0269	0.0134	2.01	0.00972182	0.113848	gene-FVEG_00326;gene-FVEG_02679;gene-FVEG_03481;gene-FVEG_03699;gene-FVEG_07167;gene-FVEG_09866;gene-FVEG_10545;gene-FVEG_10852;gene-FVEG_11846;gene-FVEG_12633;gene-FVEG_12816;gene-FVEG_13610;gene-FVEG_15275	8	5
ABC transporters	ko02010	KEGG PATHWAY	0.0393	0.0234	1.68	0.0154769	0.13987	gene-FVEG_00329;gene-FVEG_01831;gene-FVEG_04385;gene-FVEG_05937;gene-FVEG_07439;gene-FVEG_08710;gene-FVEG_08712;gene-FVEG_09941;gene-FVEG_11480;gene-FVEG_11763;gene-FVEG_12224;gene-FVEG_12906;gene-FVEG_13230;gene-FVEG_14097;gene-FVEG_14569;gene-FVEG_15797;gene-FVEG_16823;gene-FVEG_17335;gene-FVEG_17444	11	8
Pyrimidine metabolism	ko00240	KEGG PATHWAY	0.0248	0.0127	1.96	0.0156489	0.13987	gene-FVEG_01164;gene-FVEG_01186;gene-FVEG_02911;gene-FVEG_04103;gene-FVEG_04203;gene-FVEG_04599;gene-FVEG_07120;gene-FVEG_07216;gene-FVEG_07783;gene-FVEG_08417;gene-FVEG_11847;gene-FVEG_13958	5	7
Pentose and glucuronate interconversions	ko00040	KEGG PATHWAY	0.0351	0.0204	1.72	0.016423	0.13987	gene-FVEG_00314;gene-FVEG_00409;gene-FVEG_01153;gene-FVEG_03354;gene-FVEG_06300;gene-FVEG_06629;gene-FVEG_07257;gene-FVEG_07668;gene-FVEG_08880;gene-FVEG_08998;gene-FVEG_09387;gene-FVEG_09785;gene-FVEG_10087;gene-FVEG_10413;gene-FVEG_10421;gene-FVEG_13481;gene-FVEG_14134	5	12
Fatty acid degradation	ko00071	KEGG PATHWAY	0.0413	0.0258	1.6	0.020886	0.147335	gene-FVEG_00317;gene-FVEG_00326;gene-FVEG_01806;gene-FVEG_06071;gene-FVEG_06411;gene-FVEG_07167;gene-FVEG_07190;gene-FVEG_07491;gene-FVEG_07621;gene-FVEG_09411;gene-FVEG_11531;gene-FVEG_11982;gene-FVEG_11999;gene-FVEG_12598;gene-FVEG_12599;gene-FVEG_12816;gene-FVEG_13243;gene-FVEG_13836;gene-FVEG_13837;gene-FVEG_15273	15	5
Glycerolipid metabolism	ko00561	KEGG PATHWAY	0.031	0.0178	1.74	0.0214907	0.147335	gene-FVEG_03354;gene-FVEG_03753;gene-FVEG_06629;gene-FVEG_07257;gene-FVEG_07479;gene-FVEG_07518;gene-FVEG_08549;gene-FVEG_09411;gene-FVEG_09785;gene-FVEG_10844;gene-FVEG_13077;gene-FVEG_13243;gene-FVEG_13836;gene-FVEG_14134;gene-FVEG_15273	5	10
Amino sugar and nucleotide sugar metabolism	ko00520	KEGG PATHWAY	0.0496	0.0326	1.52	0.0220175	0.147335	gene-FVEG_00947;gene-FVEG_01888;gene-FVEG_02065;gene-FVEG_02066;gene-FVEG_02067;gene-FVEG_02839;gene-FVEG_02859;gene-FVEG_02997;gene-FVEG_04251;gene-FVEG_05777;gene-FVEG_07620;gene-FVEG_08443;gene-FVEG_08470;gene-FVEG_09403;gene-FVEG_09857;gene-FVEG_10421;gene-FVEG_10632;gene-FVEG_11003;gene-FVEG_11361;gene-FVEG_12053;gene-FVEG_12829;gene-FVEG_13766;gene-FVEG_14087;gene-FVEG_17600	15	9
Arginine biosynthesis	ko00220	KEGG PATHWAY	0.0165	0.0077	2.14	0.0276198	0.167408	gene-FVEG_02766;gene-FVEG_02951;gene-FVEG_04105;gene-FVEG_06348;gene-FVEG_07988;gene-FVEG_10303;gene-FVEG_11407;gene-FVEG_12365	7	1
Methane metabolism	ko00680	KEGG PATHWAY	0.0227	0.0122	1.87	0.028591	0.167408	gene-FVEG_00781;gene-FVEG_02339;gene-FVEG_03829;gene-FVEG_04687;gene-FVEG_04761;gene-FVEG_05781;gene-FVEG_09239;gene-FVEG_09899;gene-FVEG_10816;gene-FVEG_12768;gene-FVEG_13837	7	4
Linoleic acid metabolism	ko00591	KEGG PATHWAY	0.0062	0.0016	3.78	0.0357662	0.186091	gene-FVEG_09294;gene-FVEG_11670;gene-FVEG_16317	0	3
Propanoate metabolism	ko00640	KEGG PATHWAY	0.0289	0.0173	1.67	0.0359796	0.186091	gene-FVEG_00781;gene-FVEG_02441;gene-FVEG_05239;gene-FVEG_06071;gene-FVEG_08291;gene-FVEG_09306;gene-FVEG_09899;gene-FVEG_10142;gene-FVEG_11118;gene-FVEG_11893;gene-FVEG_11982;gene-FVEG_12225;gene-FVEG_13237;gene-FVEG_13675	9	5
Sulfur relay system	ko04122	KEGG PATHWAY	0.0083	0.0028	2.94	0.0384913	0.186091	gene-FVEG_01986;gene-FVEG_05997;gene-FVEG_07115;gene-FVEG_15014	2	2
Fatty acid metabolism	ko01212	KEGG PATHWAY	0.0351	0.0225	1.56	0.0397273	0.186091	gene-FVEG_00326;gene-FVEG_01806;gene-FVEG_02679;gene-FVEG_03481;gene-FVEG_03699;gene-FVEG_06071;gene-FVEG_06411;gene-FVEG_07167;gene-FVEG_09866;gene-FVEG_10545;gene-FVEG_10852;gene-FVEG_11846;gene-FVEG_11982;gene-FVEG_12633;gene-FVEG_12816;gene-FVEG_13610;gene-FVEG_15275	11	6
Sulfur metabolism	ko00920	KEGG PATHWAY	0.0186	0.0098	1.89	0.0422117	0.188313	gene-FVEG_00960;gene-FVEG_02202;gene-FVEG_03150;gene-FVEG_03153;gene-FVEG_03413;gene-FVEG_05782;gene-FVEG_10400;gene-FVEG_17377;gene-FVEG_17378	1	8
Fructose and mannose metabolism	ko00051	KEGG PATHWAY	0.0289	0.018	1.6	0.0484162	0.206174	gene-FVEG_01888;gene-FVEG_02067;gene-FVEG_03510;gene-FVEG_03829;gene-FVEG_04044;gene-FVEG_04251;gene-FVEG_04451;gene-FVEG_08683;gene-FVEG_10632;gene-FVEG_10816;gene-FVEG_11318;gene-FVEG_11821;gene-FVEG_12829;gene-FVEG_14087	7	7
